# Supplementary material for: Parental experience modifies the Mimulus methylome
Source: BMC Genomics. 2018 Oct 12;19:746. doi: 10.1186/s12864-018-5087-x (PMC6186029; doi:10.1186/s12864-018-5087-x)
Supplement: Supplementary file 1 — Table S1. Re-annotated gene positions for RIL 94 genome. (XLSX 1025 kb) [file 12864_2018_5087_MOESM1_ESM.xlsx]

## Sheet: new94anno.csv
Chromosome	Start	Stop	Orientation	Gene_ID
1	16422	23580	-	A00001
1	24153	30858	-	A00002
1	31440	35864	-	A00003
1	36705	37840	+	A00004
1	37967	40801	-	A00005
1	41692	55936	-	A00006
1	57053	60252	+	A00007
1	60323	61175	-	A00008
1	61752	68159	+	A00009
1	68455	70772	+	A00010
1	71064	72979	-	A00011
1	74034	76781	+	A00012
1	77997	79862	-	A00013
1	83298	86744	+	A00014
1	87031	90350	+	A00015
1	90524	92837	+	A00016
1	92988	95173	-	A00017
1	95675	99977	-	A00018
1	101264	103872	+	A00019
1	103732	107108	-	A00020
1	107257	110188	-	A00021
1	110380	112288	-	A00022
1	112494	115619	-	A00023
1	116089	118875	-	A00024
1	119476	122112	+	A00025
1	122583	126244	+	A00026
1	126198	128325	-	A00027
1	129361	137120	-	A00028
1	138817	141402	+	A00029
1	142192	143138	+	A00030
1	144494	145269	+	A00031
1	145794	151886	+	A00032
1	152483	155743	+	A00033
1	155744	158930	-	A00034
1	160099	161310	-	A00035
1	161391	164439	-	A00036
1	165337	168087	-	A00037
1	168661	172714	+	A00038
1	173312	175135	-	A00039
1	175755	177355	-	A00040
1	178503	180682	+	A00041
1	184409	187047	-	A00042
1	188497	190971	+	A00043
1	191765	195149	+	A00044
1	195335	199056	-	A00045
1	201128	203346	-	A00046
1	204189	204790	+	A00047
1	205022	210531	-	A00048
1	211247	212188	+	A00049
1	212876	215098	+	A00050
1	217153	218208	+	A00051
1	220004	220705	-	A00052
1	222243	224590	+	A00053
1	224627	226255	-	A00054
1	227097	228314	-	A00055
1	228808	230471	-	A00056
1	230623	230942	+	A00057
1	230964	234248	-	A00058
1	236882	237743	+	A00059
1	238468	239501	+	A00060
1	240500	242360	+	A00061
1	244342	246550	+	A00062
1	247496	252730	+	A00063
1	247570	248317	+	A00064
1	253638	257135	+	A00065
1	257867	260216	+	A00066
1	263521	265432	+	A00067
1	265451	282051	-	A00068
1	286477	287339	-	A00069
1	298835	300506	+	A00070
1	300529	307100	-	A00071
1	308775	318460	-	A00072
1	312804	314172	+	A00073
1	319117	320761	+	A00074
1	321015	325137	-	A00075
1	339675	340832	+	A00076
1	340891	342911	-	A00077
1	343008	346120	+	A00078
1	346181	351649	-	A00079
1	355752	359700	-	A00080
1	364094	366026	+	A00081
1	367472	373234	+	A00082
1	374242	375923	-	A00083
1	376339	378954	+	A00084
1	382017	388320	-	A00085
1	392532	396653	+	A00086
1	399096	401923	+	A00087
1	402579	405201	-	A00088
1	408886	411749	-	A00089
1	413232	415426	-	A00090
1	417363	419192	-	A00091
1	425643	427024	+	A00092
1	427251	429066	+	A00093
1	430512	431710	-	A00094
1	431544	433855	+	A00095
1	434663	436275	+	A00096
1	436854	438707	+	A00097
1	438909	440628	+	A00098
1	441431	441975	+	A00099
1	442490	442963	+	A00100
1	443101	446707	-	A00101
1	449329	450348	+	A00102
1	451416	453681	+	A00103
1	453201	454941	-	A00104
1	455342	460752	+	A00105
1	460732	464002	-	A00106
1	466432	468489	+	A00107
1	469678	471804	+	A00108
1	472823	477473	-	A00109
1	484065	488553	-	A00110
1	510811	511672	+	A00113
1	511865	515072	+	A00114
1	515988	516640	+	A00115
1	518170	518954	+	A00116
1	519235	520892	+	A00117
1	528195	529974	+	A00118
1	529910	530869	+	A00119
1	531385	531856	+	A00120
1	533183	535994	+	A00121
1	537808	540096	+	A00122
1	540096	542268	-	A00123
1	543983	544929	+	A00124
1	546781	548341	+	A00125
1	582365	583244	+	A00126
1	587323	590398	+	A00127
1	591761	593500	+	A00128
1	593546	595961	-	A00129
1	597763	599307	+	A00130
1	603113	603771	+	A00131
1	604768	606043	-	A00132
1	608130	610145	-	A00133
1	618887	620178	-	A00134
1	623016	626170	+	A00135
1	627421	632675	+	A00136
1	633335	640268	+	A00137
1	640511	643313	-	A00138
1	649230	653037	+	A00139
1	653677	660328	+	A00140
1	663221	663803	+	A00141
1	668099	670968	+	A00142
1	671286	674687	-	A00143
1	680383	684631	-	A00144
1	684962	686948	-	A00145
1	687156	692383	+	A00146
1	700447	703308	+	A00147
1	703491	707782	-	A00148
1	708358	711309	-	A00149
1	712031	714244	+	A00150
1	714750	716723	+	A00151
1	717009	719749	+	A00152
1	723360	725384	+	A00153
1	725656	729500	-	A00154
1	730701	734255	+	A00155
1	735470	740488	+	A00156
1	741278	741475	-	A00157
1	746205	749593	-	A00158
1	750040	753270	-	A00159
1	757759	759461	+	A00160
1	760482	766936	+	A00161
1	767023	771437	-	A00162
1	772185	775524	+	A00163
1	775580	776928	-	A00164
1	780246	781832	-	A00165
1	786613	798197	+	A00166
1	803845	807549	+	A00167
1	811442	825084	+	A00168
1	827474	829533	-	A00169
1	829956	840614	-	A00170
1	841953	844593	+	A00171
1	844594	845542	+	A00172
1	847321	850155	+	A00174
1	849496	854833	-	A00175
1	855969	858262	+	A00176
1	858722	860445	+	A00177
1	860932	862285	+	A00178
1	862394	867760	-	A00179
1	867920	869995	+	A00180
1	869996	872309	-	A00181
1	873180	875850	-	A00182
1	876795	878784	-	A00183
1	879644	880265	-	A00184
1	881407	885121	+	A00185
1	885593	887073	-	A00186
1	888952	893816	-	A00187
1	894342	897784	+	A00188
1	900789	901382	+	A00189
1	903832	904418	+	A00190
1	905168	910787	+	A00191
1	910925	913478	+	A00192
1	915653	919139	-	A00193
1	924321	925298	+	A00194
1	927604	931671	+	A00195
1	939897	945465	-	A00196
1	948554	951433	-	A00197
1	953049	954643	+	A00198
1	958899	959696	+	A00199
1	960051	962355	+	A00200
1	962356	964152	-	A00201
1	965029	967129	-	A00202
1	967879	972528	-	A00203
1	974695	977193	+	A00204
1	977444	979633	-	A00205
1	997615	998670	-	A00206
1	1003842	1005892	-	A00207
1	1006703	1010119	-	A00208
1	1010566	1013263	-	A00209
1	1013906	1016292	-	A00210
1	1016486	1018640	-	A00211
1	1019339	1021714	+	A00212
1	1022099	1025907	+	A00213
1	1025207	1026715	-	A00214
1	1028089	1029207	+	A00215
1	1030390	1032322	+	A00216
1	1033201	1034940	-	A00217
1	1036644	1039689	-	A00218
1	1040003	1042129	-	A00219
1	1042712	1045902	-	A00220
1	1046699	1047163	-	A00221
1	1047164	1049431	-	A00222
1	1050547	1055474	-	A00223
1	1058548	1061859	+	A00224
1	1063376	1066768	+	A00225
1	1066901	1069921	-	A00226
1	1070208	1076126	-	A00227
1	1077129	1079152	-	A00228
1	1079995	1082801	+	A00229
1	1083600	1087594	+	A00230
1	1087659	1089999	+	A00231
1	1089744	1096841	-	A00232
1	1097880	1098781	-	A00233
1	1098884	1102718	-	A00234
1	1103338	1111113	-	A00235
1	1112237	1124696	+	A00236
1	1125187	1126382	-	A00237
1	1137774	1139701	-	A00238
1	1140715	1141766	+	A00239
1	1171752	1175192	+	A00240
1	1182456	1183346	-	A00241
1	1186918	1189176	+	A00242
1	1189231	1191547	-	A00243
1	1192227	1193679	+	A00244
1	1195619	1197613	-	A00245
1	1207689	1211745	+	A00246
1	1213202	1215928	+	A00247
1	1216552	1218216	+	A00248
1	1217540	1219539	-	A00249
1	1220247	1224368	+	A00250
1	1225487	1227454	+	A00251
1	1227715	1229601	-	A00252
1	1229602	1231434	+	A00253
1	1232784	1236775	-	A00255
1	1247226	1249297	-	A00256
1	1249981	1272059	+	A00257
1	1278197	1282923	+	A00258
1	1283238	1285643	-	A00259
1	1290557	1293423	+	A00260
1	1293853	1298464	-	A00261
1	1300138	1301539	+	A00262
1	1301948	1306329	-	A00263
1	1309951	1311654	+	A00264
1	1311818	1312224	-	A00265
1	1312762	1313339	-	A00266
1	1314856	1316748	-	A00267
1	1317930	1325016	-	A00268
1	1326603	1328703	-	A00269
1	1330139	1332801	+	A00270
1	1333436	1337361	+	A00271
1	1337896	1352403	+	A00272
1	1352862	1355532	-	A00273
1	1356096	1358581	+	A00274
1	1359297	1360581	-	A00275
1	1362790	1368256	-	A00276
1	1368591	1372123	-	A00277
1	1373899	1377363	+	A00278
1	1378010	1383149	-	A00279
1	1388174	1395761	+	A00280
1	1395859	1397684	+	A00281
1	1399802	1402931	+	A00282
1	1408580	1410407	+	A00283
1	1411346	1414049	-	A00284
1	1414658	1419796	+	A00285
1	1420543	1427067	-	A00286
1	1434598	1437261	-	A00287
1	1460552	1463203	-	A00288
1	1472310	1475150	+	A00289
1	1475382	1481322	-	A00290
1	1484337	1486152	-	A00291
1	1488650	1490415	-	A00292
1	1490453	1492507	-	A00293
1	1493105	1495208	-	A00294
1	1499069	1502237	-	A00295
1	1503455	1505283	-	A00296
1	1505305	1507403	-	A00297
1	1507473	1509858	-	A00298
1	1509859	1512184	-	A00299
1	1512272	1514180	-	A00300
1	1514244	1521164	+	A00301
1	1522333	1525157	+	A00302
1	1525362	1527002	-	A00303
1	1528781	1531940	-	A00304
1	1532213	1536481	+	A00305
1	1554437	1555083	+	A00306
1	1556426	1561040	+	A00307
1	1561825	1565811	-	A00308
1	1567303	1570476	+	A00309
1	1574803	1578211	+	A00310
1	1579136	1581685	+	A00311
1	1582022	1584375	-	A00312
1	1589308	1590931	-	A00313
1	1590019	1593508	+	A00314
1	1596199	1598898	+	A00315
1	1603280	1605629	+	A00316
1	1605765	1608559	-	A00317
1	1612031	1614033	-	A00318
1	1615135	1616031	+	A00319
1	1616595	1618226	-	A00320
1	1619102	1619485	+	A00321
1	1620345	1621088	-	A00322
1	1632650	1634993	-	A00323
1	1635874	1636937	-	A00324
1	1638921	1641644	+	A00325
1	1646037	1648360	-	A00326
1	1649737	1653561	-	A00327
1	1654494	1659895	-	A00328
1	1668885	1669475	-	A00330
1	1675942	1678516	+	A00331
1	1679699	1681247	-	A00332
1	1687549	1688808	-	A00333
1	1692097	1693416	+	A00334
1	1699272	1700430	+	A00335
1	1699836	1703176	-	A00336
1	1704872	1706879	-	A00337
1	1709593	1711805	+	A00338
1	1710724	1714190	-	A00339
1	1720601	1723097	+	A00340
1	1723603	1726840	-	A00341
1	1729798	1732294	+	A00342
1	1738680	1740863	+	A00344
1	1741419	1745915	-	A00345
1	1766402	1767157	+	A00346
1	1770105	1771096	+	A00347
1	1780658	1782519	+	A00348
1	1786264	1788523	+	A00349
1	1789894	1792448	-	A00350
1	1795466	1798915	-	A00351
1	1800195	1804223	-	A00352
1	1807801	1810326	-	A00353
1	1820613	1824657	+	A00354
1	1825068	1825821	+	A00355
1	1826987	1827289	-	A00356
1	1829196	1830107	+	A00357
1	1830243	1834392	-	A00358
1	1834563	1838648	+	A00359
1	1840036	1841274	+	A00360
1	1841341	1844625	-	A00361
1	1846728	1849411	+	A00362
1	1848456	1853314	-	A00363
1	1853812	1857076	-	A00364
1	1858639	1863133	-	A00365
1	1863528	1867320	-	A00366
1	1867888	1871669	-	A00367
1	1877615	1880793	+	A00368
1	1886557	1889731	+	A00369
1	1894765	1898392	+	A00370
1	1913962	1914605	+	A00371
1	1916963	1918311	+	A00372
1	1930129	1931678	+	A00373
1	1932174	1932761	-	A00374
1	1939147	1940082	-	A00375
1	1945630	1947421	-	A00376
1	1966018	1970423	+	A00377
1	1979445	1981990	+	A00379
1	1982926	1985920	-	A00380
1	1990070	1994783	+	A00381
1	1995903	1997716	+	A00382
1	1998480	2000724	-	A00383
1	2001557	2004814	-	A00384
1	2005568	2008908	-	A00385
1	2010323	2010790	-	A00386
1	2012364	2014511	+	A00387
1	2015260	2017601	+	A00388
1	2016885	2019816	-	A00389
1	2020656	2022380	+	A00390
1	2024286	2026971	+	A00391
1	2027923	2029425	+	A00392
1	2029963	2032674	+	A00393
1	2034323	2036812	+	A00394
1	2038967	2040279	-	A00395
1	2041752	2043840	-	A00396
1	2043469	2043720	-	A00397
1	2045024	2048142	+	A00398
1	2048856	2052278	+	A00399
1	2052348	2053431	-	A00400
1	2054366	2056728	+	A00401
1	2065099	2065905	-	A00402
1	2066807	2068368	-	A00403
1	2076473	2080030	+	A00404
1	2080592	2082797	+	A00405
1	2083865	2084971	-	A00406
1	2095672	2097104	+	A00407
1	2098040	2099146	-	A00408
1	2102765	2107568	+	A00409
1	2108394	2111267	+	A00410
1	2113205	2116638	+	A00411
1	2117733	2123407	+	A00412
1	2125107	2128439	+	A00413
1	2130575	2134702	+	A00414
1	2135377	2139477	+	A00415
1	2140043	2143859	-	A00416
1	2153406	2159925	+	A00417
1	2160334	2163169	-	A00418
1	2164687	2166115	-	A00419
1	2172977	2175820	-	A00420
1	2178236	2181239	-	A00421
1	2186960	2187298	-	A00423
1	2194352	2196780	-	A00424
1	2204471	2205959	-	A00425
1	2207101	2208217	-	A00426
1	2210625	2214583	+	A00427
1	2215284	2217109	+	A00428
1	2217926	2227735	-	A00429
1	2240947	2242733	+	A00430
1	2248489	2251134	+	A00431
1	2252597	2256443	+	A00432
1	2258216	2258712	+	A00433
1	2261389	2262138	-	A00434
1	2269402	2273298	+	A00435
1	2274142	2276518	+	A00436
1	2277030	2279794	-	A00437
1	2282568	2285989	+	A00438
1	2287242	2290477	+	A00439
1	2290998	2293951	-	A00440
1	2294794	2301731	+	A00441
1	2305576	2311573	+	A00442
1	2317790	2318961	+	A00443
1	2318539	2319344	-	A00444
1	2319523	2321116	-	A00445
1	2322550	2324751	+	A00446
1	2325217	2327569	-	A00447
1	2333400	2335452	+	A00448
1	2335479	2340229	-	A00449
1	2340513	2341493	-	A00450
1	2343734	2346300	+	A00451
1	2367906	2368715	+	A00452
1	2369407	2375366	+	A00453
1	2375423	2378284	-	A00454
1	2378400	2380934	-	A00455
1	2387828	2391820	+	A00456
1	2395142	2396044	+	A00458
1	2398997	2406121	-	A00459
1	2419964	2423865	+	A00460
1	2424144	2425359	-	A00461
1	2440144	2440651	+	A00463
1	2444787	2445931	+	A00464
1	2445962	2448697	-	A00465
1	2449477	2450928	+	A00466
1	2455648	2456393	+	A00467
1	2456832	2461286	-	A00468
1	2462413	2464382	+	A00469
1	2464992	2475944	-	A00470
1	2486929	2491606	+	A00471
1	2490879	2492486	-	A00472
1	2493259	2496586	-	A00473
1	2497387	2499393	-	A00474
1	2499867	2506868	+	A00475
1	2502431	2505110	-	A00476
1	2507870	2508655	+	A00477
1	2509118	2512058	+	A00478
1	2511242	2513730	-	A00479
1	2514320	2517819	+	A00480
1	2518968	2521315	-	A00481
1	2529640	2531055	+	A00482
1	2534738	2540183	+	A00483
1	2540267	2542613	-	A00484
1	2542956	2546162	+	A00485
1	2545592	2549443	-	A00486
1	2549732	2554290	-	A00487
1	2554787	2558007	-	A00488
1	2558298	2560330	+	A00489
1	2560429	2561109	+	A00490
1	2562594	2565336	+	A00491
1	2573852	2577274	+	A00492
1	2577550	2580358	-	A00493
1	2582052	2584592	+	A00494
1	2584765	2586498	+	A00495
1	2586862	2588949	-	A00496
1	2589478	2592123	-	A00497
1	2595767	2596899	+	A00498
1	2597264	2598623	+	A00499
1	2598661	2600595	-	A00500
1	2610039	2613978	+	A00501
1	2615463	2623416	-	A00502
1	2624356	2626125	+	A00503
1	2627049	2629519	+	A00504
1	2629532	2630862	-	A00505
1	2632694	2637983	+	A00506
1	2638634	2642634	+	A00507
1	2642891	2644645	-	A00508
1	2646855	2652344	+	A00509
1	2652969	2667989	+	A00510
1	2668168	2670053	+	A00511
1	2678726	2680557	-	A00512
1	2681746	2684895	-	A00513
1	2692685	2694368	-	A00514
1	2704620	2707568	-	A00516
1	2708795	2710780	-	A00517
1	2712615	2715437	+	A00518
1	2717516	2720281	+	A00519
1	2720774	2725301	+	A00520
1	2727257	2729968	-	A00521
1	2743333	2744699	-	A00522
1	2747280	2752127	+	A00523
1	2752538	2755510	+	A00524
1	2758140	2762642	-	A00525
1	2763744	2764582	+	A00526
1	2765179	2766695	-	A00527
1	2768263	2771796	-	A00528
1	2772949	2775745	-	A00529
1	2787137	2792995	+	A00530
1	2793742	2797146	+	A00531
1	2799250	2801490	-	A00532
1	2805121	2808001	+	A00533
1	2809243	2811673	-	A00534
1	2813955	2815402	-	A00535
1	2815407	2819159	-	A00536
1	2820732	2823598	-	A00537
1	2823630	2824276	-	A00538
1	2827188	2833442	+	A00539
1	2834089	2834704	+	A00540
1	2838243	2839240	+	A00541
1	2841587	2844882	+	A00542
1	2846511	2847205	-	A00543
1	2847916	2850225	-	A00544
1	2851451	2854903	-	A00545
1	2856628	2858767	+	A00546
1	2859518	2862030	-	A00547
1	2863473	2866673	+	A00548
1	2867025	2868005	+	A00549
1	2873419	2879478	+	A00550
1	2879749	2883989	-	A00551
1	2884218	2886001	-	A00552
1	2892699	2893921	+	A00553
1	2896785	2900310	-	A00554
1	2904286	2908723	-	A00555
1	2915887	2918757	+	A00556
1	2919281	2920966	+	A00557
1	2921162	2925138	-	A00558
1	2937122	2939278	+	A00559
1	2951961	2952991	+	A00560
1	2953179	2953922	+	A00561
1	2986335	2989763	-	A00563
1	2990534	2993975	-	A00564
1	2994416	2995663	+	A00565
1	2995857	2997521	-	A00566
1	3006029	3006286	+	A00567
1	3021854	3023966	+	A00568
1	3024313	3027751	-	A00569
1	3039990	3042174	+	A00570
1	3042546	3044946	-	A00571
1	3047076	3056250	+	A00572
1	3056376	3060284	-	A00573
1	3061184	3064424	-	A00574
1	3067880	3070894	+	A00575
1	3070303	3072275	-	A00576
1	3074199	3080075	-	A00577
1	3080913	3088191	-	A00578
1	3092809	3095840	-	A00580
1	3096843	3099867	-	A00581
1	3101391	3105111	-	A00582
1	3105270	3108050	-	A00583
1	3109068	3121678	-	A00584
1	3121976	3128223	-	A00585
1	3134492	3138011	+	A00586
1	3138480	3143093	-	A00587
1	3143555	3148543	-	A00588
1	3150175	3156568	+	A00589
1	3158721	3160972	+	A00590
1	3161850	3165480	+	A00591
1	3165591	3166759	+	A00592
1	3180615	3183885	+	A00593
1	3187703	3190958	+	A00594
1	3195097	3195720	+	A00595
1	3200855	3203501	+	A00596
1	3205135	3207810	-	A00597
1	3220531	3221709	+	A00598
1	3224596	3226315	+	A00599
1	3227405	3228376	+	A00600
1	3232830	3235076	+	A00601
1	3237016	3237718	+	A00602
1	3237782	3238240	+	A00603
1	3245986	3248026	+	A00604
1	3250051	3252053	+	A00605
1	3252058	3257123	-	A00606
1	3259126	3263177	-	A00607
1	3266965	3273256	+	A00608
1	3273663	3276640	-	A00609
1	3277153	3282603	-	A00610
1	3285006	3289187	-	A00611
1	3297555	3301368	-	A00612
1	3306915	3308920	+	A00613
1	3309548	3311203	-	A00614
1	3319665	3320831	-	A00615
1	3322560	3324138	+	A00616
1	3326682	3328910	-	A00617
1	3336222	3337706	-	A00618
1	3340366	3341475	-	A00619
1	3343495	3345887	-	A00620
1	3347155	3350638	-	A00621
1	3351263	3354323	-	A00622
1	3355182	3359831	-	A00623
1	3374409	3376339	-	A00624
1	3383193	3388300	-	A00625
1	3402959	3404991	+	A00626
1	3404422	3406480	-	A00627
1	3407379	3410173	+	A00628
1	3414529	3416840	+	A00629
1	3435594	3436280	+	A00630
1	3446140	3450661	+	A00631
1	3453041	3456107	+	A00632
1	3456249	3459687	-	A00633
1	3462303	3465698	-	A00634
1	3468048	3471190	-	A00635
1	3474895	3478958	-	A00636
1	3479808	3481959	-	A00637
1	3493392	3495860	-	A00638
1	3497207	3503872	+	A00639
1	3504670	3505713	+	A00640
1	3505788	3507760	-	A00641
1	3511113	3511421	-	A00642
1	3516316	3519334	+	A00643
1	3528478	3532493	+	A00644
1	3540883	3548468	+	A00645
1	3548826	3553156	-	A00646
1	3557581	3558948	+	A00647
1	3565189	3566742	+	A00648
1	3578163	3579008	-	A00650
1	3595091	3596350	+	A00651
1	3597475	3598534	+	A00652
1	3607359	3610574	+	A00653
1	3616909	3617376	+	A00654
1	3618003	3620509	+	A00655
1	3626351	3627251	-	A00656
1	3630988	3631400	+	A00657
1	3636441	3638206	+	A00658
1	3638906	3639787	-	A00659
1	3645458	3650401	-	A00660
1	3670008	3673316	-	A00661
1	3680922	3682174	+	A00662
1	3683070	3686926	+	A00663
1	3689642	3691723	+	A00664
1	3702587	3705352	+	A00665
1	3704713	3706545	-	A00666
1	3709310	3710996	+	A00667
1	3720907	3722420	+	A00668
1	3724709	3726738	+	A00669
1	3726960	3727842	+	A00670
1	3729882	3731142	+	A00671
1	3737790	3739140	-	A00672
1	3740372	3743926	-	A00673
1	3744860	3746275	-	A00674
1	3747147	3752120	-	A00675
1	3752299	3754751	-	A00676
1	3755507	3758050	-	A00677
1	3760297	3762311	-	A00678
1	3762733	3765345	-	A00679
1	3772547	3773470	+	A00680
1	3774107	3775243	+	A00681
1	3777591	3779254	+	A00682
1	3781192	3783283	+	A00683
1	3783531	3786482	-	A00684
1	3790616	3791757	+	A00685
1	3801719	3803494	-	A00686
1	3820045	3823414	-	A00687
1	3825405	3828931	-	A00688
1	3832495	3835982	+	A00689
1	3837208	3840584	+	A00690
1	3840712	3841734	-	A00691
1	3854968	3858054	-	A00692
1	3864670	3867453	+	A00693
1	3867776	3869620	-	A00694
1	3870237	3872662	-	A00695
1	3881028	3885713	+	A00697
1	3885991	3888522	-	A00698
1	3890421	3894510	+	A00699
1	3896444	3898131	+	A00700
1	3898614	3901424	+	A00701
1	3902225	3908344	+	A00702
1	3908579	3911070	-	A00703
1	3912473	3914721	+	A00704
1	3915183	3917937	+	A00705
1	3918985	3921735	+	A00706
1	3922647	3926214	+	A00707
1	3928234	3931662	+	A00708
1	3932429	3935313	+	A00709
1	3937875	3939562	+	A00710
1	3944752	3945362	-	A00711
1	3958534	3959048	-	A00713
1	3976051	3976761	+	A00714
1	3978395	3987785	+	A00715
1	3987189	3988339	-	A00716
1	3990867	3994847	+	A00717
1	3997065	3998891	-	A00718
1	4003296	4005810	+	A00719
1	4007104	4010226	-	A00720
1	4012669	4014822	+	A00721
1	4019606	4021641	+	A00722
1	4034645	4037443	+	A00723
1	4040537	4041425	-	A00724
1	4044488	4049165	-	A00725
1	4049794	4051461	-	A00726
1	4052906	4054636	+	A00727
1	4055343	4058073	+	A00728
1	4058236	4059728	-	A00729
1	4065160	4066801	-	A00730
1	4076681	4078338	-	A00731
1	4083325	4085968	+	A00732
1	4102432	4104197	+	A00733
1	4104370	4107012	-	A00734
1	4107994	4111355	-	A00735
1	4136297	4139462	+	A00737
1	4145594	4148010	+	A00738
1	4148026	4153971	-	A00739
1	4155976	4157543	-	A00740
1	4160303	4164229	-	A00741
1	4172739	4180747	+	A00742
1	4181258	4184212	-	A00743
1	4185300	4187684	-	A00744
1	4191249	4194350	+	A00745
1	4195456	4198878	+	A00746
1	4204290	4206682	-	A00747
1	4208424	4212104	+	A00748
1	4214309	4215119	-	A00749
1	4244447	4248054	+	A00750
1	4249641	4252186	-	A00751
1	4259134	4259598	+	A00752
1	4265917	4268883	+	A00753
1	4268932	4271151	-	A00754
1	4273082	4276064	+	A00755
1	4283309	4285159	-	A00756
1	4293139	4295132	+	A00757
1	4296370	4298422	-	A00758
1	4299209	4301262	-	A00759
1	4304705	4305916	-	A00760
1	4309936	4316423	+	A00761
1	4317789	4318386	-	A00762
1	4318653	4323032	-	A00763
1	4323959	4327947	-	A00764
1	4326982	4327613	+	A00765
1	4330851	4335613	-	A00766
1	4338685	4340936	-	A00767
1	4343417	4344379	+	A00768
1	4346599	4353327	+	A00769
1	4355145	4358060	+	A00770
1	4359126	4364270	-	A00771
1	4366736	4368699	+	A00772
1	4369400	4372466	+	A00773
1	4373078	4375771	-	A00774
1	4376735	4381830	-	A00775
1	4391314	4393628	+	A00776
1	4393679	4398763	-	A00777
1	4407352	4408464	-	A00778
1	4408729	4413903	-	A00779
1	4425433	4428871	-	A00780
1	4444692	4445567	-	A00782
1	4480458	4481131	+	A00783
1	4500538	4502298	+	A00784
1	4502828	4507551	-	A00785
1	4527491	4528254	+	A00786
1	4532012	4537152	-	A00787
1	4548322	4548726	+	A00788
1	4559843	4565250	-	A00790
1	4566072	4568584	-	A00791
1	4577060	4582725	+	A00792
1	4582762	4583347	-	A00793
1	4584928	4585974	+	A00794
1	4587801	4592143	+	A00795
1	4595266	4595760	+	A00796
1	4596056	4598890	-	A00797
1	4599578	4602856	-	A00798
1	4604750	4605666	-	A00799
1	4611868	4616865	+	A00800
1	4617363	4618306	+	A00801
1	4618307	4620747	-	A00802
1	4623843	4625342	+	A00803
1	4631671	4633167	-	A00804
1	4642495	4643426	-	A00805
1	4673398	4676624	-	A00806
1	4679835	4685612	-	A00807
1	4702126	4703174	-	A00808
1	4710996	4712916	+	A00809
1	4715784	4717628	+	A00810
1	4718400	4720917	-	A00811
1	4723029	4726092	+	A00812
1	4743538	4745421	-	A00814
1	4763383	4766899	-	A00815
1	4801488	4802199	-	A00816
1	4806338	4806733	-	A00817
1	4816134	4816493	+	A00818
1	4817819	4821408	-	A00819
1	4834985	4835424	-	A00821
1	4837021	4837844	-	A00822
1	4840113	4840945	-	A00823
1	4852183	4855751	-	A00824
1	4854452	4855020	+	A00825
1	4857970	4860145	+	A00826
1	4872559	4874513	+	A00827
1	4893225	4894627	-	A00828
1	4913220	4916625	-	A00829
1	4924246	4926077	+	A00830
1	4932257	4933173	+	A00831
1	4934624	4939431	+	A00832
1	4951072	4953633	+	A00833
1	4955612	4957521	-	A00834
1	4966799	4967825	+	A00835
1	4968776	4971755	-	A00836
1	4972367	4976958	-	A00837
1	4987395	4989735	+	A00838
1	4993867	4996779	-	A00839
1	5000215	5003917	-	A00840
1	5010935	5014207	-	A00841
1	5024158	5026260	+	A00842
1	5030388	5032817	+	A00843
1	5040073	5041362	-	A00845
1	5042059	5042444	+	A00846
1	5043609	5045122	-	A00847
1	5045981	5048694	-	A00848
1	5049825	5051129	-	A00849
1	5053336	5054922	-	A00850
1	5075535	5078415	-	A00851
1	5094353	5097751	+	A00852
1	5097111	5099511	-	A00853
1	5108549	5109445	+	A00854
1	5117793	5119151	+	A00855
1	5124708	5127431	+	A00856
1	5129297	5131026	-	A00857
1	5144365	5145771	-	A00858
1	5155197	5157287	-	A00859
1	5168465	5169874	-	A00860
1	5199535	5200554	+	A00861
1	5202599	5206590	+	A00862
1	5208151	5212633	-	A00863
1	5238721	5239266	-	A00864
1	5244682	5245546	-	A00865
1	5247748	5249910	-	A00866
1	5259993	5261941	+	A00867
1	5291440	5296767	+	A00869
1	5299788	5301194	+	A00870
1	5301879	5304313	-	A00871
1	5319467	5325502	+	A00873
1	5326893	5330342	-	A00874
1	5334085	5337135	+	A00875
1	5338370	5357640	-	A00876
1	5361576	5367889	+	A00877
1	5371754	5372839	-	A00878
1	5374488	5377798	+	A00879
1	5378250	5381906	-	A00880
1	5382742	5384489	-	A00881
1	5390094	5392504	+	A00882
1	5400201	5402396	+	A00884
1	5417933	5420391	+	A00885
1	5421878	5424288	+	A00886
1	5426723	5428954	+	A00887
1	5430569	5431095	+	A00888
1	5439597	5441983	+	A00889
1	5450082	5452314	+	A00890
1	5457798	5460255	+	A00891
1	5473349	5475581	+	A00892
1	5476576	5484290	-	A00893
1	5485583	5487436	+	A00894
1	5487954	5494119	+	A00895
1	5494556	5495746	+	A00896
1	5497856	5503320	-	A00897
1	5514074	5515444	-	A00899
1	5533060	5536884	-	A00901
1	5539567	5540870	-	A00902
1	5548461	5548895	-	A00903
1	5550687	5552752	-	A00904
1	5561918	5565859	+	A00905
1	5571495	5576376	+	A00906
1	5583564	5588041	+	A00908
1	5588427	5592093	-	A00909
1	5600116	5603023	-	A00910
1	5605760	5609993	-	A00911
1	5611118	5614937	-	A00912
1	5615659	5619462	-	A00913
1	5628722	5630610	-	A00914
1	5637447	5641336	-	A00915
1	5650221	5659006	-	A00916
1	5673995	5677471	+	A00917
1	5679563	5683635	-	A00918
1	5685473	5689874	-	A00919
1	5696056	5696679	-	A00920
1	5706731	5707553	-	A00921
1	5712900	5714947	+	A00922
1	5719270	5722090	-	A00923
1	5733793	5738273	-	A00924
1	5742287	5746287	+	A00925
1	5748876	5754275	-	A00926
1	5755325	5761077	-	A00927
1	5763917	5768522	+	A00928
1	5768947	5769713	+	A00929
1	5772189	5775854	+	A00930
1	5805665	5808561	+	A00931
1	5806750	5807164	+	A00932
1	5810001	5810676	+	A00933
1	5820266	5823683	-	A00935
1	5824387	5827439	-	A00936
1	5836901	5841467	+	A00937
1	5843868	5860408	+	A00938
1	5861839	5863631	+	A00939
1	5882031	5884405	+	A00940
1	5936517	5937686	+	A00941
1	5963956	5966921	+	A00942
1	5987313	5997575	+	A00943
1	6018194	6021526	+	A00944
1	6022145	6025867	-	A00945
1	6040543	6046947	-	A00946
1	6058690	6063899	+	A00947
1	6065958	6073806	+	A00948
1	6077660	6081195	-	A00949
1	6110957	6112366	+	A00950
1	6145668	6148199	-	A00951
1	6171704	6175114	-	A00952
1	6177773	6182018	+	A00953
1	6184756	6187964	+	A00954
1	6190218	6193214	-	A00955
1	6207821	6212837	+	A00956
1	6216446	6217925	-	A00957
1	6237514	6238620	-	A00958
1	6265237	6268982	-	A00959
1	6271971	6274623	-	A00960
1	6280036	6285412	+	A00961
1	6286461	6287487	-	A00962
1	6301832	6304809	+	A00963
1	6310028	6310689	+	A00964
1	6312156	6314774	-	A00965
1	6348659	6349106	+	A00966
1	6369222	6373627	+	A00967
1	6377899	6378630	+	A00968
1	6381299	6384558	-	A00969
1	6392924	6395545	-	A00970
1	6395771	6397230	-	A00971
1	6419134	6420972	+	A00972
1	6490073	6490976	-	A00974
1	6504766	6505419	-	A00975
1	6514975	6515340	-	A00976
1	6529965	6530347	-	A00977
1	6532645	6533179	-	A00978
1	6546630	6547280	-	A00979
1	6566348	6570587	-	A00980
1	6581819	6585970	-	A00981
1	6608613	6612296	+	A00984
1	6616162	6618004	-	A00985
1	6627326	6631940	+	A00986
1	6636402	6639697	+	A00987
1	6659962	6661126	+	A00988
1	6674533	6676334	+	A00989
1	6679531	6680359	+	A00990
1	6701629	6703628	+	A00991
1	6758424	6759605	+	A00992
1	6769571	6770997	+	A00993
1	6780785	6781829	+	A00994
1	6808325	6810256	-	A00995
1	6818302	6819946	-	A00996
1	6829554	6829808	+	A00997
1	6861263	6863233	-	A00998
1	6885483	6886159	-	A00999
1	6978297	6979309	+	A01000
1	6985060	6985634	-	A01001
1	7011005	7011562	-	A01002
1	7030968	7031732	-	A01003
1	7047493	7048739	+	A01004
1	7104646	7105476	-	A01005
1	7115330	7119513	-	A01006
1	7134339	7137246	+	A01007
1	7137669	7138324	+	A01008
1	7165122	7166188	+	A01009
1	7189317	7193938	+	A01010
1	7229548	7230750	-	A01011
1	7248963	7251025	+	A01012
1	7260261	7265986	+	A01013
1	7266859	7267980	-	A01014
1	7307502	7308639	-	A01015
1	7317658	7319489	-	A01016
1	7321217	7323449	-	A01017
1	7337474	7339529	+	A01018
1	7340273	7342199	-	A01019
1	7371777	7375405	-	A01021
1	7379875	7383633	+	A01022
1	7403193	7405148	-	A01023
1	7408146	7409977	-	A01024
1	7473062	7473814	+	A01025
1	7481333	7486063	-	A01026
1	7508079	7509810	-	A01027
1	7514841	7517547	-	A01028
1	7585822	7587752	+	A01030
1	7587521	7591968	-	A01031
1	7622168	7623435	-	A01032
1	7675266	7677089	+	A01033
1	7684813	7688408	+	A01034
1	7714052	7716254	+	A01036
1	7755789	7758540	+	A01037
1	7777288	7778052	+	A01038
1	7778302	7781384	-	A01039
1	7786201	7786988	+	A01041
1	7792599	7793190	+	A01042
1	7835747	7837456	+	A01043
1	7837659	7840639	-	A01044
1	7848431	7849647	+	A01045
1	7849711	7852661	-	A01046
1	7861702	7865150	-	A01047
1	7867465	7871068	+	A01048
1	7872917	7873943	-	A01049
1	7877316	7880081	+	A01050
1	7900066	7904067	-	A01051
1	7911330	7914290	-	A01052
1	7943665	7959897	+	A01053
1	7988995	7993730	+	A01054
1	7994137	7998962	-	A01055
1	8020820	8021897	+	A01056
1	8034640	8035912	+	A01057
1	8078524	8079426	+	A01058
1	8082764	8087538	+	A01059
1	8088986	8089898	+	A01060
1	8100482	8102309	-	A01061
1	8135065	8138982	+	A01062
1	8177887	8179411	-	A01063
1	8200255	8203271	-	A01064
1	8207263	8209576	-	A01065
1	8235522	8236296	+	A01066
1	8236968	8240658	-	A01067
1	8242802	8246784	-	A01068
1	8247085	8248206	-	A01069
1	8261119	8264620	+	A01070
1	8301567	8304320	+	A01071
1	8315577	8319559	-	A01072
1	8331557	8333432	+	A01073
1	8348555	8351427	+	A01075
1	8351487	8355365	-	A01076
1	8361807	8364206	-	A01077
1	8590909	8593778	-	A01078
1	8614806	8619924	+	A01080
1	8684551	8687104	-	A01081
1	8732503	8737435	-	A01082
1	8741921	8747337	+	A01083
1	8777128	8782063	-	A01084
1	8777694	8779217	+	A01085
1	8794964	8796819	-	A01086
1	8800200	8801575	+	A01087
1	8803299	8805674	+	A01088
1	8926682	8928686	-	A01089
1	9354901	9356488	-	A01091
1	9358980	9360210	-	A01092
1	9413171	9418139	+	A01093
1	9421953	9425685	-	A01094
1	9462145	9462777	+	A01095
1	9474796	9476141	+	A01096
1	9524297	9527944	+	A01097
1	9547363	9550398	+	A01099
1	9637126	9640536	+	A01100
1	9671688	9673076	+	A01101
1	10585961	10589417	-	A01103
1	10599682	10602414	-	A01104
1	10617306	10619903	-	A01105
1	10621560	10624433	-	A01106
1	10644017	10645211	+	A01108
1	10665549	10667810	-	A01109
1	10728505	10736812	+	A01110
1	10744014	10757105	-	A01111
1	10762476	10764933	-	A01112
1	10768078	10773023	-	A01113
1	10784840	10786604	+	A01114
1	10789950	10792332	+	A01115
1	10792974	10795491	-	A01116
1	10807017	10808474	+	A01117
1	10809479	10813223	-	A01118
1	10829549	10834937	-	A01119
1	10843530	10848028	-	A01120
1	10881614	10884611	+	A01121
1	10908407	10919108	+	A01122
1	10922904	10926063	+	A01123
1	10926746	10930458	-	A01124
1	10945821	10953081	-	A01126
1	10974470	10980562	-	A01127
1	11007559	11010295	+	A01128
1	11018469	11020260	-	A01129
1	11021775	11023153	+	A01130
1	11053476	11055202	+	A01131
1	11058793	11061165	+	A01132
1	11063748	11066334	+	A01133
1	11069535	11076657	-	A01134
1	11084976	11086052	-	A01135
1	11095594	11103093	-	A01136
1	11109989	11112679	-	A01137
1	11115940	11117618	+	A01138
1	11144248	11147530	-	A01139
1	11164552	11165756	+	A01140
1	11166044	11168025	-	A01141
1	11171091	11172686	-	A01142
1	11210451	11212171	-	A01143
1	11214418	11219917	-	A01144
1	11280713	11282462	+	A01145
1	11292940	11296999	+	A01146
1	11303739	11304358	+	A01147
1	11315200	11318230	-	A01148
1	11326499	11328006	-	A01149
1	11373706	11376526	+	A01150
1	11376645	11381245	-	A01151
1	11383463	11386349	-	A01152
1	11387379	11390867	-	A01153
1	11400176	11403613	-	A01154
1	11428612	11431419	-	A01155
1	11431919	11437158	-	A01156
1	11464183	11467295	-	A01157
1	11483939	11489520	-	A01158
1	11507874	11516043	+	A01159
1	11528110	11528924	-	A01160
1	11544027	11544915	-	A01161
1	11556004	11557896	+	A01162
1	11561766	11562418	-	A01163
1	11617002	11621541	+	A01164
1	11696564	11697094	-	A01166
1	11770402	11771755	+	A01167
1	11787632	11788815	+	A01168
1	11799980	11800565	-	A01169
1	11823065	11829124	+	A01170
1	11829813	11831361	-	A01171
1	11887941	11890983	+	A01172
1	11891131	11893135	-	A01173
1	11900258	11902577	+	A01174
1	11984724	11987529	+	A01176
1	11997721	11999754	+	A01177
1	12048134	12048810	+	A01178
1	12056200	12058069	+	A01179
1	12072216	12076222	-	A01180
1	12110954	12112912	-	A01181
1	12327244	12331783	-	A01186
1	12472612	12478237	-	A01187
1	12562267	12563216	+	A01188
1	12590606	12591384	-	A01189
1	12612306	12612884	-	A01190
1	12671606	12672872	+	A01191
1	12707563	12708231	+	A01192
1	12838988	12839416	+	A01195
1	12840624	12842362	+	A01196
1	12871088	12872197	+	A01198
1	12901397	12901774	+	A01199
1	12911147	12918074	-	A01200
1	12943740	12944757	+	A01202
1	13019013	13019692	-	A01203
1	13066964	13067299	-	A01204
1	13075971	13080496	+	A01205
1	13111685	13119269	+	A01206
1	13130100	13131086	-	A01207
1	13175166	13175900	+	A01209
1	13215805	13219630	+	A01210
1	13225246	13226302	+	A01211
1	13260185	13260586	+	A01212
1	13274265	13274755	-	A01213
1	13357327	13363186	+	A01216
1	13432397	13440847	+	A01225
1	13483411	13484707	+	A01231
1	13484858	13487153	+	A01232
1	13489777	13490928	+	A01233
1	13505241	13506853	+	A01234
1	13518451	13519725	+	A01235
1	13616189	13617020	+	A01242
2	8033	16270	-	B00002
2	20425	25720	-	B00003
2	25950	29829	+	B00004
2	29905	36922	-	B00005
2	46378	52846	+	B00006
2	53094	55939	+	B00007
2	56053	59733	+	B00008
2	60090	65417	+	B00009
2	65618	69573	+	B00010
2	69597	74075	-	B00011
2	78434	82229	-	B00012
2	82773	87534	-	B00013
2	87762	90607	+	B00014
2	90994	93540	+	B00015
2	93500	95351	-	B00016
2	98065	99996	+	B00017
2	99847	104009	-	B00018
2	104193	105973	-	B00019
2	108856	112067	+	B00020
2	112294	115356	+	B00021
2	120805	121572	+	B00022
2	124484	128885	+	B00023
2	129719	133152	+	B00024
2	133998	134752	+	B00025
2	141282	142027	-	B00026
2	144639	145396	-	B00027
2	146110	147426	-	B00028
2	148889	150842	-	B00029
2	153321	155315	-	B00030
2	155537	160109	-	B00031
2	162808	165562	+	B00032
2	167056	170025	+	B00033
2	169089	171800	-	B00034
2	172735	175520	+	B00035
2	176029	177448	+	B00036
2	177741	180119	-	B00037
2	180496	182744	-	B00038
2	185290	188223	+	B00039
2	188375	190649	-	B00040
2	191311	197685	-	B00041
2	200004	203361	+	B00042
2	207468	213901	+	B00043
2	214570	218451	+	B00044
2	218645	230754	+	B00045
2	230767	232595	-	B00046
2	233049	238024	+	B00047
2	240400	245667	+	B00048
2	240505	241930	+	B00049
2	245818	249947	-	B00050
2	245818	254684	-	B00051
2	259872	263995	-	B00052
2	265881	267577	+	B00053
2	268432	270545	+	B00054
2	271524	272503	+	B00055
2	272729	275528	+	B00056
2	276087	276383	-	B00057
2	279417	281706	+	B00058
2	281955	283392	+	B00059
2	283565	289394	-	B00060
2	300348	303406	-	B00061
2	304633	306092	+	B00062
2	306295	309566	-	B00063
2	311188	315274	-	B00064
2	320390	320962	+	B00065
2	321371	325506	+	B00066
2	325659	331705	+	B00067
2	332106	333990	+	B00068
2	334406	338682	+	B00069
2	338793	341588	-	B00070
2	344046	345487	-	B00071
2	349504	353471	-	B00072
2	354861	355578	-	B00073
2	356457	357559	-	B00074
2	358390	358916	-	B00075
2	359808	360673	-	B00076
2	361558	363702	-	B00077
2	365279	366652	-	B00078
2	369207	370720	+	B00079
2	370986	372864	-	B00080
2	374549	377742	+	B00081
2	378207	381140	-	B00082
2	388230	392102	-	B00083
2	393459	396114	-	B00084
2	396675	399386	-	B00085
2	400116	405161	+	B00086
2	406141	410644	+	B00087
2	411802	415828	+	B00088
2	418767	420083	+	B00089
2	424836	427925	-	B00090
2	428886	431943	+	B00091
2	431082	433832	-	B00092
2	435046	437778	-	B00093
2	439160	440473	-	B00094
2	441895	444404	-	B00095
2	444692	447271	-	B00096
2	449054	452149	+	B00097
2	452567	454378	-	B00098
2	456511	459388	-	B00099
2	463072	466695	+	B00100
2	467118	467999	-	B00101
2	468425	471177	+	B00102
2	471332	472684	-	B00103
2	473603	475390	-	B00104
2	476216	477122	-	B00105
2	478284	479282	-	B00106
2	480525	481334	-	B00107
2	484084	484656	-	B00108
2	486330	487140	-	B00109
2	488903	489463	-	B00110
2	491345	491902	-	B00111
2	495924	496451	-	B00112
2	496998	501186	-	B00113
2	501370	503438	-	B00114
2	503569	505185	-	B00115
2	505679	508248	-	B00116
2	508554	511337	-	B00117
2	512998	513289	+	B00118
2	513533	516139	-	B00119
2	517623	518822	-	B00120
2	519393	535745	-	B00121
2	538314	541177	+	B00122
2	542024	546026	+	B00123
2	546279	548360	-	B00124
2	549495	551494	-	B00125
2	552641	554608	+	B00126
2	553925	556838	-	B00127
2	558307	559071	+	B00128
2	563123	563974	-	B00129
2	567862	570635	-	B00130
2	571323	571792	-	B00131
2	572681	573253	-	B00132
2	573799	574242	+	B00133
2	574805	575424	-	B00134
2	576300	576571	+	B00135
2	576840	578720	-	B00136
2	579123	580163	-	B00137
2	584071	585492	+	B00139
2	586632	586896	-	B00140
2	588770	589366	-	B00142
2	590124	590463	+	B00143
2	595882	596425	-	B00144
2	597371	597665	-	B00146
2	607225	607476	+	B00147
2	608299	608559	-	B00148
2	611845	612118	+	B00150
2	612691	613334	-	B00151
2	613998	614389	+	B00152
2	615550	615819	-	B00153
2	617441	617729	-	B00154
2	618488	618961	+	B00155
2	619264	624086	-	B00156
2	625004	625528	+	B00157
2	628243	628935	+	B00158
2	633068	633367	+	B00159
2	633483	642648	-	B00160
2	643567	646173	+	B00161
2	648341	649953	-	B00162
2	650702	653465	-	B00163
2	653993	662825	+	B00164
2	663188	664042	+	B00165
2	664293	668143	-	B00166
2	668617	672756	+	B00167
2	673222	676877	+	B00168
2	685720	687917	+	B00170
2	696743	699795	+	B00171
2	703060	707105	+	B00172
2	707516	708331	+	B00173
2	713257	713823	-	B00174
2	714276	720545	-	B00175
2	724910	728101	+	B00176
2	728313	731052	-	B00177
2	731409	733250	-	B00178
2	734026	736724	-	B00179
2	739084	742768	-	B00180
2	743843	753076	+	B00181
2	753811	755485	-	B00182
2	759669	760085	-	B00183
2	761535	766432	+	B00184
2	766918	773298	-	B00185
2	775311	780093	+	B00186
2	781128	785922	+	B00187
2	785268	787269	-	B00188
2	787545	790840	-	B00189
2	794279	804311	+	B00190
2	805521	808357	+	B00191
2	809907	811651	-	B00192
2	813553	817679	+	B00193
2	819011	819942	+	B00194
2	823830	825101	+	B00195
2	826593	827017	-	B00196
2	828654	837425	+	B00197
2	833558	833894	+	B00198
2	838773	841819	-	B00199
2	843103	846419	+	B00200
2	853512	856476	+	B00201
2	857001	861667	+	B00202
2	861711	864089	-	B00203
2	865604	869410	+	B00204
2	869149	875648	-	B00205
2	878266	883288	+	B00206
2	885259	889217	+	B00207
2	888604	892356	-	B00208
2	893894	894946	-	B00209
2	896979	900907	-	B00210
2	902931	904262	-	B00211
2	906034	909221	-	B00212
2	910200	914087	+	B00213
2	915544	916014	-	B00214
2	916139	916270	-	B00215
2	919476	925179	+	B00216
2	925333	929342	-	B00217
2	931214	932893	-	B00218
2	933828	934936	-	B00219
2	939241	941184	+	B00220
2	942266	944146	-	B00221
2	947827	952266	+	B00222
2	952338	955301	-	B00223
2	957464	960367	+	B00224
2	960454	962075	-	B00225
2	962769	964330	-	B00226
2	966170	968189	+	B00227
2	969040	971570	-	B00228
2	977384	978348	-	B00229
2	990833	991683	-	B00230
2	993961	999274	-	B00231
2	1010442	1015355	+	B00232
2	1016375	1018895	+	B00233
2	1019960	1022844	+	B00234
2	1022899	1024639	-	B00235
2	1030372	1032030	+	B00236
2	1033025	1034876	+	B00237
2	1035101	1037550	-	B00238
2	1039374	1043165	+	B00239
2	1044081	1047856	+	B00240
2	1049441	1052516	+	B00241
2	1053230	1057664	+	B00242
2	1057681	1062624	-	B00243
2	1064118	1071795	-	B00244
2	1073215	1076178	-	B00245
2	1077380	1080597	+	B00246
2	1080606	1087144	-	B00247
2	1088502	1089553	+	B00248
2	1089554	1092947	-	B00249
2	1093457	1097035	+	B00250
2	1096462	1100735	-	B00251
2	1103263	1105969	-	B00252
2	1114814	1130074	+	B00253
2	1130508	1132772	+	B00254
2	1133508	1136538	+	B00255
2	1136059	1139547	-	B00256
2	1140550	1142788	-	B00257
2	1153635	1156667	+	B00258
2	1156950	1159246	+	B00259
2	1163077	1165254	+	B00260
2	1168425	1169441	+	B00262
2	1170906	1174342	+	B00263
2	1175269	1178114	+	B00264
2	1179365	1181442	+	B00265
2	1181609	1183906	-	B00266
2	1184468	1186413	+	B00267
2	1202338	1210060	+	B00268
2	1210456	1212051	+	B00269
2	1214522	1217758	+	B00270
2	1219021	1221990	+	B00271
2	1222568	1225976	+	B00272
2	1226145	1229915	+	B00273
2	1230306	1234330	+	B00274
2	1239695	1241986	+	B00275
2	1248090	1252828	+	B00276
2	1256343	1258617	+	B00277
2	1259672	1261028	+	B00278
2	1261487	1263163	+	B00279
2	1263668	1265010	+	B00280
2	1265169	1266552	-	B00281
2	1267692	1269252	-	B00282
2	1269774	1271550	+	B00283
2	1291504	1297085	+	B00284
2	1296280	1298554	-	B00285
2	1300308	1303492	+	B00286
2	1307530	1309269	+	B00287
2	1325215	1326785	+	B00288
2	1329227	1332959	+	B00289
2	1334612	1352700	-	B00290
2	1353373	1354575	+	B00291
2	1354722	1355617	-	B00292
2	1356911	1359005	+	B00293
2	1358226	1360093	-	B00294
2	1361378	1363510	+	B00295
2	1363599	1371918	-	B00296
2	1374084	1376148	+	B00297
2	1379111	1383817	+	B00299
2	1383978	1387804	-	B00300
2	1388563	1390141	+	B00301
2	1390942	1391188	-	B00302
2	1392812	1407123	+	B00303
2	1408631	1412385	+	B00304
2	1411947	1414818	-	B00305
2	1415653	1418229	+	B00306
2	1418457	1420550	+	B00307
2	1423622	1426060	+	B00308
2	1430843	1432541	+	B00309
2	1436852	1437250	+	B00310
2	1438599	1442944	-	B00311
2	1442658	1444501	+	B00312
2	1446037	1449269	+	B00313
2	1451965	1454488	+	B00314
2	1456433	1457696	-	B00315
2	1463934	1466265	-	B00316
2	1473001	1473307	+	B00317
2	1474859	1477895	-	B00318
2	1479407	1482231	-	B00319
2	1486443	1487526	+	B00320
2	1488319	1489795	+	B00321
2	1496486	1497534	+	B00322
2	1499041	1500006	+	B00323
2	1502055	1503132	+	B00324
2	1505303	1506778	+	B00325
2	1508031	1508371	+	B00326
2	1508811	1511238	-	B00327
2	1511864	1514893	-	B00328
2	1517863	1519591	-	B00329
2	1523139	1531842	-	B00330
2	1533087	1536137	+	B00331
2	1540375	1546506	+	B00332
2	1562715	1564115	+	B00334
2	1564096	1570734	-	B00335
2	1571199	1574194	+	B00336
2	1574611	1575250	+	B00337
2	1575426	1576731	+	B00338
2	1579050	1588501	+	B00339
2	1589165	1589663	-	B00340
2	1592581	1599231	-	B00341
2	1599528	1601618	+	B00342
2	1601694	1602510	-	B00343
2	1602599	1604988	-	B00344
2	1605667	1608266	-	B00345
2	1609243	1611668	-	B00346
2	1614105	1615026	-	B00347
2	1615950	1617905	-	B00348
2	1618526	1620383	-	B00349
2	1623480	1626077	-	B00350
2	1631598	1634813	-	B00351
2	1636621	1640753	-	B00352
2	1641186	1643823	-	B00353
2	1647091	1648082	-	B00354
2	1653333	1656558	+	B00355
2	1657012	1661069	+	B00356
2	1661943	1664306	+	B00357
2	1664907	1667815	+	B00358
2	1667905	1671615	-	B00359
2	1674944	1678906	+	B00360
2	1687487	1688601	-	B00361
2	1691882	1692862	+	B00362
2	1696886	1700379	-	B00363
2	1705461	1707616	+	B00364
2	1708543	1709328	+	B00365
2	1710160	1713889	-	B00366
2	1717590	1723679	+	B00367
2	1723832	1729534	-	B00368
2	1731230	1732848	+	B00369
2	1734951	1736545	+	B00370
2	1737397	1738719	-	B00371
2	1740036	1741464	+	B00372
2	1742393	1743883	+	B00373
2	1747043	1749746	+	B00374
2	1750415	1755190	+	B00375
2	1756428	1758824	+	B00376
2	1761435	1763681	+	B00377
2	1773765	1777312	-	B00378
2	1779080	1780247	+	B00379
2	1781598	1782521	+	B00380
2	1782769	1784700	-	B00381
2	1785441	1789015	+	B00382
2	1789105	1792765	-	B00383
2	1795674	1799559	-	B00384
2	1803982	1806435	+	B00385
2	1806436	1808050	-	B00386
2	1808598	1810797	-	B00387
2	1811868	1813758	-	B00388
2	1813798	1817212	+	B00389
2	1817502	1818759	+	B00390
2	1819843	1822897	-	B00391
2	1827168	1828765	+	B00392
2	1829879	1832185	-	B00393
2	1837420	1838464	-	B00394
2	1839141	1839847	-	B00395
2	1840107	1840853	-	B00396
2	1841953	1843960	+	B00397
2	1855149	1859121	+	B00398
2	1859559	1862111	+	B00399
2	1863660	1864271	+	B00400
2	1864307	1865699	+	B00401
2	1867063	1870509	-	B00402
2	1871008	1873440	-	B00403
2	1875394	1882592	-	B00404
2	1890923	1893385	+	B00405
2	1898391	1901266	+	B00406
2	1918685	1922517	-	B00408
2	1927245	1929417	-	B00409
2	1930755	1931648	-	B00410
2	1932296	1936345	-	B00411
2	1943315	1946157	+	B00412
2	1949874	1951462	-	B00413
2	1953098	1954694	+	B00414
2	1955413	1959386	+	B00415
2	1959302	1960919	+	B00416
2	1963113	1964903	+	B00417
2	1964904	1967549	-	B00418
2	1970295	1973499	-	B00419
2	1974875	1977507	+	B00420
2	1978180	1981333	+	B00421
2	1982066	1984516	+	B00422
2	1984891	1986956	+	B00423
2	1987098	1989319	-	B00424
2	1990255	1992770	-	B00425
2	1993737	1994013	+	B00426
2	1994468	1995632	+	B00427
2	1996355	1997380	+	B00428
2	1999679	2005385	+	B00429
2	2005929	2008349	+	B00430
2	2012479	2015824	+	B00431
2	2021156	2021485	+	B00432
2	2024730	2028162	-	B00433
2	2029507	2030481	-	B00434
2	2034256	2036213	+	B00435
2	2042984	2044091	+	B00436
2	2048872	2051374	+	B00437
2	2053310	2054518	-	B00438
2	2062571	2063593	+	B00439
2	2068106	2072692	+	B00440
2	2073261	2075485	+	B00441
2	2076392	2080626	+	B00442
2	2092589	2094052	+	B00443
2	2096448	2102044	-	B00444
2	2103212	2105433	-	B00445
2	2114186	2114810	+	B00446
2	2115002	2117720	+	B00447
2	2118138	2118560	+	B00448
2	2140714	2144794	-	B00451
2	2146598	2147669	-	B00452
2	2150410	2153789	+	B00453
2	2154692	2156313	+	B00454
2	2165569	2166892	+	B00455
2	2171639	2174926	-	B00457
2	2178225	2181758	-	B00458
2	2184131	2184331	-	B00459
2	2186812	2191093	-	B00460
2	2192017	2192477	-	B00461
2	2193014	2193389	-	B00462
2	2193741	2196766	-	B00463
2	2197260	2198929	+	B00464
2	2204046	2204405	-	B00466
2	2206858	2208512	+	B00467
2	2209142	2210244	+	B00468
2	2212939	2213979	+	B00469
2	2214969	2215949	+	B00470
2	2217691	2220407	+	B00471
2	2230445	2236078	+	B00472
2	2231718	2232874	+	B00473
2	2236395	2238485	-	B00474
2	2239906	2242983	-	B00475
2	2245277	2249550	+	B00476
2	2250276	2275018	+	B00477
2	2275868	2279149	-	B00478
2	2283766	2284893	+	B00479
2	2286640	2287344	+	B00480
2	2289542	2290605	+	B00481
2	2292849	2293574	+	B00482
2	2297240	2299011	+	B00483
2	2311956	2314688	-	B00484
2	2315064	2315451	+	B00485
2	2329428	2332168	+	B00486
2	2333113	2337000	+	B00487
2	2349223	2350032	+	B00489
2	2361227	2364556	-	B00490
2	2366291	2367635	+	B00491
2	2368360	2368773	-	B00492
2	2369496	2372318	-	B00493
2	2372689	2376277	-	B00494
2	2380532	2383750	+	B00495
2	2384382	2384998	+	B00496
2	2385120	2387396	-	B00497
2	2388686	2392473	+	B00498
2	2392458	2395261	-	B00499
2	2398428	2401830	+	B00500
2	2401177	2404919	-	B00501
2	2405510	2407893	-	B00502
2	2422595	2423344	+	B00503
2	2423970	2426580	-	B00504
2	2426808	2429278	+	B00505
2	2429865	2432108	+	B00506
2	2432406	2439441	-	B00507
2	2441400	2443368	+	B00508
2	2444503	2448841	-	B00509
2	2450593	2456612	-	B00510
2	2457528	2459520	-	B00511
2	2463415	2466058	+	B00512
2	2466841	2469996	+	B00513
2	2470365	2471119	-	B00514
2	2471966	2473114	-	B00515
2	2474411	2477478	+	B00516
2	2477462	2483525	-	B00517
2	2487418	2489081	+	B00518
2	2492845	2496163	+	B00519
2	2497268	2497827	+	B00520
2	2499053	2502125	+	B00521
2	2502600	2508630	-	B00522
2	2510867	2512916	-	B00523
2	2515367	2517203	-	B00524
2	2530972	2534795	+	B00525
2	2535070	2538220	-	B00526
2	2540829	2545317	-	B00527
2	2548051	2551204	+	B00528
2	2551208	2554194	+	B00529
2	2554683	2557536	-	B00530
2	2554867	2556816	+	B00531
2	2559142	2561317	+	B00532
2	2562164	2563531	+	B00533
2	2564812	2572321	+	B00534
2	2572393	2574199	-	B00535
2	2574977	2580458	+	B00536
2	2581192	2585529	-	B00537
2	2588117	2592815	+	B00538
2	2592229	2595231	-	B00539
2	2600667	2609764	+	B00540
2	2610391	2611740	+	B00541
2	2612318	2615295	+	B00542
2	2614894	2618039	-	B00543
2	2619242	2620754	+	B00544
2	2620818	2624423	-	B00545
2	2625176	2627055	+	B00546
2	2627056	2632798	-	B00547
2	2633456	2636877	-	B00548
2	2641289	2647033	-	B00549
2	2648632	2652525	+	B00550
2	2653196	2656682	+	B00551
2	2656778	2658445	-	B00552
2	2668586	2671769	-	B00553
2	2683568	2687877	+	B00554
2	2688494	2691802	-	B00555
2	2694250	2701141	-	B00556
2	2702119	2705948	-	B00557
2	2710114	2712212	+	B00558
2	2718496	2721914	+	B00559
2	2725542	2745577	+	B00560
2	2745933	2747999	-	B00561
2	2747602	2747712	-	B00562
2	2750820	2752416	+	B00563
2	2754403	2757956	+	B00564
2	2755552	2755862	+	B00565
2	2759531	2763055	-	B00566
2	2767324	2771416	+	B00567
2	2772489	2773955	-	B00568
2	2774581	2777870	-	B00569
2	2799922	2800352	+	B00570
2	2810988	2812445	+	B00571
2	2813621	2816234	-	B00572
2	2817070	2820134	-	B00573
2	2823332	2823673	+	B00574
2	2824003	2830514	-	B00575
2	2832475	2834000	-	B00576
2	2837324	2838973	+	B00577
2	2839173	2839960	-	B00578
2	2841131	2845398	-	B00579
2	2847327	2850493	-	B00580
2	2851304	2855577	-	B00581
2	2856318	2862163	-	B00582
2	2863107	2865290	-	B00583
2	2866762	2870230	-	B00584
2	2871716	2875183	+	B00585
2	2875655	2876348	+	B00586
2	2876837	2877550	+	B00587
2	2878036	2878959	-	B00588
2	2889697	2893298	+	B00589
2	2893339	2895285	+	B00590
2	2896392	2897051	+	B00591
2	2898013	2898874	+	B00592
2	2904848	2907455	+	B00593
2	2923930	2926859	+	B00594
2	2935864	2939715	+	B00595
2	2943573	2945555	+	B00596
2	2953848	2955836	+	B00597
2	2956379	2960317	-	B00598
2	2961539	2964661	+	B00599
2	2965392	2967312	+	B00600
2	2968085	2970092	+	B00601
2	2970629	2973208	+	B00602
2	2979981	2981643	-	B00603
2	2982035	2984468	-	B00604
2	2984798	2991028	-	B00605
2	2997461	3000464	-	B00606
2	3004170	3004977	+	B00607
2	3005747	3009020	+	B00608
2	3009246	3016895	-	B00609
2	3027237	3040409	+	B00610
2	3040607	3047678	-	B00611
2	3048296	3052263	-	B00612
2	3053227	3055391	-	B00613
2	3060852	3063704	+	B00614
2	3064252	3069514	+	B00615
2	3070324	3075629	+	B00616
2	3075837	3078662	-	B00617
2	3080721	3083283	-	B00618
2	3083794	3084528	-	B00619
2	3088211	3090209	-	B00620
2	3092141	3092962	+	B00621
2	3096380	3098096	+	B00622
2	3098755	3100643	-	B00623
2	3103279	3105410	+	B00624
2	3105320	3106617	-	B00625
2	3108012	3111655	+	B00626
2	3112669	3115045	+	B00627
2	3125942	3127211	-	B00629
2	3131500	3133531	-	B00630
2	3135874	3137672	+	B00631
2	3138519	3142568	+	B00632
2	3144925	3150387	-	B00633
2	3155206	3158915	+	B00634
2	3160600	3163727	+	B00635
2	3164536	3168248	+	B00636
2	3180366	3183791	+	B00637
2	3184341	3185913	+	B00638
2	3186828	3187382	+	B00639
2	3189412	3191195	+	B00640
2	3192134	3197433	+	B00641
2	3213261	3217253	+	B00643
2	3216698	3218812	-	B00644
2	3220683	3222627	-	B00645
2	3223546	3226733	-	B00646
2	3251833	3253353	-	B00647
2	3255689	3256561	-	B00648
2	3257721	3259470	-	B00649
2	3261452	3264803	+	B00650
2	3265437	3266632	-	B00651
2	3274973	3278271	+	B00652
2	3278720	3281089	-	B00653
2	3283888	3288229	+	B00654
2	3294797	3295398	+	B00655
2	3297376	3300551	+	B00656
2	3302960	3305927	+	B00657
2	3306236	3308698	-	B00658
2	3309597	3313428	-	B00659
2	3315564	3320383	-	B00660
2	3329076	3333380	-	B00662
2	3338790	3342260	+	B00663
2	3345264	3348411	+	B00664
2	3346601	3346880	+	B00665
2	3348684	3360948	-	B00666
2	3369560	3372281	+	B00667
2	3372470	3374436	-	B00668
2	3378091	3388342	+	B00669
2	3388948	3389792	+	B00670
2	3394233	3394610	+	B00671
2	3397874	3399247	+	B00673
2	3402377	3402816	+	B00674
2	3403603	3404706	+	B00675
2	3405669	3407273	+	B00676
2	3407897	3408307	+	B00677
2	3486478	3489307	-	B00679
2	3510123	3510567	-	B00680
2	3517536	3523021	-	B00681
2	3544611	3550574	+	B00682
2	3551643	3553436	+	B00683
2	3553715	3555347	-	B00684
2	3556507	3562757	-	B00685
2	3574302	3578292	+	B00686
2	3582678	3584039	-	B00687
2	3614731	3623112	-	B00688
2	3618004	3621030	+	B00689
2	3629425	3632124	+	B00690
2	3632138	3635019	-	B00691
2	3637922	3646720	+	B00692
2	3648834	3650878	+	B00693
2	3658552	3663214	+	B00694
2	3666467	3673549	+	B00695
2	3680271	3687818	+	B00696
2	3692393	3694779	+	B00697
2	3695632	3697008	-	B00698
2	3718545	3720818	-	B00699
2	3720988	3724620	-	B00700
2	3728795	3733119	+	B00701
2	3752487	3752781	+	B00702
2	3756605	3759999	+	B00703
2	3762926	3768880	-	B00704
2	3785959	3790838	+	B00705
2	3791202	3794959	-	B00706
2	3795832	3797908	+	B00707
2	3800221	3800994	-	B00708
2	3832490	3838611	+	B00709
2	3840066	3840736	+	B00710
2	3845587	3850159	+	B00711
2	3850757	3862789	+	B00712
2	3868752	3873700	+	B00713
2	3874624	3875834	+	B00714
2	3903166	3904017	+	B00716
2	3908544	3914955	-	B00717
2	3910499	3911393	+	B00718
2	3923010	3929180	+	B00719
2	3931695	3943270	+	B00720
2	3946627	3950211	-	B00721
2	3974116	3985020	-	B00722
2	3992558	3998679	+	B00723
2	4027744	4033944	+	B00724
2	4039606	4046508	-	B00725
2	4048100	4052301	+	B00726
2	4060351	4064157	+	B00727
2	4065019	4069258	+	B00728
2	4069366	4074422	-	B00729
2	4101311	4105300	+	B00731
2	4106986	4113873	-	B00732
2	4116599	4118372	-	B00733
2	4122879	4130423	-	B00734
2	4132964	4135091	-	B00735
2	4136229	4137266	-	B00736
2	4142174	4144213	+	B00737
2	4148013	4150870	+	B00738
2	4150998	4153813	-	B00739
2	4156657	4159339	-	B00740
2	4162575	4164900	-	B00741
2	4183123	4186169	-	B00744
2	4191852	4194392	-	B00745
2	4200647	4203319	-	B00746
2	4220060	4221313	-	B00747
2	4225519	4227689	-	B00748
2	4243740	4247819	+	B00749
2	4250407	4253491	+	B00750
2	4271088	4277874	+	B00751
2	4279792	4286778	+	B00752
2	4306135	4307067	-	B00753
2	4325636	4326706	+	B00754
2	4362533	4367627	+	B00755
2	4368023	4375876	-	B00756
2	4374098	4375320	-	B00757
2	4385065	4388161	+	B00758
2	4394485	4396918	+	B00759
2	4427149	4429323	-	B00760
2	4436581	4438250	+	B00761
2	4457898	4461982	+	B00762
2	4496673	4499120	+	B00763
2	4499326	4499739	-	B00764
2	4508587	4513121	-	B00765
2	4515613	4519952	+	B00766
2	4520053	4521253	-	B00767
2	4531195	4534553	+	B00768
2	4536168	4540268	+	B00769
2	4540426	4541382	-	B00770
2	4542907	4544444	-	B00771
2	4547439	4549683	+	B00772
2	4550131	4551989	-	B00773
2	4557334	4559068	+	B00774
2	4576610	4581009	+	B00775
2	4581398	4586839	-	B00776
2	4596900	4597322	+	B00777
2	4606683	4607352	+	B00778
2	4614480	4619350	+	B00779
2	4620054	4622575	-	B00780
2	4628700	4632133	-	B00781
2	4648448	4649672	-	B00782
2	4653182	4656997	+	B00783
2	4657356	4658266	-	B00784
2	4661261	4677742	-	B00785
2	4678742	4679516	-	B00786
2	4684951	4688100	+	B00787
2	4688149	4694562	-	B00788
2	4695012	4698767	-	B00789
2	4700565	4704205	+	B00790
2	4704207	4705513	-	B00791
2	4713580	4714302	+	B00793
2	4715931	4716771	+	B00794
2	4721002	4725326	-	B00795
2	4726913	4728298	+	B00796
2	4728681	4730059	-	B00797
2	4735538	4737925	+	B00798
2	4743084	4743597	+	B00800
2	4747761	4749940	+	B00801
2	4751647	4755585	+	B00802
2	4763190	4765644	-	B00803
2	4773567	4777113	+	B00804
2	4792643	4796023	+	B00805
2	4803450	4806790	+	B00806
2	4807172	4811535	-	B00807
2	4814069	4817307	-	B00808
2	4817473	4821133	-	B00809
2	4822719	4827035	-	B00810
2	4828076	4828876	-	B00811
2	4832719	4834681	+	B00812
2	4835569	4839978	-	B00813
2	4842128	4852098	+	B00814
2	4852974	4855407	+	B00815
2	4856379	4858715	+	B00816
2	4860189	4863438	+	B00817
2	4864066	4867708	+	B00818
2	4868106	4874882	-	B00819
2	4878684	4891143	-	B00820
2	4892856	4894770	+	B00821
2	4898673	4903285	-	B00823
2	4906519	4907690	+	B00824
2	4911722	4913135	+	B00825
2	4914884	4922461	-	B00826
2	4923825	4927043	+	B00827
2	4930444	4932365	-	B00828
2	4933725	4934864	-	B00829
2	4935114	4938717	-	B00830
2	4939340	4942275	-	B00831
2	4951730	4952656	-	B00832
2	4955522	4956879	+	B00833
2	4957469	4963237	-	B00834
2	4968400	4973097	+	B00835
2	4982288	4986677	-	B00836
2	4987210	4991137	-	B00837
2	5000351	5001187	-	B00838
2	5004142	5006954	+	B00839
2	5008905	5012828	+	B00840
2	5012963	5016031	-	B00841
2	5018840	5020661	-	B00842
2	5021868	5027293	+	B00843
2	5027907	5029064	+	B00844
2	5029661	5030983	+	B00845
2	5054111	5055541	+	B00846
2	5056482	5057207	+	B00847
2	5059430	5063459	+	B00848
2	5063821	5065805	-	B00849
2	5179213	5180967	-	B00850
2	5238016	5238746	+	B00851
2	5256620	5260596	+	B00852
2	5274608	5277633	+	B00853
2	5278595	5278858	-	B00854
2	5279564	5283038	-	B00855
2	5285421	5287824	+	B00856
2	5295957	5299659	-	B00857
2	5301666	5303243	+	B00858
2	5303777	5306848	-	B00859
[truncated: 24,021 more rows]
