# Supplementary material for: Parental experience modifies the Mimulus methylome
Source: BMC Genomics. 2018 Oct 12;19:746. doi: 10.1186/s12864-018-5087-x (PMC6186029; doi:10.1186/s12864-018-5087-x)
Supplement: Supplementary file 2 — Table S2. Re-annotated transposable element positions for RIL 94 genome. (XLSX 12403 kb) [file 12864_2018_5087_MOESM2_ESM.xlsx]

## Sheet: RIL94TEposits.txt
Chromosome	Start	Stop	Strand	TE ID	TE Family
scaffold_1_consensus	1	1768	+	helK1f	DNA/Helitron
scaffold_1_consensus	1718	1817	C	Gypsy32	LTR/Gypsy
scaffold_1_consensus	1731	1831	C	hAT_na29a	DNA/hAT
scaffold_1_consensus	1769	1864	+	TagI4	DNA/hAT
scaffold_1_consensus	1815	2629	C	helK1f	DNA/Helitron
scaffold_1_consensus	2630	2778	+	LARD35	LTR/unknown
scaffold_1_consensus	2780	2836	+	LARD35	LTR/unknown
scaffold_1_consensus	2864	3288	+	CACTA_na5c	DNA/CACTA
scaffold_1_consensus	3125	3308	+	LARD35	LTR/unknown
scaffold_1_consensus	3309	3940	+	CACTA_na5c	DNA/CACTA
scaffold_1_consensus	3941	5763	+	LARD35	LTR/unknown
scaffold_1_consensus	7916	8303	C	TRIM26	LTR/Gypsy
scaffold_1_consensus	8285	8614	C	helE4d	DNA/Helitron
scaffold_1_consensus	8643	8734	C	TRIM26	LTR/Gypsy
scaffold_1_consensus	8753	8797	C	helE4d	DNA/Helitron
scaffold_1_consensus	8845	9094	C	TRIM26	LTR/Gypsy
scaffold_1_consensus	10432	10828	C	LARD4	LTR/Gypsy
scaffold_1_consensus	11177	12002	C	Copia15	LTR/Copia
scaffold_1_consensus	12430	12557	C	helD3d	DNA/Helitron
scaffold_1_consensus	12564	13059	+	MULE_na144	DNA/MULE
scaffold_1_consensus	13200	14370	+	helG1c	DNA/Helitron
scaffold_1_consensus	31056	31279	+	MULE_MITE16b	DNA/MULE
scaffold_1_consensus	31664	31741	+	helB4c	DNA/Helitron
scaffold_1_consensus	31674	31754	+	CACTA24	DNA/CACTA
scaffold_1_consensus	31702	31763	+	MULE_na67	DNA/MULE
scaffold_1_consensus	31710	31801	C	PIF3	DNA/PIF-Harbinger
scaffold_1_consensus	35992	36169	C	MuDR23	DNA/MULE
scaffold_1_consensus	36198	36531	C	MuDR23	DNA/MULE
scaffold_1_consensus	36529	36689	C	MuDR23	DNA/MULE
scaffold_1_consensus	40285	40368	C	Jittery8	DNA/MULE
scaffold_1_consensus	41153	41202	C	TRIM13a	LTR/unknown
scaffold_1_consensus	49036	49346	C	CACTA_na6	DNA/CACTA
scaffold_1_consensus	51470	51521	+	Hop11	DNA/MULE
scaffold_1_consensus	56626	56638	+	helJ1a	DNA/Helitron
scaffold_1_consensus	56639	56743	C	MULE_MITE19	DNA/MULE
scaffold_1_consensus	61332	61515	C	PIF/Harbinger_na27b	DNA/PIF-Harbinger
scaffold_1_consensus	61396	61463	+	PIF/Harbinger_na27a	DNA/PIF-Harbinger
scaffold_1_consensus	61464	61640	+	CACTA_na7	DNA/CACTA
scaffold_1_consensus	61641	61663	+	PIF/Harbinger_na27a	DNA/PIF-Harbinger
scaffold_1_consensus	70604	70682	C	MULE_na62	DNA/MULE
scaffold_1_consensus	70632	70719	C	hAT_na67b	DNA/hAT
scaffold_1_consensus	72960	73003	+	hAT_MITE3	DNA/hAT
scaffold_1_consensus	73206	73274	C	PIF/Harbinger_na27b	DNA/PIF-Harbinger
scaffold_1_consensus	77451	77584	C	Hop6	DNA/MULE
scaffold_1_consensus	77587	77746	C	Hop6	DNA/MULE
scaffold_1_consensus	80604	81896	C	helD8b	DNA/Helitron
scaffold_1_consensus	81947	81989	+	helD8b	DNA/Helitron
scaffold_1_consensus	81981	82105	+	helD8b	DNA/Helitron
scaffold_1_consensus	81990	82264	+	MULE_na13a	DNA/MULE
scaffold_1_consensus	82096	82312	+	helD8b	DNA/Helitron
scaffold_1_consensus	82157	82555	C	helF3c	DNA/Helitron
scaffold_1_consensus	90709	90764	+	helD2c	DNA/Helitron
scaffold_1_consensus	90729	90771	C	Jittery8	DNA/MULE
scaffold_1_consensus	96503	96598	C	Gypsy55	LTR/Gypsy
scaffold_1_consensus	96559	96639	C	Jittery7	DNA/MULE
scaffold_1_consensus	99783	99870	+	hAT_na62a	DNA/hAT
scaffold_1_consensus	107043	107117	C	TagII6	DNA/hAT
scaffold_1_consensus	113256	113326	C	helC3q	DNA/Helitron
scaffold_1_consensus	123017	123135	+	CACTA20	DNA/CACTA
scaffold_1_consensus	123130	123195	+	CACTA20	DNA/CACTA
scaffold_1_consensus	123179	123206	+	CACTA20	DNA/CACTA
scaffold_1_consensus	123460	123567	+	CACTA20	DNA/CACTA
scaffold_1_consensus	128106	128234	C	MULE_na116	DNA/MULE
scaffold_1_consensus	128126	128253	C	TagII9	DNA/hAT
scaffold_1_consensus	128168	128266	C	CACTA18	DNA/CACTA
scaffold_1_consensus	138193	138619	+	hAT_na63	DNA/hAT
scaffold_1_consensus	139817	140002	+	helF3c	DNA/Helitron
scaffold_1_consensus	140634	140716	C	Tourist6d	DNA/PIF-Harbinger
scaffold_1_consensus	143180	143593	+	MULE_na47	DNA/MULE
scaffold_1_consensus	143370	144123	C	MULE_na47	DNA/MULE
scaffold_1_consensus	144255	144400	C	Jittery7	DNA/MULE
scaffold_1_consensus	144526	145102	C	PIF/Harbinger_na29	DNA/PIF-Harbinger
scaffold_1_consensus	145347	145897	C	PIF/Harbinger_na29	DNA/PIF-Harbinger
scaffold_1_consensus	163448	163546	C	PIF19	DNA/PIF-Harbinger
scaffold_1_consensus	163459	163547	C	hAT_na75	DNA/hAT
scaffold_1_consensus	164953	165243	C	CACTA17	DNA/CACTA
scaffold_1_consensus	166867	166952	C	hAT_na75	DNA/hAT
scaffold_1_consensus	168438	168497	C	helC3a	DNA/Helitron
scaffold_1_consensus	181586	181637	C	MULE_na103	DNA/MULE
scaffold_1_consensus	181593	181659	C	PIF19	DNA/PIF-Harbinger
scaffold_1_consensus	182051	182105	C	hAT_na75	DNA/hAT
scaffold_1_consensus	199561	199605	C	Gypsy32	LTR/Gypsy
scaffold_1_consensus	199606	199703	+	CACTA5	DNA/CACTA
scaffold_1_consensus	199622	199706	C	TagII6	DNA/hAT
scaffold_1_consensus	199707	199743	+	Harbinger6	DNA/PIF-Harbinger
scaffold_1_consensus	200560	200824	+	helD2j	DNA/Helitron
scaffold_1_consensus	203486	203619	+	hAT_na78	DNA/hAT
scaffold_1_consensus	204943	205057	+	PIF19	DNA/PIF-Harbinger
scaffold_1_consensus	204981	205068	+	hAT_na75	DNA/hAT
scaffold_1_consensus	212265	212588	+	MULE_MITE16b	DNA/MULE
scaffold_1_consensus	220413	220431	C	hAT_na68	DNA/hAT
scaffold_1_consensus	220432	220514	+	MULE_na103	DNA/MULE
scaffold_1_consensus	220446	220532	+	TagII5	DNA/hAT
scaffold_1_consensus	226372	227001	+	PIF/Harbinger_na27a	DNA/PIF-Harbinger
scaffold_1_consensus	229759	229897	+	MULE_MITE5b	DNA/MULE
scaffold_1_consensus	239116	239182	+	MULE_na19a	DNA/MULE
scaffold_1_consensus	239909	240507	C	TRIM9	LTR/Gypsy
scaffold_1_consensus	240909	241125	C	hAT_MITE1	DNA/hAT
scaffold_1_consensus	240940	241272	C	helJ1s	DNA/Helitron
scaffold_1_consensus	241263	241357	C	hAT_na78	DNA/hAT
scaffold_1_consensus	242899	244192	C	Harbinger1	DNA/PIF-Harbinger
scaffold_1_consensus	244714	244726	C	MuDR44	DNA/MULE
scaffold_1_consensus	244727	244806	+	hAT_na62a	DNA/hAT
scaffold_1_consensus	245337	245434	C	MULE_na70	DNA/MULE
scaffold_1_consensus	246424	246654	+	MULE_MITE21b	DNA/MULE
scaffold_1_consensus	246673	247010	+	MULE_MITE2b	DNA/MULE
scaffold_1_consensus	252722	252804	+	TagII17	DNA/hAT
scaffold_1_consensus	252765	252820	C	MuDR11b	DNA/MULE
scaffold_1_consensus	253210	253310	C	SINE3	SINE
scaffold_1_consensus	261904	261987	+	helD1u	DNA/Helitron
scaffold_1_consensus	261922	262343	C	MULE_MITE1a	DNA/MULE
scaffold_1_consensus	262554	262599	C	Harbinger6	DNA/PIF-Harbinger
scaffold_1_consensus	262849	263223	C	MULE_MITE1c	DNA/MULE
scaffold_1_consensus	264119	264207	+	Gypsy54	LTR/Gypsy
scaffold_1_consensus	277774	277938	C	Tourist9	DNA/PIF-Harbinger
scaffold_1_consensus	279494	279554	C	helD1g	DNA/Helitron
scaffold_1_consensus	282052	282404	C	MULE_MITE1c	DNA/MULE
scaffold_1_consensus	282357	282431	+	MULE_MITE1d	DNA/MULE
scaffold_1_consensus	289283	289458	+	helH1m	DNA/Helitron
scaffold_1_consensus	289322	289809	C	helA1a	DNA/Helitron
scaffold_1_consensus	289775	289818	+	helD2v	DNA/Helitron
scaffold_1_consensus	292047	292071	+	helC2g	DNA/Helitron
scaffold_1_consensus	292072	298015	C	MuDR18	DNA/MULE
scaffold_1_consensus	298042	298124	C	MULE_na36	DNA/MULE
scaffold_1_consensus	298393	298769	C	MULE_MITE3b	DNA/MULE
scaffold_1_consensus	302014	302143	C	TipC14	DNA/hAT
scaffold_1_consensus	302030	302047	+	MLE4	DNA/Tc1-Mariner
scaffold_1_consensus	302048	302143	C	Gypsy32	LTR/Gypsy
scaffold_1_consensus	302144	302170	+	MLE4	DNA/Tc1-Mariner
scaffold_1_consensus	307741	308146	+	MULE_MITE1c	DNA/MULE
scaffold_1_consensus	309284	309372	+	MULE_MITE15c	DNA/MULE
scaffold_1_consensus	309847	309983	+	MuDR44	DNA/MULE
scaffold_1_consensus	309875	310025	C	TagII9	DNA/hAT
scaffold_1_consensus	318288	318339	C	CACTA23	DNA/CACTA
scaffold_1_consensus	318807	318855	C	SINE1b	SINE
scaffold_1_consensus	319664	319744	C	helH1xxxv	DNA/Helitron
scaffold_1_consensus	325692	325711	C	TipC8	DNA/hAT
scaffold_1_consensus	325722	325824	+	PIF23	DNA/PIF-Harbinger
scaffold_1_consensus	325825	325845	C	MULE_na62	DNA/MULE
scaffold_1_consensus	325846	325874	C	TipC8	DNA/hAT
scaffold_1_consensus	325967	326004	C	SINE1b	SINE
scaffold_1_consensus	326033	327835	C	LARD44	LTR/Gypsy
scaffold_1_consensus	327882	330177	C	LARD44	LTR/Gypsy
scaffold_1_consensus	330178	331491	+	LARD16	LTR/Gypsy
scaffold_1_consensus	331492	331579	C	LARD44	LTR/Gypsy
scaffold_1_consensus	331871	332133	C	Stowaway1b	DNA/Tc1-Mariner
scaffold_1_consensus	332662	333456	C	MULE_na49	DNA/MULE
scaffold_1_consensus	333600	333796	C	MuDR18	DNA/MULE
scaffold_1_consensus	335279	335458	+	hAT_na54b	DNA/hAT
scaffold_1_consensus	335456	335533	C	TRIM12	LTR/Gypsy
scaffold_1_consensus	335528	335843	C	Gypsy12b	LTR/Gypsy
scaffold_1_consensus	335919	335996	+	Harbinger10	DNA/PIF-Harbinger
scaffold_1_consensus	336008	336653	C	hAT_MITE7a	DNA/hAT
scaffold_1_consensus	336657	336778	+	Harbinger10	DNA/PIF-Harbinger
scaffold_1_consensus	336670	336685	+	LARD18	LTR/Gypsy
scaffold_1_consensus	336686	336897	C	TRIM26	LTR/Gypsy
scaffold_1_consensus	336898	336938	+	LARD18	LTR/Gypsy
scaffold_1_consensus	336943	337016	C	helD5f	DNA/Helitron
scaffold_1_consensus	337043	337057	+	helL1g	DNA/Helitron
scaffold_1_consensus	337058	339330	C	helA2f	DNA/Helitron
scaffold_1_consensus	339331	339357	+	helA1xxx	DNA/Helitron
scaffold_1_consensus	343405	343525	C	CACTA18	DNA/CACTA
scaffold_1_consensus	343422	343539	+	MuDR5	DNA/MULE
scaffold_1_consensus	343424	343442	+	Gypsy55	LTR/Gypsy
scaffold_1_consensus	343443	343546	+	TagII12	DNA/hAT
scaffold_1_consensus	343547	343557	+	Gypsy55	LTR/Gypsy
scaffold_1_consensus	352447	352519	C	SINE1a	SINE
scaffold_1_consensus	353416	353512	+	PIF15	DNA/PIF-Harbinger
scaffold_1_consensus	353437	353537	C	MLE4	DNA/Tc1-Mariner
scaffold_1_consensus	353466	353564	C	hAT_MITE3	DNA/hAT
scaffold_1_consensus	355069	355485	+	MULE_MITE12b	DNA/MULE
scaffold_1_consensus	360114	360377	+	Tourist6a	DNA/PIF-Harbinger
scaffold_1_consensus	360569	360659	C	helJ1i	DNA/Helitron
scaffold_1_consensus	362199	362334	+	hAT_MITE10a	DNA/hAT
scaffold_1_consensus	362782	362902	C	hAT_na61	DNA/hAT
scaffold_1_consensus	363254	363324	+	Gypsy54	LTR/Gypsy
scaffold_1_consensus	364577	364593	C	PIF/Harbinger_na35	DNA/PIF-Harbinger
scaffold_1_consensus	364594	364642	+	Hop6	DNA/MULE
scaffold_1_consensus	364892	364966	+	Gypsy32	LTR/Gypsy
scaffold_1_consensus	366884	367008	C	MULE_MITE15a	DNA/MULE
scaffold_1_consensus	374164	374217	C	PIF19	DNA/PIF-Harbinger
scaffold_1_consensus	375516	375560	+	MuDR44	DNA/MULE
scaffold_1_consensus	376693	376704	C	helD8b	DNA/Helitron
scaffold_1_consensus	376705	376778	C	hAT_na35	DNA/hAT
scaffold_1_consensus	377096	377117	+	hAT_na40	DNA/hAT
scaffold_1_consensus	377118	377249	+	Gypsy54	LTR/Gypsy
scaffold_1_consensus	377157	377288	C	CACTA16	DNA/CACTA
scaffold_1_consensus	379543	379690	+	hAT_na51	DNA/hAT
scaffold_1_consensus	380574	380598	C	helD1t	DNA/Helitron
scaffold_1_consensus	380599	382124	+	MULE_na70	DNA/MULE
scaffold_1_consensus	384895	384905	C	hAT_na62a	DNA/hAT
scaffold_1_consensus	384906	384983	C	MULE_na103	DNA/MULE
scaffold_1_consensus	384922	385032	+	MuDR44	DNA/MULE
scaffold_1_consensus	385033	385058	C	hAT_na62a	DNA/hAT
scaffold_1_consensus	388365	388435	C	MULE_na6	DNA/MULE
scaffold_1_consensus	388499	389351	+	helD5xxvii	DNA/Helitron
scaffold_1_consensus	389607	390358	C	MULE_na67	DNA/MULE
scaffold_1_consensus	390438	390579	+	Jittery2	DNA/MULE
scaffold_1_consensus	390965	391018	+	MULE_MITE4a	DNA/MULE
scaffold_1_consensus	391098	391303	C	MULE_MITE1a	DNA/MULE
scaffold_1_consensus	391298	391373	+	MULE_na146	DNA/MULE
scaffold_1_consensus	391418	391799	+	LINE16	LINE/L1
scaffold_1_consensus	395755	395948	+	MULE_na116	DNA/MULE
scaffold_1_consensus	395781	395965	+	TagII9	DNA/hAT
scaffold_1_consensus	398037	398165	+	PIF13	DNA/PIF-Harbinger
scaffold_1_consensus	398071	398183	C	TipC8	DNA/hAT
scaffold_1_consensus	398072	398198	C	PIF23	DNA/PIF-Harbinger
scaffold_1_consensus	398184	398220	+	TagII12	DNA/hAT
scaffold_1_consensus	402211	402328	+	MULE_MITE1c	DNA/MULE
scaffold_1_consensus	402329	402342	C	MULE_MITE1g	DNA/MULE
scaffold_1_consensus	405590	405677	+	MULE_na146	DNA/MULE
scaffold_1_consensus	405600	405681	C	MULE_na116	DNA/MULE
scaffold_1_consensus	406067	406368	+	helD5xxvii	DNA/Helitron
scaffold_1_consensus	406069	406427	C	helD5n	DNA/Helitron
scaffold_1_consensus	407105	407196	+	MULE_MITE2b	DNA/MULE
scaffold_1_consensus	407187	407260	+	PIF/Harbinger_na27b	DNA/PIF-Harbinger
scaffold_1_consensus	407190	407306	+	Hop3	DNA/MULE
scaffold_1_consensus	407923	408644	C	Harbinger1	DNA/PIF-Harbinger
scaffold_1_consensus	408558	408657	+	Jittery7	DNA/MULE
scaffold_1_consensus	412542	412973	C	MULE_MITE5b	DNA/MULE
scaffold_1_consensus	414682	414820	C	CACTA23	DNA/CACTA
scaffold_1_consensus	414705	414827	C	TagII9	DNA/hAT
scaffold_1_consensus	414828	414841	+	MULE_na146	DNA/MULE
scaffold_1_consensus	417254	417349	+	CACTA23	DNA/CACTA
scaffold_1_consensus	417275	417355	+	MULE_na116	DNA/MULE
scaffold_1_consensus	417356	417368	+	TagII9	DNA/hAT
scaffold_1_consensus	419850	419957	C	Tourist6c	DNA/PIF-Harbinger
scaffold_1_consensus	423123	423171	C	MULE_na103	DNA/MULE
scaffold_1_consensus	423175	423259	C	hAT_na75	DNA/hAT
scaffold_1_consensus	423184	423251	+	TipC4	DNA/hAT
scaffold_1_consensus	423252	423310	C	PIF6	DNA/PIF-Harbinger
scaffold_1_consensus	423260	423297	C	MULE_na103	DNA/MULE
scaffold_1_consensus	423914	424043	+	MULE_MITE15b	DNA/MULE
scaffold_1_consensus	430012	430125	+	TagII17	DNA/hAT
scaffold_1_consensus	430037	430133	+	PIF19	DNA/PIF-Harbinger
scaffold_1_consensus	430047	430171	C	hAT_MITE3	DNA/hAT
scaffold_1_consensus	431973	432035	C	hAT_na66a	DNA/hAT
scaffold_1_consensus	432956	432996	+	Gypsy4	LTR/Gypsy
scaffold_1_consensus	439644	439727	C	MULE_na50	DNA/MULE
scaffold_1_consensus	446798	447379	C	hAT_MITE7c	DNA/hAT
scaffold_1_consensus	448245	448353	C	pogo_MITE2b	DNA/Tc1-Mariner
scaffold_1_consensus	448477	448514	+	MULE_MITE20	DNA/MULE
scaffold_1_consensus	448833	449005	C	MULE_MITE4a	DNA/MULE
scaffold_1_consensus	450454	450593	C	MULE_MITE15a	DNA/MULE
scaffold_1_consensus	450597	450752	+	MULE_MITE15b	DNA/MULE
scaffold_1_consensus	450746	451091	C	MuDR54	DNA/MULE
scaffold_1_consensus	452471	452740	C	PIF3	DNA/PIF-Harbinger
scaffold_1_consensus	454945	455243	+	MULE_MITE16b	DNA/MULE
scaffold_1_consensus	462007	462101	+	CACTA_na7	DNA/CACTA
scaffold_1_consensus	462029	462107	C	Harbinger6	DNA/PIF-Harbinger
scaffold_1_consensus	462038	462133	+	MuDR54	DNA/MULE
scaffold_1_consensus	464153	464627	C	MULE_MITE18b	DNA/MULE
scaffold_1_consensus	464894	465230	C	Hop11	DNA/MULE
scaffold_1_consensus	465247	465480	+	hAT_MITE7d	DNA/hAT
scaffold_1_consensus	465600	465819	C	Hop11	DNA/MULE
scaffold_1_consensus	465815	465899	C	Hop11	DNA/MULE
scaffold_1_consensus	465903	466354	C	MULE_MITE1c	DNA/MULE
scaffold_1_consensus	470598	470706	C	hAT_na23	DNA/hAT
scaffold_1_consensus	470707	470790	+	hAT_MITE4	DNA/hAT
scaffold_1_consensus	470809	470853	C	hAT_na25b	DNA/hAT
scaffold_1_consensus	477743	477864	+	SINE2a	SINE
scaffold_1_consensus	478402	478556	+	CACTA17	DNA/CACTA
scaffold_1_consensus	478591	479034	C	Hop8	DNA/MULE
scaffold_1_consensus	479023	479331	C	Hop8	DNA/MULE
scaffold_1_consensus	479341	479523	C	Hop8	DNA/MULE
scaffold_1_consensus	479669	479745	+	hAT_na62a	DNA/hAT
scaffold_1_consensus	479832	480426	+	hAT_MITE13a	DNA/hAT
scaffold_1_consensus	483162	483225	C	SINE1a	SINE
scaffold_1_consensus	483711	483864	C	SINE1a	SINE
scaffold_1_consensus	484319	484407	C	Jittery3	DNA/MULE
scaffold_1_consensus	484350	484424	C	TagI4	DNA/hAT
scaffold_1_consensus	484425	484439	+	MULE_na62	DNA/MULE
scaffold_1_consensus	488647	490609	C	helC3w	DNA/Helitron
scaffold_1_consensus	490590	491541	C	helC3x	DNA/Helitron
scaffold_1_consensus	505565	505645	+	MULE_na146	DNA/MULE
scaffold_1_consensus	505851	505948	C	PIF13	DNA/PIF-Harbinger
scaffold_1_consensus	505870	505970	+	helD2x	DNA/Helitron
scaffold_1_consensus	507503	507586	C	TagII18	DNA/hAT
scaffold_1_consensus	507509	507587	C	Gypsy32	LTR/Gypsy
scaffold_1_consensus	507525	507623	+	Jittery7	DNA/MULE
scaffold_1_consensus	508881	509003	+	MULE_MITE19	DNA/MULE
scaffold_1_consensus	509807	509984	C	TagII2	DNA/hAT
scaffold_1_consensus	510394	510529	C	hAT_MITE4	DNA/hAT
scaffold_1_consensus	510530	510559	+	hAT_na23	DNA/hAT
scaffold_1_consensus	515130	515222	C	Tourist4d	DNA/PIF-Harbinger
scaffold_1_consensus	516870	517144	+	Tourist3a	DNA/PIF-Harbinger
scaffold_1_consensus	519010	519130	+	Stowaway2a	DNA/Tc1-Mariner
scaffold_1_consensus	522456	523055	C	helH1o	DNA/Helitron
scaffold_1_consensus	523638	524306	+	hAT_na37	DNA/hAT
scaffold_1_consensus	526081	526169	+	CACTA16	DNA/CACTA
scaffold_1_consensus	526170	526583	C	helB8d	DNA/Helitron
scaffold_1_consensus	532912	533026	+	helB15c	DNA/Helitron
scaffold_1_consensus	532979	533033	C	MULE_na52b	DNA/MULE
scaffold_1_consensus	536538	536853	+	MULE_MITE1g	DNA/MULE
scaffold_1_consensus	541121	541204	C	CACTA14	DNA/CACTA
scaffold_1_consensus	542514	542653	+	PIF5	DNA/PIF-Harbinger
scaffold_1_consensus	542553	542676	+	CACTA_na7	DNA/CACTA
scaffold_1_consensus	543194	543404	C	helE4b	DNA/Helitron
scaffold_1_consensus	543408	543794	+	Tourist10	DNA/PIF-Harbinger
scaffold_1_consensus	544417	544553	+	MuDR54	DNA/MULE
scaffold_1_consensus	544433	544567	C	MuDR54	DNA/MULE
scaffold_1_consensus	544467	544574	+	CACTA2	DNA/CACTA
scaffold_1_consensus	544575	544613	+	Gypsy32	LTR/Gypsy
scaffold_1_consensus	548351	553271	C	Copia22	LTR/Copia
scaffold_1_consensus	553319	553597	C	helF3a	DNA/Helitron
scaffold_1_consensus	553680	553738	C	CACTA8	DNA/CACTA
scaffold_1_consensus	553699	553764	C	TagII10	DNA/hAT
scaffold_1_consensus	554867	555838	+	LARD4	LTR/Gypsy
scaffold_1_consensus	555485	556273	C	LARD9	LTR/Gypsy
scaffold_1_consensus	555871	557393	+	LARD4	LTR/Gypsy
scaffold_1_consensus	556547	557492	C	LARD9	LTR/Gypsy
scaffold_1_consensus	557493	558210	+	helA1o	DNA/Helitron
scaffold_1_consensus	557730	558381	C	helB12b	DNA/Helitron
scaffold_1_consensus	558198	558627	C	LARD9	LTR/Gypsy
scaffold_1_consensus	558497	558928	C	helB12b	DNA/Helitron
scaffold_1_consensus	558628	559060	+	LARD4	LTR/Gypsy
scaffold_1_consensus	559058	565859	C	LINE1	LINE/L1
scaffold_1_consensus	565852	567420	+	LARD4	LTR/Gypsy
scaffold_1_consensus	567770	568001	C	helF1a	DNA/Helitron
scaffold_1_consensus	568077	568270	+	hAT_na5	DNA/hAT
scaffold_1_consensus	568302	568375	C	TagII11	DNA/hAT
scaffold_1_consensus	568382	569618	+	hAT_na16b	DNA/hAT
scaffold_1_consensus	569619	569670	C	TagII11	DNA/hAT
scaffold_1_consensus	569693	569883	+	hAT_na16a	DNA/hAT
scaffold_1_consensus	569884	569937	C	TagII11	DNA/hAT
scaffold_1_consensus	569964	570207	C	TagII2	DNA/hAT
scaffold_1_consensus	570343	570449	+	TipC8	DNA/hAT
scaffold_1_consensus	570382	570620	C	TagII2	DNA/hAT
scaffold_1_consensus	570605	570678	+	TagII5	DNA/hAT
scaffold_1_consensus	570622	570685	C	MuDR44	DNA/MULE
scaffold_1_consensus	570666	570917	+	helM1a	DNA/Helitron
scaffold_1_consensus	573777	574000	C	Copia20	LTR/Copia
scaffold_1_consensus	573997	574752	C	Copia37	LTR/Copia
scaffold_1_consensus	575023	575627	C	Copia46	LTR/Copia
scaffold_1_consensus	575865	576080	+	TRIM35	LTR/unknown
scaffold_1_consensus	576004	576209	C	TRIM14	LTR/unknown
scaffold_1_consensus	576211	576311	+	TRIM14	LTR/unknown
scaffold_1_consensus	576244	576418	C	TRIM14	LTR/unknown
scaffold_1_consensus	576308	577434	+	TRIM35	LTR/unknown
scaffold_1_consensus	577111	577701	C	TRIM14	LTR/unknown
scaffold_1_consensus	578121	578369	C	MULE_na136	DNA/MULE
scaffold_1_consensus	578337	578579	C	helC1p	DNA/Helitron
scaffold_1_consensus	579252	579381	C	MULE_na136	DNA/MULE
scaffold_1_consensus	579378	579493	C	helC1p	DNA/Helitron
scaffold_1_consensus	579522	580186	+	MULE_na22	DNA/MULE
scaffold_1_consensus	580426	581002	+	hAT_MITE7a	DNA/hAT
scaffold_1_consensus	581176	581629	C	TagII2	DNA/hAT
scaffold_1_consensus	581647	581859	C	hAT_na79	DNA/hAT
scaffold_1_consensus	582034	582051	C	helB5c	DNA/Helitron
scaffold_1_consensus	582052	582120	+	MULE_na91	DNA/MULE
scaffold_1_consensus	582473	582652	C	helB4d	DNA/Helitron
scaffold_1_consensus	585060	585093	+	MULE_na103	DNA/MULE
scaffold_1_consensus	585094	585145	+	PIF19	DNA/PIF-Harbinger
scaffold_1_consensus	585146	585175	+	MULE_na103	DNA/MULE
scaffold_1_consensus	585214	585320	+	TRIM45a	LTR/unknown
scaffold_1_consensus	585755	585826	C	MULE_na19a	DNA/MULE
scaffold_1_consensus	585760	585842	C	TagII9	DNA/hAT
scaffold_1_consensus	586997	587015	+	hAT_na68	DNA/hAT
scaffold_1_consensus	587016	587076	C	MULE_na123	DNA/MULE
scaffold_1_consensus	587017	587087	C	hAT_na29a	DNA/hAT
scaffold_1_consensus	587635	587695	+	helH1i	DNA/Helitron
scaffold_1_consensus	587654	587704	+	Gypsy32	LTR/Gypsy
scaffold_1_consensus	587808	587874	C	hAT_na62a	DNA/hAT
scaffold_1_consensus	596331	596472	+	TagII12	DNA/hAT
scaffold_1_consensus	596388	596501	C	hAT_na55c	DNA/hAT
scaffold_1_consensus	596531	596580	+	TagII12	DNA/hAT
scaffold_1_consensus	597069	597493	C	MULE_MITE5a	DNA/MULE
scaffold_1_consensus	597499	597590	+	pogo_MITE2a	DNA/Tc1-Mariner
scaffold_1_consensus	600323	601574	C	MULE_na113	DNA/MULE
scaffold_1_consensus	601610	602158	+	MuDR4	DNA/MULE
scaffold_1_consensus	602304	602715	C	Tourist7	DNA/PIF-Harbinger
scaffold_1_consensus	602724	602863	C	Jittery7	DNA/MULE
scaffold_1_consensus	602864	602917	+	Harbinger1	DNA/PIF-Harbinger
scaffold_1_consensus	606871	606974	+	MULE_na91	DNA/MULE
scaffold_1_consensus	607271	607959	+	hAT_MITE7c	DNA/hAT
scaffold_1_consensus	607960	608123	+	MULE_na91	DNA/MULE
scaffold_1_consensus	608073	608141	+	helB5c	DNA/Helitron
scaffold_1_consensus	620414	621134	+	MULE_na146	DNA/MULE
scaffold_1_consensus	621193	621754	+	MULE_na145	DNA/MULE
scaffold_1_consensus	630567	630700	C	MULE_MITE5c	DNA/MULE
scaffold_1_consensus	630939	631017	+	Tourist4d	DNA/PIF-Harbinger
scaffold_1_consensus	631854	631867	+	hAT_na62a	DNA/hAT
scaffold_1_consensus	631868	631977	C	MuDR44	DNA/MULE
scaffold_1_consensus	631917	632020	+	MuDR5	DNA/MULE
scaffold_1_consensus	631918	632043	C	Harbinger6	DNA/PIF-Harbinger
scaffold_1_consensus	631978	631989	+	hAT_na62a	DNA/hAT
scaffold_1_consensus	643284	643795	+	Hop2	DNA/MULE
scaffold_1_consensus	643896	646115	+	Hop2	DNA/MULE
scaffold_1_consensus	646114	647325	+	Hop2	DNA/MULE
scaffold_1_consensus	647472	647744	C	Stowaway2b	DNA/Tc1-Mariner
scaffold_1_consensus	648400	648419	+	helJ1c	DNA/Helitron
scaffold_1_consensus	648420	648571	C	MULE_MITE19	DNA/MULE
scaffold_1_consensus	648682	648865	C	hAT_MITE4	DNA/hAT
scaffold_1_consensus	648941	649110	C	Jittery7	DNA/MULE
scaffold_1_consensus	653152	653275	+	MULE_MITE15b	DNA/MULE
scaffold_1_consensus	661578	661620	C	Jittery8	DNA/MULE
scaffold_1_consensus	662099	662235	+	hAT_na66a	DNA/hAT
scaffold_1_consensus	664630	664660	+	MULE_MITE21a	DNA/MULE
scaffold_1_consensus	664697	664822	C	hAT_MITE3	DNA/hAT
scaffold_1_consensus	664823	664945	+	PIF19	DNA/PIF-Harbinger
scaffold_1_consensus	664891	664949	+	hAT_na75	DNA/hAT
scaffold_1_consensus	668557	668679	C	MULE_na103	DNA/MULE
scaffold_1_consensus	668576	668918	+	PIF19	DNA/PIF-Harbinger
scaffold_1_consensus	671401	671483	C	hAT_MITE3	DNA/hAT
scaffold_1_consensus	671428	671505	+	Jittery3	DNA/MULE
scaffold_1_consensus	671891	671964	+	MULE_na103	DNA/MULE
scaffold_1_consensus	674636	674719	C	MuDR44	DNA/MULE
scaffold_1_consensus	676567	676689	+	MULE_MITE2b	DNA/MULE
scaffold_1_consensus	676721	676985	C	MULE_na43	DNA/MULE
scaffold_1_consensus	677591	677697	+	CACTA5	DNA/CACTA
scaffold_1_consensus	677606	677678	C	MULE_na43	DNA/MULE
scaffold_1_consensus	677679	677845	+	MULE_na103	DNA/MULE
scaffold_1_consensus	677679	677890	+	MuDR25	DNA/MULE
scaffold_1_consensus	679038	679149	C	Tourist10	DNA/PIF-Harbinger
scaffold_1_consensus	679289	679391	C	MuDR5	DNA/MULE
scaffold_1_consensus	679300	679415	C	hAT_na68	DNA/hAT
scaffold_1_consensus	679308	679321	+	PIF13	DNA/PIF-Harbinger
scaffold_1_consensus	679322	679434	C	Gypsy32	LTR/Gypsy
scaffold_1_consensus	679536	679983	+	hAT_MITE5a	DNA/hAT
scaffold_1_consensus	680219	680408	C	Harbinger1	DNA/PIF-Harbinger
scaffold_1_consensus	695538	695750	C	helB17b	DNA/Helitron
scaffold_1_consensus	698515	698567	C	helB8e	DNA/Helitron
scaffold_1_consensus	698568	699020	+	MULE_MITE1c	DNA/MULE
scaffold_1_consensus	699040	699479	C	MULE_MITE1c	DNA/MULE
scaffold_1_consensus	699480	699970	+	hAT_na15b	DNA/hAT
scaffold_1_consensus	699986	700058	+	CACTA_na2d	DNA/CACTA
scaffold_1_consensus	700000	700148	C	Hop6	DNA/MULE
scaffold_1_consensus	700541	700670	+	MULE_na19a	DNA/MULE
scaffold_1_consensus	702444	702537	C	Stowaway1d	DNA/Tc1-Mariner
scaffold_1_consensus	713291	713450	C	helD2x	DNA/Helitron
scaffold_1_consensus	715742	715833	+	MULE_MITE16b	DNA/MULE
scaffold_1_consensus	715839	715869	+	MULE_MITE16b	DNA/MULE
scaffold_1_consensus	721208	721477	C	Stowaway1a	DNA/Tc1-Mariner
scaffold_1_consensus	722421	723338	+	MULE_na56	DNA/MULE
scaffold_1_consensus	724300	724528	C	MULE_na80	DNA/MULE
scaffold_1_consensus	734210	734268	C	hAT_na78	DNA/hAT
scaffold_1_consensus	734263	735073	+	Copia9	LTR/Copia
scaffold_1_consensus	735105	735258	+	hAT_na57	DNA/hAT
scaffold_1_consensus	740748	740978	C	Tourist9	DNA/PIF-Harbinger
scaffold_1_consensus	741748	742126	C	MULE_na100a	DNA/MULE
scaffold_1_consensus	742244	745910	C	MULE_na100a	DNA/MULE
scaffold_1_consensus	746027	746133	+	TagII12	DNA/hAT
scaffold_1_consensus	747590	747647	+	MULE_na55	DNA/MULE
scaffold_1_consensus	747691	747780	+	MULE_na80	DNA/MULE
scaffold_1_consensus	749780	749951	+	helI2a	DNA/Helitron
scaffold_1_consensus	753798	753956	+	Stowaway2a	DNA/Tc1-Mariner
scaffold_1_consensus	754378	754770	+	LARD43	LTR/Gypsy
scaffold_1_consensus	759791	760062	C	MuDR1	DNA/MULE
scaffold_1_consensus	771490	771790	+	Copia7	LTR/Copia
scaffold_1_consensus	771822	772006	+	Copia7	LTR/Copia
scaffold_1_consensus	776712	776795	+	helD1g	DNA/Helitron
scaffold_1_consensus	777596	778152	+	hAT_MITE11	DNA/hAT
scaffold_1_consensus	783594	783636	+	helL1g	DNA/Helitron
scaffold_1_consensus	783607	785680	C	helI1c	DNA/Helitron
scaffold_1_consensus	785664	786374	C	helI1a	DNA/Helitron
scaffold_1_consensus	797261	797316	C	CACTA_na5b	DNA/CACTA
scaffold_1_consensus	798270	798473	C	TagII15	DNA/hAT
scaffold_1_consensus	798622	799328	C	helB4c	DNA/Helitron
scaffold_1_consensus	799195	799700	+	MULE_MITE6	DNA/MULE
scaffold_1_consensus	799492	802359	C	helB4c	DNA/Helitron
scaffold_1_consensus	802360	802506	+	Gypsy1b	LTR/Gypsy
scaffold_1_consensus	802407	802523	+	TagII6	DNA/hAT
scaffold_1_consensus	802537	802694	C	helB4c	DNA/Helitron
scaffold_1_consensus	803260	803776	C	helB4b	DNA/Helitron
scaffold_1_consensus	803704	803791	+	helI4a	DNA/Helitron
scaffold_1_consensus	803744	803839	+	MULE_na103	DNA/MULE
scaffold_1_consensus	803756	803845	+	CACTA8	DNA/CACTA
scaffold_1_consensus	803771	803855	C	TipC4	DNA/hAT
scaffold_1_consensus	807658	807775	+	MULE_MITE1c	DNA/MULE
scaffold_1_consensus	807776	807901	C	MULE_MITE2b	DNA/MULE
scaffold_1_consensus	808249	808656	C	MULE_MITE7b	DNA/MULE
scaffold_1_consensus	809003	809166	+	SINE1b	SINE
scaffold_1_consensus	809622	809678	+	Jittery7	DNA/MULE
scaffold_1_consensus	809858	809912	+	CACTA24	DNA/CACTA
scaffold_1_consensus	810246	810508	+	Stowaway3b	DNA/Tc1-Mariner
scaffold_1_consensus	810775	810851	C	Toursit4b	DNA/PIF-Harbinger
scaffold_1_consensus	827062	827115	+	hAT_na75	DNA/hAT
scaffold_1_consensus	828920	828982	C	MULE_na103	DNA/MULE
scaffold_1_consensus	828983	829054	+	MULE_na123	DNA/MULE
scaffold_1_consensus	829584	829809	+	MULE_MITE25b	DNA/MULE
scaffold_1_consensus	830428	830440	C	TagII18	DNA/hAT
scaffold_1_consensus	830441	830530	C	CACTA24	DNA/CACTA
scaffold_1_consensus	830469	830577	+	TagI4	DNA/hAT
scaffold_1_consensus	830531	830555	C	TagII18	DNA/hAT
scaffold_1_consensus	840809	841378	C	MULE_MITE18c	DNA/MULE
scaffold_1_consensus	841544	841647	+	CACTA17	DNA/CACTA
scaffold_1_consensus	845492	846160	+	MULE_na21	DNA/MULE
scaffold_1_consensus	846123	846243	+	helH1xxxvii	DNA/Helitron
scaffold_1_consensus	846324	846407	C	MULE_na19a	DNA/MULE
scaffold_1_consensus	846863	847041	+	MULE_na21	DNA/MULE
scaffold_1_consensus	848456	848529	+	Jittery3	DNA/MULE
scaffold_1_consensus	855262	855344	+	MULE_MITE2a	DNA/MULE
scaffold_1_consensus	855272	855696	C	MULE_MITE1c	DNA/MULE
scaffold_1_consensus	855669	855757	C	MULE_MITE2b	DNA/MULE
scaffold_1_consensus	858386	858529	C	MULE_MITE19	DNA/MULE
scaffold_1_consensus	859520	859753	+	Toursit4c	DNA/PIF-Harbinger
scaffold_1_consensus	860667	860710	+	SINE1a	SINE
scaffold_1_consensus	870517	870602	C	Jittery7	DNA/MULE
scaffold_1_consensus	872624	872939	C	MULE_MITE16b	DNA/MULE
scaffold_1_consensus	873027	873043	+	CACTA24	DNA/CACTA
scaffold_1_consensus	873044	873147	+	MuDR54	DNA/MULE
scaffold_1_consensus	873052	873159	+	TipC4	DNA/hAT
scaffold_1_consensus	873071	873178	+	MLE4	DNA/Tc1-Mariner
scaffold_1_consensus	875456	875572	+	MULE_na116	DNA/MULE
scaffold_1_consensus	879967	880094	C	hAT_na22	DNA/hAT
scaffold_1_consensus	881137	881167	C	PIF13	DNA/PIF-Harbinger
scaffold_1_consensus	881168	881281	+	MLE4	DNA/Tc1-Mariner
scaffold_1_consensus	881177	881315	C	CACTA5	DNA/CACTA
scaffold_1_consensus	888504	888600	C	hAT_na57	DNA/hAT
scaffold_1_consensus	889926	890012	+	Tourist4d	DNA/PIF-Harbinger
scaffold_1_consensus	893998	894077	C	MULE_na50	DNA/MULE
scaffold_1_consensus	896074	896702	+	MULE_MITE6	DNA/MULE
scaffold_1_consensus	896651	896714	C	helB4d	DNA/Helitron
scaffold_1_consensus	897847	898188	C	Hop11	DNA/MULE
scaffold_1_consensus	898328	898567	C	LINE1	LINE/L1
scaffold_1_consensus	898668	898870	C	Hop11	DNA/MULE
scaffold_1_consensus	898872	898972	C	Hop11	DNA/MULE
scaffold_1_consensus	899857	899985	C	TRIM12	LTR/Gypsy
scaffold_1_consensus	901656	901770	C	MuDR44	DNA/MULE
scaffold_1_consensus	901673	901785	C	TagII6	DNA/hAT
scaffold_1_consensus	901733	901800	+	MULE_na123	DNA/MULE
scaffold_1_consensus	901911	902323	C	MULE_na141	DNA/MULE
scaffold_1_consensus	902329	902712	C	MULE_na10	DNA/MULE
scaffold_1_consensus	902979	903073	C	PIF/Harbinger_na33a	DNA/PIF-Harbinger
scaffold_1_consensus	903006	903082	+	CACTA4	DNA/CACTA
scaffold_1_consensus	904722	905020	C	hAT_na79	DNA/hAT
scaffold_1_consensus	904988	905118	C	hAT_na79	DNA/hAT
scaffold_1_consensus	919196	919588	+	MULE_MITE1a	DNA/MULE
scaffold_1_consensus	919508	919607	C	MULE_MITE1e	DNA/MULE
scaffold_1_consensus	920978	921199	+	SINE1b	SINE
scaffold_1_consensus	921662	922278	C	hAT_MITE8a	DNA/hAT
scaffold_1_consensus	923943	924155	+	SINE1b	SINE
scaffold_1_consensus	925328	925511	C	hAT_MITE13b	DNA/hAT
scaffold_1_consensus	925385	925523	+	hAT_MITE13c	DNA/hAT
scaffold_1_consensus	926453	926540	+	PIF15	DNA/PIF-Harbinger
scaffold_1_consensus	926488	926569	C	MuDR11b	DNA/MULE
scaffold_1_consensus	927254	927266	+	CACTA_na6	DNA/CACTA
scaffold_1_consensus	927267	927277	+	hAT_na67b	DNA/hAT
scaffold_1_consensus	927278	927348	C	CACTA5	DNA/CACTA
scaffold_1_consensus	927349	927366	+	CACTA_na6	DNA/CACTA
scaffold_1_consensus	927493	927593	+	hAT_na67b	DNA/hAT
scaffold_1_consensus	927511	927596	+	CACTA24	DNA/CACTA
scaffold_1_consensus	927597	927609	C	CACTA2	DNA/CACTA
scaffold_1_consensus	933420	933442	+	CACTA24	DNA/CACTA
scaffold_1_consensus	933450	933505	+	MULE_MITE7b	DNA/MULE
scaffold_1_consensus	933456	933502	C	PIF19	DNA/PIF-Harbinger
scaffold_1_consensus	933503	934166	C	Gypsy1b	LTR/Gypsy
scaffold_1_consensus	933528	933548	+	CACTA24	DNA/CACTA
scaffold_1_consensus	934147	938204	C	Gypsy1b	LTR/Gypsy
scaffold_1_consensus	938684	938740	+	hAT_MITE9b	DNA/hAT
scaffold_1_consensus	939373	939673	C	MULE_MITE16b	DNA/MULE
scaffold_1_consensus	941347	941410	+	MLE3	DNA/Tc1-Mariner
scaffold_1_consensus	944722	944769	+	helH1xxvii	DNA/Helitron
scaffold_1_consensus	945729	946133	+	MULE_MITE1c	DNA/MULE
scaffold_1_consensus	952343	952684	C	Tourist6c	DNA/PIF-Harbinger
scaffold_1_consensus	954912	954981	C	MULE_MITE15b	DNA/MULE
scaffold_1_consensus	956331	956370	C	CACTA18	DNA/CACTA
scaffold_1_consensus	956371	956461	C	Jittery3	DNA/MULE
scaffold_1_consensus	956381	956477	C	hAT_na67b	DNA/hAT
scaffold_1_consensus	956383	956521	+	hAT_na65a	DNA/hAT
scaffold_1_consensus	956478	956513	C	CACTA18	DNA/CACTA
scaffold_1_consensus	956949	957205	C	Stowaway1b	DNA/Tc1-Mariner
scaffold_1_consensus	957186	957283	C	CACTA2	DNA/CACTA
scaffold_1_consensus	957224	957323	+	MuDR44	DNA/MULE
scaffold_1_consensus	958340	958427	+	Harbinger6	DNA/PIF-Harbinger
scaffold_1_consensus	958359	958450	+	MuDR54	DNA/MULE
scaffold_1_consensus	958370	958467	C	TagII2	DNA/hAT
scaffold_1_consensus	964592	964752	C	hAT_MITE5a	DNA/hAT
scaffold_1_consensus	967176	967595	C	MULE_MITE1a	DNA/MULE
scaffold_1_consensus	973572	973686	C	MULE_MITE1c	DNA/MULE
scaffold_1_consensus	973680	973780	C	MULE_MITE2b	DNA/MULE
scaffold_1_consensus	974302	974460	+	pogo_MITE1	DNA/Tc1-Mariner
scaffold_1_consensus	979810	979979	C	Harbinger1	DNA/PIF-Harbinger
scaffold_1_consensus	981211	981348	C	hAT_MITE13c	DNA/hAT
scaffold_1_consensus	982021	985776	+	helH1o	DNA/Helitron
scaffold_1_consensus	985777	985943	+	Jittery7	DNA/MULE
scaffold_1_consensus	985800	985962	C	PIF/Harbinger_na27b	DNA/PIF-Harbinger
scaffold_1_consensus	986038	989540	+	helH1o	DNA/Helitron
scaffold_1_consensus	990582	990717	C	CACTA_na2d	DNA/CACTA
scaffold_1_consensus	991295	991462	C	pogo_MITE2c	DNA/Tc1-Mariner
scaffold_1_consensus	992795	993030	+	Toursit4c	DNA/PIF-Harbinger
scaffold_1_consensus	994570	994587	C	MuDR5	DNA/MULE
scaffold_1_consensus	994588	994661	+	Jittery3	DNA/MULE
scaffold_1_consensus	994605	994685	+	PIF23	DNA/PIF-Harbinger
scaffold_1_consensus	997183	997264	C	CACTA_na2c	DNA/CACTA
scaffold_1_consensus	998611	998734	C	TagII9	DNA/hAT
scaffold_1_consensus	999657	999742	+	MULE_na62	DNA/MULE
scaffold_1_consensus	999769	1000045	+	MuDR23	DNA/MULE
scaffold_1_consensus	1000103	1000160	+	MuDR23	DNA/MULE
scaffold_1_consensus	1000539	1000893	+	CACTA18	DNA/CACTA
scaffold_1_consensus	1000801	1000906	+	hAT_na66a	DNA/hAT
scaffold_1_consensus	1000907	1000920	C	MuDR54	DNA/MULE
scaffold_1_consensus	1002841	1002925	C	MULE_na116	DNA/MULE
scaffold_1_consensus	1002868	1002946	+	MuDR44	DNA/MULE
scaffold_1_consensus	1005983	1006436	C	MULE_MITE1c	DNA/MULE
scaffold_1_consensus	1006475	1006655	+	Stowaway1d	DNA/Tc1-Mariner
scaffold_1_consensus	1009335	1009508	C	hAT_na22	DNA/hAT
scaffold_1_consensus	1011364	1011400	C	MULE_na103	DNA/MULE
scaffold_1_consensus	1013118	1013174	+	MuDR44	DNA/MULE
scaffold_1_consensus	1018671	1018689	+	helD4f	DNA/Helitron
scaffold_1_consensus	1018690	1019096	+	MULE_MITE1c	DNA/MULE
scaffold_1_consensus	1021118	1021379	+	Jittery7	DNA/MULE
scaffold_1_consensus	1022123	1022209	C	CACTA23	DNA/CACTA
scaffold_1_consensus	1022163	1022218	+	MuDR44	DNA/MULE
scaffold_1_consensus	1027119	1027234	+	helG1e	DNA/Helitron
scaffold_1_consensus	1027170	1027246	C	helG1e	DNA/Helitron
scaffold_1_consensus	1029694	1029777	C	Gypsy32	LTR/Gypsy
scaffold_1_consensus	1029713	1029851	+	Gypsy32	LTR/Gypsy
scaffold_1_consensus	1030043	1030234	+	TRIM37	LTR/unknown
scaffold_1_consensus	1030315	1030386	C	MuDR44	DNA/MULE
scaffold_1_consensus	1031996	1032225	+	MULE_MITE25b	DNA/MULE
scaffold_1_consensus	1032880	1033016	+	MULE_MITE12b	DNA/MULE
scaffold_1_consensus	1033021	1033213	+	MULE_MITE12b	DNA/MULE
scaffold_1_consensus	1033931	1033942	C	helH1n	DNA/Helitron
scaffold_1_consensus	1033943	1033996	C	MULE_MITE11b	DNA/MULE
scaffold_1_consensus	1033983	1034303	+	MULE_MITE11b	DNA/MULE
scaffold_1_consensus	1034193	1034325	C	helD4f	DNA/Helitron
scaffold_1_consensus	1035814	1035959	C	SINE1b	SINE
scaffold_1_consensus	1037159	1037367	C	Toursit4b	DNA/PIF-Harbinger
scaffold_1_consensus	1041404	1041466	+	MULE_na103	DNA/MULE
scaffold_1_consensus	1041579	1041623	+	SINE1b	SINE
scaffold_1_consensus	1041922	1041980	C	CACTA23	DNA/CACTA
scaffold_1_consensus	1041933	1041986	C	TagII9	DNA/hAT
scaffold_1_consensus	1042400	1042536	C	hAT_na7	DNA/hAT
scaffold_1_consensus	1045711	1045856	+	MULE_na70	DNA/MULE
scaffold_1_consensus	1046065	1046214	C	MULE_MITE1a	DNA/MULE
scaffold_1_consensus	1046083	1046494	+	MULE_MITE1c	DNA/MULE
scaffold_1_consensus	1046417	1046512	+	helB8c	DNA/Helitron
scaffold_1_consensus	1049207	1049263	+	MuDR31	DNA/MULE
scaffold_1_consensus	1050061	1050078	C	TagII17	DNA/hAT
scaffold_1_consensus	1050079	1050183	+	Gypsy55	LTR/Gypsy
scaffold_1_consensus	1050082	1050198	+	MULE_na103	DNA/MULE
scaffold_1_consensus	1050124	1050239	+	PIF7	DNA/PIF-Harbinger
scaffold_1_consensus	1050199	1050217	C	TagII17	DNA/hAT
scaffold_1_consensus	1053203	1053297	C	MuDR3	DNA/MULE
scaffold_1_consensus	1053243	1053308	+	Jittery7	DNA/MULE
scaffold_1_consensus	1056112	1056243	C	MULE_MITE15b	DNA/MULE
scaffold_1_consensus	1056517	1056718	C	Stowaway1d	DNA/Tc1-Mariner
scaffold_1_consensus	1057500	1057628	C	MuDR47	DNA/MULE
scaffold_1_consensus	1057526	1057598	C	MLE4	DNA/Tc1-Mariner
scaffold_1_consensus	1057599	1057661	C	TipC14	DNA/hAT
scaffold_1_consensus	1057629	1057684	+	hAT_na65a	DNA/hAT
scaffold_1_consensus	1061937	1061988	+	CACTA20	DNA/CACTA
scaffold_1_consensus	1062155	1062571	+	MULE_MITE1a	DNA/MULE
scaffold_1_consensus	1062505	1062581	+	helB8c	DNA/Helitron
scaffold_1_consensus	1062743	1063152	+	MULE_MITE1c	DNA/MULE
scaffold_1_consensus	1063138	1063152	C	TagII17	DNA/hAT
scaffold_1_consensus	1063153	1063229	+	PIF15	DNA/PIF-Harbinger
scaffold_1_consensus	1063230	1063256	C	TagII17	DNA/hAT
scaffold_1_consensus	1074395	1074482	+	SINE5	SINE
scaffold_1_consensus	1076677	1076700	C	CACTA5	DNA/CACTA
scaffold_1_consensus	1076701	1077116	C	MULE_MITE1c	DNA/MULE
scaffold_1_consensus	1079041	1079090	C	Gypsy54	LTR/Gypsy
scaffold_1_consensus	1079197	1079262	+	hAT_na25b	DNA/hAT
scaffold_1_consensus	1083021	1083405	+	MULE_MITE1a	DNA/MULE
scaffold_1_consensus	1083287	1083419	+	CACTA5	DNA/CACTA
scaffold_1_consensus	1088487	1088590	+	TagII9	DNA/hAT
scaffold_1_consensus	1089028	1089083	C	MULE_na103	DNA/MULE
scaffold_1_consensus	1097433	1097605	+	MULE_MITE3b	DNA/MULE
scaffold_1_consensus	1097503	1097610	C	MULE_MITE3b	DNA/MULE
scaffold_1_consensus	1097939	1098085	+	Hop7	DNA/MULE
scaffold_1_consensus	1098070	1098142	+	Hop7	DNA/MULE
scaffold_1_consensus	1098170	1098255	+	Hop7	DNA/MULE
scaffold_1_consensus	1098257	1098386	+	Hop6	DNA/MULE
scaffold_1_consensus	1106351	1106520	+	TRIM45a	LTR/unknown
scaffold_1_consensus	1106567	1106746	C	TRIM45a	LTR/unknown
scaffold_1_consensus	1106750	1106861	+	TRIM45a	LTR/unknown
scaffold_1_consensus	1126175	1126257	C	hAT_na75	DNA/hAT
scaffold_1_consensus	1126196	1126265	C	Gypsy55	LTR/Gypsy
scaffold_1_consensus	1126596	1126694	C	MULE_na146	DNA/MULE
scaffold_1_consensus	1136768	1137801	C	Copia22	LTR/Copia
scaffold_1_consensus	1138844	1138927	C	CACTA14	DNA/CACTA
scaffold_1_consensus	1140229	1140397	+	Harbinger1	DNA/PIF-Harbinger
scaffold_1_consensus	1140932	1141096	C	helE4b	DNA/Helitron
scaffold_1_consensus	1142658	1143950	C	MULE_na57	DNA/MULE
scaffold_1_consensus	1146966	1147264	+	CACTA_na2a	DNA/CACTA
scaffold_1_consensus	1150560	1150653	+	MULE_MITE15b	DNA/MULE
scaffold_1_consensus	1151783	1152403	+	pogo_MITE1	DNA/Tc1-Mariner
scaffold_1_consensus	1152768	1153150	+	helA1b	DNA/Helitron
scaffold_1_consensus	1152919	1153169	C	helH1q	DNA/Helitron
scaffold_1_consensus	1163239	1168165	C	helD4e	DNA/Helitron
scaffold_1_consensus	1168166	1168295	+	LARD4	LTR/Gypsy
scaffold_1_consensus	1168166	1168302	C	LARD9	LTR/Gypsy
scaffold_1_consensus	1168515	1168564	+	pogo_MITE2b	DNA/Tc1-Mariner
scaffold_1_consensus	1171004	1171289	C	MULE_MITE16b	DNA/MULE
scaffold_1_consensus	1171388	1171576	C	MULE_MITE16b	DNA/MULE
scaffold_1_consensus	1171888	1171960	+	Gypsy1b	LTR/Gypsy
scaffold_1_consensus	1172232	1172281	+	hAT_na62a	DNA/hAT
scaffold_1_consensus	1174984	1175079	C	MULE_MITE15b	DNA/MULE
scaffold_1_consensus	1175502	1175595	C	MULE_MITE2b	DNA/MULE
scaffold_1_consensus	1175596	1175724	+	MULE_MITE1c	DNA/MULE
scaffold_1_consensus	1176734	1176926	+	Toursit4c	DNA/PIF-Harbinger
scaffold_1_consensus	1177053	1177214	C	Toursit4c	DNA/PIF-Harbinger
scaffold_1_consensus	1177816	1177892	+	PIF19	DNA/PIF-Harbinger
scaffold_1_consensus	1179378	1179530	+	pogo_MITE2a	DNA/Tc1-Mariner
scaffold_1_consensus	1180360	1180762	+	MULE_MITE5a	DNA/MULE
scaffold_1_consensus	1182124	1182217	+	pogo_MITE2b	DNA/Tc1-Mariner
scaffold_1_consensus	1183583	1183689	+	MULE_MITE15b	DNA/MULE
scaffold_1_consensus	1183714	1183876	+	MULE_MITE15b	DNA/MULE
scaffold_1_consensus	1184509	1184656	C	Harbinger6	DNA/PIF-Harbinger
scaffold_1_consensus	1184530	1184639	C	TagII12	DNA/hAT
scaffold_1_consensus	1184552	1184640	C	TagII10	DNA/hAT
scaffold_1_consensus	1184559	1184650	C	Jittery3	DNA/MULE
scaffold_1_consensus	1184640	1184658	+	MuDR47	DNA/MULE
scaffold_1_consensus	1184857	1185280	+	MULE_MITE1a	DNA/MULE
scaffold_1_consensus	1187815	1187874	C	Gypsy32	LTR/Gypsy
scaffold_1_consensus	1191696	1192208	+	MULE_na4b	DNA/MULE
scaffold_1_consensus	1197871	1197999	C	hAT_na23	DNA/hAT
scaffold_1_consensus	1198363	1198499	+	CACTA2	DNA/CACTA
scaffold_1_consensus	1198388	1198506	C	MuDR54	DNA/MULE
scaffold_1_consensus	1198396	1198418	C	TagII6	DNA/hAT
scaffold_1_consensus	1198419	1198520	+	MuDR47	DNA/MULE
scaffold_1_consensus	1198523	1198546	C	PIF13	DNA/PIF-Harbinger
scaffold_1_consensus	1199470	1199668	C	Tourist6b	DNA/PIF-Harbinger
scaffold_1_consensus	1199675	1199985	+	Tourist6c	DNA/PIF-Harbinger
scaffold_1_consensus	1200509	1200633	C	hAT_na79	DNA/hAT
scaffold_1_consensus	1201047	1201130	+	helD7b	DNA/Helitron
scaffold_1_consensus	1201054	1201719	C	helD1b	DNA/Helitron
scaffold_1_consensus	1201720	1202381	+	hAT_MITE7b	DNA/hAT
scaffold_1_consensus	1202382	1207488	C	helD1b	DNA/Helitron
scaffold_1_consensus	1211965	1212298	C	MULE_MITE2b	DNA/MULE
scaffold_1_consensus	1212677	1212708	+	helD9d	DNA/Helitron
scaffold_1_consensus	1212709	1212987	+	MULE_na61	DNA/MULE
scaffold_1_consensus	1217042	1217075	+	MULE_na85	DNA/MULE
scaffold_1_consensus	1217076	1217162	C	MULE_MITE11a	DNA/MULE
scaffold_1_consensus	1217093	1217178	C	helD4f	DNA/Helitron
scaffold_1_consensus	1218158	1218215	+	MULE_na130b	DNA/MULE
scaffold_1_consensus	1218628	1218720	+	MULE_na130b	DNA/MULE
scaffold_1_consensus	1218914	1219026	C	MULE_na116	DNA/MULE
scaffold_1_consensus	1218926	1219121	C	TagII9	DNA/hAT
scaffold_1_consensus	1219051	1219171	C	Gypsy54	LTR/Gypsy
scaffold_1_consensus	1224711	1225451	C	MULE_MITE21a	DNA/MULE
scaffold_1_consensus	1227404	1227634	+	Toursit4c	DNA/PIF-Harbinger
scaffold_1_consensus	1227731	1227861	+	SINE1a	SINE
scaffold_1_consensus	1236901	1236957	+	MuDR8	DNA/MULE
scaffold_1_consensus	1236958	1237014	C	MULE_na13b	DNA/MULE
scaffold_1_consensus	1237016	1237260	C	MULE_na13b	DNA/MULE
scaffold_1_consensus	1237326	1237353	+	MuDR8	DNA/MULE
scaffold_1_consensus	1237377	1237528	+	MULE_na58	DNA/MULE
scaffold_1_consensus	1239526	1239582	+	helD8b	DNA/Helitron
scaffold_1_consensus	1239583	1239790	C	helD2l	DNA/Helitron
scaffold_1_consensus	1239891	1240110	C	PIF19	DNA/PIF-Harbinger
scaffold_1_consensus	1239974	1240147	C	CACTA5	DNA/CACTA
scaffold_1_consensus	1239985	1240083	+	Gypsy32	LTR/Gypsy
scaffold_1_consensus	1240084	1240196	C	helD2r	DNA/Helitron
scaffold_1_consensus	1240187	1240503	+	Tourist8a	DNA/PIF-Harbinger
scaffold_1_consensus	1240504	1246040	C	helD2l	DNA/Helitron
scaffold_1_consensus	1246041	1246472	+	helD8b	DNA/Helitron
scaffold_1_consensus	1246496	1246677	+	MuDR37	DNA/MULE
scaffold_1_consensus	1246699	1246886	+	MuDR37	DNA/MULE
scaffold_1_consensus	1246976	1247187	+	Hop8	DNA/MULE
scaffold_1_consensus	1249434	1249710	C	MULE_na1e	DNA/MULE
scaffold_1_consensus	1249718	1249877	+	MULE_na1d	DNA/MULE
scaffold_1_consensus	1261204	1261276	C	Gypsy20	LTR/Gypsy
scaffold_1_consensus	1261273	1261637	C	helB8c	DNA/Helitron
scaffold_1_consensus	1266475	1266569	+	MULE_na116	DNA/MULE
scaffold_1_consensus	1271658	1271777	+	TagII12	DNA/hAT
scaffold_1_consensus	1271734	1271848	C	hAT_na55b	DNA/hAT
scaffold_1_consensus	1273023	1273117	C	Gypsy12b	LTR/Gypsy
scaffold_1_consensus	1273330	1273743	C	hAT_MITE13c	DNA/hAT
scaffold_1_consensus	1276814	1277139	C	Hop2	DNA/MULE
scaffold_1_consensus	1277164	1278037	+	MULE_na25b	DNA/MULE
scaffold_1_consensus	1278402	1278500	+	MULE_na116	DNA/MULE
scaffold_1_consensus	1278446	1278621	+	hAT_na62a	DNA/hAT
scaffold_1_consensus	1279019	1279030	C	helB8c	DNA/Helitron
scaffold_1_consensus	1279031	1279455	C	MULE_MITE1a	DNA/MULE
scaffold_1_consensus	1279404	1279464	+	MULE_na65b	DNA/MULE
scaffold_1_consensus	1285063	1285403	+	LARD4	LTR/Gypsy
scaffold_1_consensus	1285403	1285519	C	hAT_na64a	DNA/hAT
scaffold_1_consensus	1285770	1285887	C	hAT_na64a	DNA/hAT
scaffold_1_consensus	1285888	1285976	C	LARD9	LTR/Gypsy
scaffold_1_consensus	1286570	1286972	+	LARD9	LTR/Gypsy
scaffold_1_consensus	1286973	1287039	C	LARD17	LTR/Gypsy
scaffold_1_consensus	1286986	1287131	C	MULE_MITE15b	DNA/MULE
scaffold_1_consensus	1287889	1287997	C	PIF5	DNA/PIF-Harbinger
scaffold_1_consensus	1287969	1288105	C	helB8c	DNA/Helitron
scaffold_1_consensus	1287986	1288258	C	MULE_MITE1a	DNA/MULE
scaffold_1_consensus	1288359	1288501	C	MULE_MITE1a	DNA/MULE
scaffold_1_consensus	1288431	1288518	+	helB8c	DNA/Helitron
scaffold_1_consensus	1289455	1289543	C	TagII2	DNA/hAT
scaffold_1_consensus	1290789	1290855	+	helB5b	DNA/Helitron
scaffold_1_consensus	1298696	1298728	C	Toursit4b	DNA/PIF-Harbinger
scaffold_1_consensus	1299392	1299539	C	hAT_na47	DNA/hAT
scaffold_1_consensus	1302666	1302697	C	CACTA19	DNA/CACTA
scaffold_1_consensus	1302698	1302871	+	hAT_na57	DNA/hAT
scaffold_1_consensus	1302849	1302892	+	hAT_MITE1	DNA/hAT
scaffold_1_consensus	1302934	1303370	C	MULE_MITE3a	DNA/MULE
scaffold_1_consensus	1303287	1303380	C	helJ1n	DNA/Helitron
scaffold_1_consensus	1303376	1303494	+	hAT_na66a	DNA/hAT
scaffold_1_consensus	1304205	1304333	+	Tourist4d	DNA/PIF-Harbinger
scaffold_1_consensus	1304317	1304357	+	Tourist4d	DNA/PIF-Harbinger
scaffold_1_consensus	1305875	1305987	+	Copia5	LTR/Copia
scaffold_1_consensus	1306060	1306180	C	hAT_na68	DNA/hAT
scaffold_1_consensus	1306061	1306186	+	TagII6	DNA/hAT
scaffold_1_consensus	1306077	1306094	C	PIF13	DNA/PIF-Harbinger
scaffold_1_consensus	1306095	1306196	+	Gypsy32	LTR/Gypsy
scaffold_1_consensus	1306197	1306214	C	PIF13	DNA/PIF-Harbinger
scaffold_1_consensus	1306645	1306915	C	Stowaway2b	DNA/Tc1-Mariner
scaffold_1_consensus	1307089	1307289	C	Hop12	DNA/MULE
scaffold_1_consensus	1307584	1307753	+	Hop12	DNA/MULE
scaffold_1_consensus	1307635	1307797	C	Hop12	DNA/MULE
scaffold_1_consensus	1307838	1307882	+	Hop12	DNA/MULE
scaffold_1_consensus	1307945	1308117	C	Hop12	DNA/MULE
scaffold_1_consensus	1308709	1308799	+	MULE_MITE1c	DNA/MULE
scaffold_1_consensus	1308800	1308980	+	hAT_na5	DNA/hAT
scaffold_1_consensus	1309385	1309582	+	hAT_na5	DNA/hAT
scaffold_1_consensus	1309592	1309927	+	MULE_MITE1c	DNA/MULE
scaffold_1_consensus	1311702	1311800	C	PIF7	DNA/PIF-Harbinger
scaffold_1_consensus	1311726	1311812	+	TagI4	DNA/hAT
scaffold_1_consensus	1311746	1311837	+	CACTA24	DNA/CACTA
scaffold_1_consensus	1311910	1311989	C	MULE_na19a	DNA/MULE
scaffold_1_consensus	1312972	1313040	+	MULE_na146	DNA/MULE
scaffold_1_consensus	1314426	1314494	C	hAT_na66a	DNA/hAT
scaffold_1_consensus	1314437	1314499	+	MULE_na66b	DNA/MULE
scaffold_1_consensus	1314452	1314513	C	MuDR44	DNA/MULE
scaffold_1_consensus	1317491	1317681	C	MULE_MITE1c	DNA/MULE
scaffold_1_consensus	1317670	1317718	C	MULE_na115	DNA/MULE
scaffold_1_consensus	1325163	1325528	C	Tourist2	DNA/PIF-Harbinger
scaffold_1_consensus	1326183	1326478	+	MULE_MITE16a	DNA/MULE
scaffold_1_consensus	1328834	1329063	C	helD6a	DNA/Helitron
scaffold_1_consensus	1329058	1329108	C	helD5n	DNA/Helitron
scaffold_1_consensus	1329119	1329220	C	helD6a	DNA/Helitron
scaffold_1_consensus	1329223	1329268	C	SINE1b	SINE
scaffold_1_consensus	1329342	1329483	+	helE1a	DNA/Helitron
scaffold_1_consensus	1330956	1331104	+	helA2n	DNA/Helitron
scaffold_1_consensus	1332939	1333130	C	MULE_MITE1c	DNA/MULE
scaffold_1_consensus	1333053	1333171	+	CACTA5	DNA/CACTA
scaffold_1_consensus	1333131	1333176	C	MULE_MITE1c	DNA/MULE
scaffold_1_consensus	1333435	1333503	+	MULE_na116	DNA/MULE
scaffold_1_consensus	1333447	1333545	C	MuDR44	DNA/MULE
scaffold_1_consensus	1336561	1336640	C	SINE5	SINE
scaffold_1_consensus	1337408	1337471	C	Hop9	DNA/MULE
scaffold_1_consensus	1337574	1337671	C	MULE_MITE1c	DNA/MULE
scaffold_1_consensus	1337672	1337700	+	MULE_MITE2b	DNA/MULE
scaffold_1_consensus	1337694	1337790	C	MULE_MITE1c	DNA/MULE
scaffold_1_consensus	1337784	1337822	C	MULE_MITE1c	DNA/MULE
scaffold_1_consensus	1351647	1351733	C	helB6f	DNA/Helitron
scaffold_1_consensus	1352389	1352468	+	TagII9	DNA/hAT
scaffold_1_consensus	1361645	1361729	+	helD1k	DNA/Helitron
scaffold_1_consensus	1362411	1362531	C	MuDR3	DNA/MULE
scaffold_1_consensus	1362417	1362544	C	TipC4	DNA/hAT
scaffold_1_consensus	1362440	1362594	+	MLE4	DNA/Tc1-Mariner
scaffold_1_consensus	1362445	1362456	+	TagII12	DNA/hAT
scaffold_1_consensus	1362457	1362615	+	Gypsy32	LTR/Gypsy
scaffold_1_consensus	1362563	1362642	+	helD5w	DNA/Helitron
scaffold_1_consensus	1368138	1368202	+	MULE_na146	DNA/MULE
scaffold_1_consensus	1368410	1368476	+	MULE_MITE12b	DNA/MULE
scaffold_1_consensus	1372399	1372993	C	MULE_MITE21b	DNA/MULE
scaffold_1_consensus	1373059	1373770	C	PIF/Harbinger_na12	DNA/PIF-Harbinger
scaffold_1_consensus	1374022	1374107	+	CACTA18	DNA/CACTA
scaffold_1_consensus	1374049	1374124	+	MULE_na72	DNA/MULE
scaffold_1_consensus	1377466	1377534	+	hAT_na58	DNA/hAT
scaffold_1_consensus	1377535	1377644	C	hAT_na78	DNA/hAT
scaffold_1_consensus	1377700	1377796	C	hAT_MITE1	DNA/hAT
scaffold_1_consensus	1377859	1377924	+	hAT_na44	DNA/hAT
scaffold_1_consensus	1384813	1384937	C	PIF5	DNA/PIF-Harbinger
scaffold_1_consensus	1385821	1386275	C	hAT_MITE14a	DNA/hAT
scaffold_1_consensus	1386276	1386314	+	PIF17	DNA/PIF-Harbinger
scaffold_1_consensus	1386276	1386315	+	hAT_na68	DNA/hAT
scaffold_1_consensus	1386683	1386729	+	LARD30	LTR/unknown
scaffold_1_consensus	1386746	1387177	C	MULE_MITE1a	DNA/MULE
scaffold_1_consensus	1387428	1387561	+	MULE_na80	DNA/MULE
scaffold_1_consensus	1387568	1387990	+	MULE_MITE12b	DNA/MULE
scaffold_1_consensus	1387908	1388001	C	helD2j	DNA/Helitron
scaffold_1_consensus	1387991	1388087	C	MULE_na80	DNA/MULE
scaffold_1_consensus	1397899	1397989	+	hAT_na57	DNA/hAT
scaffold_1_consensus	1399066	1399115	+	MuDR11a	DNA/MULE
scaffold_1_consensus	1399651	1399717	+	TipC4	DNA/hAT
scaffold_1_consensus	1399718	1399756	+	MuDR44	DNA/MULE
scaffold_1_consensus	1402936	1403262	C	MULE_MITE2b	DNA/MULE
scaffold_1_consensus	1403303	1403351	C	MULE_MITE1c	DNA/MULE
scaffold_1_consensus	1403372	1403503	C	MULE_MITE1c	DNA/MULE
scaffold_1_consensus	1403746	1404449	+	PIF/Harbinger_na34	DNA/PIF-Harbinger
scaffold_1_consensus	1404423	1405343	+	PIF/Harbinger_na34	DNA/PIF-Harbinger
scaffold_1_consensus	1405360	1406406	+	PIF/Harbinger_na34	DNA/PIF-Harbinger
scaffold_1_consensus	1407232	1407294	+	MULE_MITE2b	DNA/MULE
scaffold_1_consensus	1407295	1407560	C	Stowaway1a	DNA/Tc1-Mariner
scaffold_1_consensus	1408066	1408405	C	Tourist6c	DNA/PIF-Harbinger
scaffold_1_consensus	1409065	1409179	C	TagII12	DNA/hAT
scaffold_1_consensus	1409087	1409230	C	CACTA5	DNA/CACTA
scaffold_1_consensus	1409278	1409334	+	SINE1b	SINE
scaffold_1_consensus	1411095	1411285	+	MULE_na131a	DNA/MULE
scaffold_1_consensus	1414206	1414245	+	helH1k	DNA/Helitron
scaffold_1_consensus	1414246	1414568	+	MULE_MITE11b	DNA/MULE
scaffold_1_consensus	1417490	1417563	+	hAT_na75	DNA/hAT
scaffold_1_consensus	1417497	1417581	+	PIF19	DNA/PIF-Harbinger
scaffold_1_consensus	1423029	1423161	C	Tourist3b	DNA/PIF-Harbinger
scaffold_1_consensus	1425267	1425423	C	Hop6	DNA/MULE
scaffold_1_consensus	1425398	1425557	+	Hop9	DNA/MULE
scaffold_1_consensus	1428174	1428335	+	pogo_MITE2b	DNA/Tc1-Mariner
scaffold_1_consensus	1428997	1429476	+	MULE_MITE22b	DNA/MULE
scaffold_1_consensus	1430223	1430289	+	hAT_MITE3	DNA/hAT
scaffold_1_consensus	1430234	1430330	C	hAT_na65a	DNA/hAT
scaffold_1_consensus	1434166	1434320	C	helA1j	DNA/Helitron
scaffold_1_consensus	1434210	1434358	+	helD1v	DNA/Helitron
scaffold_1_consensus	1440174	1440613	+	MULE_MITE1c	DNA/MULE
scaffold_1_consensus	1441290	1441585	+	MULE_MITE16b	DNA/MULE
scaffold_1_consensus	1442438	1442835	C	MULE_MITE1g	DNA/MULE
scaffold_1_consensus	1445168	1445333	+	MULE_MITE15b	DNA/MULE
scaffold_1_consensus	1445788	1445812	C	TagII12	DNA/hAT
scaffold_1_consensus	1445813	1445994	+	hAT_na65a	DNA/hAT
scaffold_1_consensus	1445935	1445994	C	CACTA8	DNA/CACTA
scaffold_1_consensus	1445995	1446471	C	hAT_MITE14b	DNA/hAT
scaffold_1_consensus	1446011	1446024	C	TagII12	DNA/hAT
scaffold_1_consensus	1446458	1446493	C	hAT_na63	DNA/hAT
scaffold_1_consensus	1446594	1446766	+	hAT_na22	DNA/hAT
scaffold_1_consensus	1447180	1447617	+	MULE_MITE1a	DNA/MULE
scaffold_1_consensus	1447709	1447763	+	Stowaway3b	DNA/Tc1-Mariner
scaffold_1_consensus	1448634	1448694	+	Stowaway1b	DNA/Tc1-Mariner
scaffold_1_consensus	1448836	1448893	C	MULE_na85	DNA/MULE
scaffold_1_consensus	1449096	1449166	C	helH1v	DNA/Helitron
scaffold_1_consensus	1449167	1449199	+	MULE_MITE11b	DNA/MULE
scaffold_1_consensus	1449396	1449566	C	MULE_na63	DNA/MULE
scaffold_1_consensus	1449739	1449887	C	helH1xxxiv	DNA/Helitron
scaffold_1_consensus	1449759	1449888	C	MULE_na63	DNA/MULE
scaffold_1_consensus	1450116	1450272	C	MULE_na63	DNA/MULE
scaffold_1_consensus	1450473	1450636	C	MULE_na63	DNA/MULE
scaffold_1_consensus	1450837	1450963	C	MULE_na63	DNA/MULE
scaffold_1_consensus	1450964	1450997	C	helH1h	DNA/Helitron
scaffold_1_consensus	1451177	1451312	+	helH1i	DNA/Helitron
scaffold_1_consensus	1451192	1451312	+	MULE_na85	DNA/MULE
scaffold_1_consensus	1451313	1451361	C	helH1h	DNA/Helitron
scaffold_1_consensus	1451630	1451759	+	MULE_na86	DNA/MULE
scaffold_1_consensus	1451870	1451993	+	MULE_na86	DNA/MULE
scaffold_1_consensus	1452250	1452336	+	Stowaway1b	DNA/Tc1-Mariner
scaffold_1_consensus	1452392	1452456	+	MULE_na116	DNA/MULE
scaffold_1_consensus	1452407	1452474	C	MuDR44	DNA/MULE
scaffold_1_consensus	1453041	1453134	+	MuDR14	DNA/MULE
scaffold_1_consensus	1453134	1453284	+	helH1xxx	DNA/Helitron
scaffold_1_consensus	1453144	1453302	C	MULE_na63	DNA/MULE
scaffold_1_consensus	1453539	1453633	C	helH1v	DNA/Helitron
scaffold_1_consensus	1453846	1453895	+	helH1xxvii	DNA/Helitron
scaffold_1_consensus	1454021	1454107	C	Toursit4c	DNA/PIF-Harbinger
scaffold_1_consensus	1456987	1457469	+	MuDR11a	DNA/MULE
scaffold_1_consensus	1457476	1457991	+	MULE_na109	DNA/MULE
scaffold_1_consensus	1458167	1458265	+	MULE_na130b	DNA/MULE
scaffold_1_consensus	1458266	1458292	C	MULE_na102b	DNA/MULE
scaffold_1_consensus	1458336	1458493	+	MULE_na130b	DNA/MULE
scaffold_1_consensus	1458570	1458701	C	MULE_na102b	DNA/MULE
scaffold_1_consensus	1458629	1458947	+	MuDR11a	DNA/MULE
scaffold_1_consensus	1459424	1459634	+	Stowaway3b	DNA/Tc1-Mariner
scaffold_1_consensus	1461485	1461540	C	MULE_na54	DNA/MULE
scaffold_1_consensus	1461684	1462103	C	MULE_MITE1c	DNA/MULE
scaffold_1_consensus	1463559	1464261	C	helC1p	DNA/Helitron
scaffold_1_consensus	1464262	1464365	C	MULE_na136	DNA/MULE
scaffold_1_consensus	1464373	1464897	C	MULE_na136	DNA/MULE
scaffold_1_consensus	1464867	1465242	C	MULE_na136	DNA/MULE
scaffold_1_consensus	1465243	1465377	C	helC1p	DNA/Helitron
scaffold_1_consensus	1465808	1466090	C	MULE_na136	DNA/MULE
scaffold_1_consensus	1466091	1466225	C	helC1p	DNA/Helitron
scaffold_1_consensus	1466256	1466426	+	MULE_na22	DNA/MULE
scaffold_1_consensus	1466427	1466994	C	MULE_na136	DNA/MULE
scaffold_1_consensus	1467502	1467941	C	hAT_na9b	DNA/hAT
scaffold_1_consensus	1468978	1469086	+	MULE_na93a	DNA/MULE
scaffold_1_consensus	1469087	1469117	C	MULE_na115	DNA/MULE
scaffold_1_consensus	1469115	1469130	+	MULE_na93b	DNA/MULE
scaffold_1_consensus	1469131	1469263	C	MULE_na118	DNA/MULE
scaffold_1_consensus	1470375	1470456	C	CACTA_na2a	DNA/CACTA
scaffold_1_consensus	1470376	1470476	C	TipC8	DNA/hAT
scaffold_1_consensus	1470681	1470909	+	Toursit4c	DNA/PIF-Harbinger
scaffold_1_consensus	1471868	1472117	+	Tourist6c	DNA/PIF-Harbinger
scaffold_1_consensus	1478416	1478485	C	pogo_MITE2a	DNA/Tc1-Mariner
scaffold_1_consensus	1481616	1482070	C	MULE_MITE1c	DNA/MULE
scaffold_1_consensus	1482019	1482090	+	MULE_na95	DNA/MULE
scaffold_1_consensus	1482579	1482652	+	TagII12	DNA/hAT
scaffold_1_consensus	1482942	1482981	+	helJ1a	DNA/Helitron
scaffold_1_consensus	1483086	1483370	C	helD5xxvii	DNA/Helitron
scaffold_1_consensus	1485523	1485682	C	pogo_MITE2b	DNA/Tc1-Mariner
scaffold_1_consensus	1486844	1487178	C	MULE_na115	DNA/MULE
scaffold_1_consensus	1487155	1487263	C	MULE_na115	DNA/MULE
scaffold_1_consensus	1487338	1487439	C	MULE_na115	DNA/MULE
scaffold_1_consensus	1487437	1488033	+	MULE_na93b	DNA/MULE
scaffold_1_consensus	1491953	1492128	C	pogo_MITE2a	DNA/Tc1-Mariner
scaffold_1_consensus	1492400	1492507	+	MULE_na116	DNA/MULE
scaffold_1_consensus	1495194	1495402	+	Hop2	DNA/MULE
scaffold_1_consensus	1495403	1495845	C	MULE_MITE9a	DNA/MULE
scaffold_1_consensus	1495846	1497187	+	Hop2	DNA/MULE
scaffold_1_consensus	1497188	1497782	+	MULE_MITE18a	DNA/MULE
scaffold_1_consensus	1497874	1497965	C	MuDR47	DNA/MULE
scaffold_1_consensus	1497884	1498044	C	PIF7	DNA/PIF-Harbinger
scaffold_1_consensus	1498001	1498086	C	helB9b	DNA/Helitron
scaffold_1_consensus	1498236	1498400	+	CACTA24	DNA/CACTA
scaffold_1_consensus	1498275	1498421	+	TagII18	DNA/hAT
scaffold_1_consensus	1498341	1498435	C	CACTA_na7	DNA/CACTA
scaffold_1_consensus	1498629	1498720	+	helJ1a	DNA/Helitron
scaffold_1_consensus	1498880	1498897	C	helJ1a	DNA/Helitron
scaffold_1_consensus	1498898	1499049	C	MULE_MITE19	DNA/MULE
scaffold_1_consensus	1499221	1499407	C	PIF5	DNA/PIF-Harbinger
scaffold_1_consensus	1499241	1499419	+	Jittery7	DNA/MULE
scaffold_1_consensus	1499408	1499516	+	MULE_MITE1a	DNA/MULE
scaffold_1_consensus	1501563	1501725	C	pogo_MITE2b	DNA/Tc1-Mariner
scaffold_1_consensus	1506398	1506525	+	pogo_MITE2a	DNA/Tc1-Mariner
scaffold_1_consensus	1506937	1507042	+	PIF19	DNA/PIF-Harbinger
scaffold_1_consensus	1506944	1507054	+	Gypsy32	LTR/Gypsy
scaffold_1_consensus	1510677	1510865	C	Tourist4d	DNA/PIF-Harbinger
scaffold_1_consensus	1519745	1520091	+	helB4d	DNA/Helitron
scaffold_1_consensus	1520092	1520385	C	hAT_MITE7d	DNA/hAT
scaffold_1_consensus	1521502	1521605	+	MULE_MITE19	DNA/MULE
scaffold_1_consensus	1521676	1521801	C	MULE_MITE15b	DNA/MULE
scaffold_1_consensus	1524335	1524393	C	MULE_na48	DNA/MULE
scaffold_1_consensus	1527074	1527120	C	CACTA1	DNA/CACTA
scaffold_1_consensus	1527086	1527511	C	MULE_MITE3a	DNA/MULE
scaffold_1_consensus	1532612	1532997	C	MULE_MITE1c	DNA/MULE
scaffold_1_consensus	1534078	1534197	+	TagII10	DNA/hAT
scaffold_1_consensus	1534181	1534308	+	helD5w	DNA/Helitron
scaffold_1_consensus	1534211	1534394	C	helD2x	DNA/Helitron
scaffold_1_consensus	1534275	1534373	C	hAT_na57	DNA/hAT
scaffold_1_consensus	1534374	1534467	+	hAT_na59	DNA/hAT
scaffold_1_consensus	1536450	1536483	+	MULE_MITE21b	DNA/MULE
scaffold_1_consensus	1536482	1536544	C	MULE_MITE21c	DNA/MULE
scaffold_1_consensus	1536545	1536557	+	MULE_MITE21a	DNA/MULE
scaffold_1_consensus	1538133	1538181	+	helI1b	DNA/Helitron
scaffold_1_consensus	1538181	1538423	+	helI1b	DNA/Helitron
scaffold_1_consensus	1538420	1538485	+	helI1b	DNA/Helitron
scaffold_1_consensus	1539979	1540344	+	helI6a	DNA/Helitron
scaffold_1_consensus	1540546	1540834	+	helI1b	DNA/Helitron
scaffold_1_consensus	1540960	1548333	+	Copia5	LTR/Copia
scaffold_1_consensus	1548298	1548364	C	helB8d	DNA/Helitron
scaffold_1_consensus	1548334	1548746	+	helB8d	DNA/Helitron
scaffold_1_consensus	1549945	1550613	C	hAT_na37	DNA/hAT
scaffold_1_consensus	1550740	1550758	+	helH1k	DNA/Helitron
scaffold_1_consensus	1550759	1550826	+	MULE_MITE11b	DNA/MULE
scaffold_1_consensus	1551317	1551916	+	helH1o	DNA/Helitron
scaffold_1_consensus	1552930	1552980	C	hAT_na55a	DNA/hAT
scaffold_1_consensus	1553091	1553237	+	pogo_MITE2b	DNA/Tc1-Mariner
scaffold_1_consensus	1555500	1555571	+	MULE_na14b	DNA/MULE
scaffold_1_consensus	1555601	1555945	+	MULE_na14b	DNA/MULE
scaffold_1_consensus	1556001	1556023	+	helB14b	DNA/Helitron
scaffold_1_consensus	1556024	1556194	+	MULE_na14b	DNA/MULE
scaffold_1_consensus	1560381	1560391	+	hAT_na65a	DNA/hAT
scaffold_1_consensus	1560392	1560454	C	Gypsy55	LTR/Gypsy
scaffold_1_consensus	1560395	1560472	+	PIF19	DNA/PIF-Harbinger
scaffold_1_consensus	1560473	1560486	+	hAT_na65a	DNA/hAT
scaffold_1_consensus	1561025	1561068	+	MULE_na103	DNA/MULE
scaffold_1_consensus	1561069	1561130	+	hAT_na75	DNA/hAT
scaffold_1_consensus	1561261	1561732	+	hAT_na69b	DNA/hAT
scaffold_1_consensus	1566261	1566736	C	MULE_MITE22b	DNA/MULE
scaffold_1_consensus	1566768	1567158	+	MULE_MITE8c	DNA/MULE
scaffold_1_consensus	1572531	1572728	C	MULE_MITE25b	DNA/MULE
scaffold_1_consensus	1573937	1574148	C	MULE_MITE1c	DNA/MULE
scaffold_1_consensus	1576722	1576840	+	Tourist4d	DNA/PIF-Harbinger
scaffold_1_consensus	1576842	1577050	+	Tourist4d	DNA/PIF-Harbinger
scaffold_1_consensus	1590543	1590726	C	helF2a	DNA/Helitron
scaffold_1_consensus	1591270	1591502	C	hAT_na57	DNA/hAT
scaffold_1_consensus	1591447	1591640	C	helD2x	DNA/Helitron
scaffold_1_consensus	1591551	1591720	C	hAT_na57	DNA/hAT
scaffold_1_consensus	1592874	1593296	+	MULE_MITE1c	DNA/MULE
scaffold_1_consensus	1595468	1595949	C	MULE_MITE1c	DNA/MULE
scaffold_1_consensus	1597196	1597222	C	CACTA5	DNA/CACTA
scaffold_1_consensus	1597223	1597687	C	MULE_MITE1c	DNA/MULE
scaffold_1_consensus	1597700	1598107	+	MULE_MITE1a	DNA/MULE
scaffold_1_consensus	1599097	1599171	+	helD7a	DNA/Helitron
scaffold_1_consensus	1599173	1600402	+	LARD6c	LTR/Gypsy
scaffold_1_consensus	1601620	1601721	+	PIF7	DNA/PIF-Harbinger
scaffold_1_consensus	1602183	1602583	C	LARD9	LTR/Gypsy
scaffold_1_consensus	1602687	1602910	+	Stowaway2a	DNA/Tc1-Mariner
scaffold_1_consensus	1608614	1608890	+	MULE_na1b	DNA/MULE
scaffold_1_consensus	1608794	1608905	+	CACTA4	DNA/CACTA
scaffold_1_consensus	1611423	1611741	+	helD1f	DNA/Helitron
scaffold_1_consensus	1611819	1611892	+	hAT_na66a	DNA/hAT
scaffold_1_consensus	1616164	1616352	+	hAT_na66a	DNA/hAT
scaffold_1_consensus	1616417	1616496	+	hAT_na56	DNA/hAT
scaffold_1_consensus	1619755	1619845	+	MULE_MITE21c	DNA/MULE
scaffold_1_consensus	1622341	1622489	C	pogo_MITE2b	DNA/Tc1-Mariner
scaffold_1_consensus	1622613	1623211	+	hAT_na5	DNA/hAT
scaffold_1_consensus	1623212	1623300	C	TagII12	DNA/hAT
scaffold_1_consensus	1623386	1624695	C	MULE_na16	DNA/MULE
scaffold_1_consensus	1624958	1625311	+	MULE_na145	DNA/MULE
scaffold_1_consensus	1627491	1627526	+	Gypsy13	LTR/Gypsy
scaffold_1_consensus	1627508	1627523	+	MuDR54	DNA/MULE
scaffold_1_consensus	1627524	1627637	C	PIF19	DNA/PIF-Harbinger
scaffold_1_consensus	1627535	1627650	+	MLE4	DNA/Tc1-Mariner
scaffold_1_consensus	1627575	1627660	+	TagI4	DNA/hAT
scaffold_1_consensus	1627614	1628519	+	MULE_na145	DNA/MULE
scaffold_1_consensus	1628520	1628853	+	Tourist6c	DNA/PIF-Harbinger
scaffold_1_consensus	1628905	1628971	+	MULE_na10	DNA/MULE
scaffold_1_consensus	1628921	1628994	C	CACTA_na2c	DNA/CACTA
scaffold_1_consensus	1628928	1629018	+	Harbinger6	DNA/PIF-Harbinger
scaffold_1_consensus	1628941	1629032	C	PIF13	DNA/PIF-Harbinger
scaffold_1_consensus	1629074	1629788	+	MULE_MITE21b	DNA/MULE
scaffold_1_consensus	1630700	1631297	C	hAT_MITE7a	DNA/hAT
scaffold_1_consensus	1633379	1633572	C	hAT_na65a	DNA/hAT
scaffold_1_consensus	1633420	1633590	C	CACTA18	DNA/CACTA
scaffold_1_consensus	1633813	1633877	C	hAT_na68	DNA/hAT
scaffold_1_consensus	1633834	1633899	C	CACTA24	DNA/CACTA
scaffold_1_consensus	1635340	1635420	+	MULE_MITE21b	DNA/MULE
scaffold_1_consensus	1635558	1635749	+	helJ1s	DNA/Helitron
scaffold_1_consensus	1636971	1637046	C	hAT_na75	DNA/hAT
scaffold_1_consensus	1637127	1637309	+	MULE_na19a	DNA/MULE
scaffold_1_consensus	1637148	1637313	+	TagII9	DNA/hAT
scaffold_1_consensus	1637584	1637721	+	hAT_MITE1	DNA/hAT
scaffold_1_consensus	1637831	1638049	+	MULE_MITE21b	DNA/MULE
scaffold_1_consensus	1638152	1638221	C	MuDR11b	DNA/MULE
scaffold_1_consensus	1638173	1638241	C	TagII5	DNA/hAT
scaffold_1_consensus	1638401	1638567	C	TagI1	DNA/hAT
scaffold_1_consensus	1638650	1638754	C	Jittery7	DNA/MULE
scaffold_1_consensus	1641862	1642228	+	MULE_MITE1c	DNA/MULE
scaffold_1_consensus	1642714	1642805	C	MULE_MITE7b	DNA/MULE
scaffold_1_consensus	1642735	1642879	C	TagII18	DNA/hAT
scaffold_1_consensus	1642756	1642851	+	TagII6	DNA/hAT
scaffold_1_consensus	1642852	1642881	+	MuDR44	DNA/MULE
scaffold_1_consensus	1644804	1645028	+	TagII12	DNA/hAT
scaffold_1_consensus	1644925	1645044	C	TagII6	DNA/hAT
scaffold_1_consensus	1644938	1645040	+	MLE4	DNA/Tc1-Mariner
scaffold_1_consensus	1645041	1645100	C	CACTA18	DNA/CACTA
scaffold_1_consensus	1645101	1645150	C	helB1c	DNA/Helitron
scaffold_1_consensus	1645133	1645482	+	hAT_MITE13c	DNA/hAT
scaffold_1_consensus	1645151	1645162	C	CACTA18	DNA/CACTA
scaffold_1_consensus	1645654	1645760	+	hAT_MITE1	DNA/hAT
scaffold_1_consensus	1645686	1645823	+	helD2x	DNA/Helitron
scaffold_1_consensus	1645840	1645962	+	hAT_MITE1	DNA/hAT
scaffold_1_consensus	1646992	1647010	C	TagII12	DNA/hAT
scaffold_1_consensus	1647011	1647047	+	TagI4	DNA/hAT
scaffold_1_consensus	1647048	1647100	C	MULE_MITE7b	DNA/MULE
scaffold_1_consensus	1647050	1647137	+	Gypsy32	LTR/Gypsy
scaffold_1_consensus	1647101	1647122	C	TagII12	DNA/hAT
scaffold_1_consensus	1649558	1649629	+	MULE_na137	DNA/MULE
scaffold_1_consensus	1649568	1649654	C	hAT_na22	DNA/hAT
scaffold_1_consensus	1650061	1650222	C	TagII10	DNA/hAT
scaffold_1_consensus	1650096	1650206	+	CACTA5	DNA/CACTA
scaffold_1_consensus	1650207	1650254	+	MuDR54	DNA/MULE
scaffold_1_consensus	1650921	1651012	C	MULE_na72	DNA/MULE
scaffold_1_consensus	1660049	1660150	C	MULE_MITE6	DNA/MULE
scaffold_1_consensus	1660152	1660548	+	MULE_MITE12b	DNA/MULE
scaffold_1_consensus	1661109	1661121	C	MULE_na65b	DNA/MULE
scaffold_1_consensus	1661122	1661206	+	MULE_MITE12b	DNA/MULE
scaffold_1_consensus	1661207	1661309	+	MULE_MITE12b	DNA/MULE
scaffold_1_consensus	1661222	1661322	C	helD2j	DNA/Helitron
scaffold_1_consensus	1663949	1664033	+	hAT_na75	DNA/hAT
scaffold_1_consensus	1664034	1664054	+	Gypsy32	LTR/Gypsy
scaffold_1_consensus	1666594	1667013	+	MULE_MITE1c	DNA/MULE
scaffold_1_consensus	1666945	1667024	+	helB8c	DNA/Helitron
scaffold_1_consensus	1667956	1667967	+	TagII9	DNA/hAT
scaffold_1_consensus	1667968	1668052	+	MULE_na116	DNA/MULE
scaffold_1_consensus	1667989	1668062	+	CACTA18	DNA/CACTA
scaffold_1_consensus	1669612	1669668	+	CACTA8	DNA/CACTA
scaffold_1_consensus	1669621	1669687	C	Gypsy4	LTR/Gypsy
scaffold_1_consensus	1669627	1669683	C	CACTA2	DNA/CACTA
scaffold_1_consensus	1669684	1669706	+	Gypsy4	LTR/Gypsy
scaffold_1_consensus	1670693	1670787	+	MuDR10	DNA/MULE
scaffold_1_consensus	1670938	1670996	C	MULE_MITE15c	DNA/MULE
scaffold_1_consensus	1671315	1671747	C	helB13a	DNA/Helitron
scaffold_1_consensus	1671828	1671936	+	Harbinger6	DNA/PIF-Harbinger
scaffold_1_consensus	1671871	1671936	C	TagII10	DNA/hAT
scaffold_1_consensus	1671880	1671975	C	CACTA24	DNA/CACTA
scaffold_1_consensus	1671937	1671953	+	MuDR3	DNA/MULE
scaffold_1_consensus	1672048	1672307	+	Tourist3a	DNA/PIF-Harbinger
scaffold_1_consensus	1672380	1672463	+	helB9b	DNA/Helitron
scaffold_1_consensus	1672469	1672606	C	helB9b	DNA/Helitron
scaffold_1_consensus	1673204	1673322	+	Tourist6c	DNA/PIF-Harbinger
scaffold_1_consensus	1673257	1673334	C	Toursit1a	DNA/PIF-Harbinger
scaffold_1_consensus	1673716	1673813	C	MULE_na51	DNA/MULE
scaffold_1_consensus	1673735	1673817	+	MULE_na53b	DNA/MULE
scaffold_1_consensus	1673818	1673876	+	helG1e	DNA/Helitron
scaffold_1_consensus	1673825	1673926	+	MULE_MITE15b	DNA/MULE
scaffold_1_consensus	1674246	1674317	C	MULE_MITE12b	DNA/MULE
scaffold_1_consensus	1675050	1675175	C	hAT_na22	DNA/hAT
scaffold_1_consensus	1675282	1675334	C	TagII6	DNA/hAT
scaffold_1_consensus	1675335	1675591	C	Stowaway3b	DNA/Tc1-Mariner
scaffold_1_consensus	1676707	1676796	+	hAT_na57	DNA/hAT
scaffold_1_consensus	1676719	1676892	C	hAT_na73	DNA/hAT
scaffold_1_consensus	1677552	1677661	C	MULE_na48	DNA/MULE
scaffold_1_consensus	1677812	1677909	C	MULE_na48	DNA/MULE
scaffold_1_consensus	1681315	1681413	+	helE4b	DNA/Helitron
scaffold_1_consensus	1681326	1681448	+	MULE_MITE19	DNA/MULE
scaffold_1_consensus	1682338	1682798	+	MULE_MITE1c	DNA/MULE
scaffold_1_consensus	1683398	1683618	C	Toursit4c	DNA/PIF-Harbinger
scaffold_1_consensus	1684690	1685086	C	MULE_MITE5b	DNA/MULE
scaffold_1_consensus	1685797	1685997	C	hAT_MITE7b	DNA/hAT
scaffold_1_consensus	1685974	1686053	C	hAT_na66a	DNA/hAT
scaffold_1_consensus	1686064	1686445	C	MULE_MITE12b	DNA/MULE
scaffold_1_consensus	1686632	1686645	+	TagII5	DNA/hAT
scaffold_1_consensus	1686646	1686742	C	TagII12	DNA/hAT
scaffold_1_consensus	1686743	1686765	+	TagII5	DNA/hAT
scaffold_1_consensus	1689314	1689695	C	MULE_MITE1c	DNA/MULE
scaffold_1_consensus	1690415	1690521	C	helH1i	DNA/Helitron
scaffold_1_consensus	1690429	1690557	+	MULE_na63	DNA/MULE
scaffold_1_consensus	1690722	1690918	+	MULE_na85	DNA/MULE
scaffold_1_consensus	1691219	1691344	+	SINE1a	SINE
scaffold_1_consensus	1694029	1694148	C	hAT_na43	DNA/hAT
scaffold_1_consensus	1694428	1694503	+	hAT_na34	DNA/hAT
scaffold_1_consensus	1694845	1697329	C	MULE_na99a	DNA/MULE
scaffold_1_consensus	1697638	1698030	+	TRIM26	LTR/Gypsy
scaffold_1_consensus	1704484	1704495	C	helD9e	DNA/Helitron
scaffold_1_consensus	1704496	1704888	+	MULE_MITE1c	DNA/MULE
scaffold_1_consensus	1706151	1706249	C	Tourist4d	DNA/PIF-Harbinger
scaffold_1_consensus	1706260	1706283	+	MULE_MITE1e	DNA/MULE
scaffold_1_consensus	1706284	1706355	C	MULE_MITE1c	DNA/MULE
scaffold_1_consensus	1706396	1706448	C	Gypsy55	LTR/Gypsy
scaffold_1_consensus	1707039	1707353	+	MULE_na2	DNA/MULE
scaffold_1_consensus	1707357	1707563	C	MULE_na2	DNA/MULE
scaffold_1_consensus	1708155	1708232	C	PIF/Harbinger_na10	DNA/PIF-Harbinger
scaffold_1_consensus	1708296	1709433	+	PIF/Harbinger_na10	DNA/PIF-Harbinger
scaffold_1_consensus	1711900	1712034	+	MULE_MITE16b	DNA/MULE
scaffold_1_consensus	1712026	1712040	+	MULE_MITE16c	DNA/MULE
scaffold_1_consensus	1712041	1712109	C	MULE_MITE16b	DNA/MULE
scaffold_1_consensus	1712935	1713086	C	Gypsy32	LTR/Gypsy
scaffold_1_consensus	1712948	1713056	C	PIF23	DNA/PIF-Harbinger
scaffold_1_consensus	1712964	1713093	+	Gypsy55	LTR/Gypsy
scaffold_1_consensus	1714779	1714987	C	hAT_na54b	DNA/hAT
scaffold_1_consensus	1715065	1715176	+	TipC14	DNA/hAT
scaffold_1_consensus	1715089	1715197	+	MLE4	DNA/Tc1-Mariner
scaffold_1_consensus	1716308	1716638	C	PIF/Harbinger_na25	DNA/PIF-Harbinger
scaffold_1_consensus	1718604	1718818	C	PIF/Harbinger_na27a	DNA/PIF-Harbinger
scaffold_1_consensus	1718674	1718810	+	helH1f	DNA/Helitron
scaffold_1_consensus	1718811	1719173	C	helA1a	DNA/Helitron
scaffold_1_consensus	1719033	1719200	+	helH1m	DNA/Helitron
scaffold_1_consensus	1719152	1719238	C	MULE_na83	DNA/MULE
scaffold_1_consensus	1719173	1719304	+	Harbinger1	DNA/PIF-Harbinger
scaffold_1_consensus	1720136	1720332	C	CACTA5	DNA/CACTA
scaffold_1_consensus	1720181	1720333	+	MULE_MITE1c	DNA/MULE
scaffold_1_consensus	1720347	1720414	C	MULE_MITE1c	DNA/MULE
scaffold_1_consensus	1721924	1722180	C	MULE_MITE16c	DNA/MULE
scaffold_1_consensus	1723007	1723318	C	MULE_MITE16b	DNA/MULE
scaffold_1_consensus	1723942	1724276	+	MULE_MITE16b	DNA/MULE
scaffold_1_consensus	1725114	1725161	C	PIF23	DNA/PIF-Harbinger
scaffold_1_consensus	1725129	1725191	+	hAT_na66a	DNA/hAT
scaffold_1_consensus	1725160	1725315	+	pogo_MITE2b	DNA/Tc1-Mariner
scaffold_1_consensus	1726199	1726480	+	helA1e	DNA/Helitron
scaffold_1_consensus	1726432	1726475	C	helH1xxxvii	DNA/Helitron
scaffold_1_consensus	1726476	1726617	C	PIF/Harbinger_na27a	DNA/PIF-Harbinger
scaffold_1_consensus	1726618	1726640	C	helH1xxxvii	DNA/Helitron
scaffold_1_consensus	1727181	1727339	+	MULE_na7b	DNA/MULE
scaffold_1_consensus	1727322	1727425	+	MULE_MITE1e	DNA/MULE
scaffold_1_consensus	1727342	1727610	C	MULE_MITE1c	DNA/MULE
scaffold_1_consensus	1727616	1728151	C	hAT_na54b	DNA/hAT
scaffold_1_consensus	1728152	1728311	C	MULE_MITE1c	DNA/MULE
scaffold_1_consensus	1728534	1728639	C	hAT_na64c	DNA/hAT
scaffold_1_consensus	1728826	1728949	C	hAT_na64a	DNA/hAT
scaffold_1_consensus	1729150	1729691	C	helA1a	DNA/Helitron
scaffold_1_consensus	1730799	1730863	C	MULE_na83	DNA/MULE
scaffold_1_consensus	1730894	1730971	C	MULE_na58	DNA/MULE
scaffold_1_consensus	1731072	1731197	+	MULE_na51	DNA/MULE
scaffold_1_consensus	1731182	1731192	+	helD1u	DNA/Helitron
scaffold_1_consensus	1731193	1731360	+	MULE_MITE1b	DNA/MULE
scaffold_1_consensus	1732540	1733256	+	LINE84	LINE/L1
scaffold_1_consensus	1733711	1733839	C	CACTA_na3	DNA/CACTA
scaffold_1_consensus	1734978	1735209	+	MULE_na81	DNA/MULE
scaffold_1_consensus	1735209	1735394	C	Copia7	LTR/Copia
scaffold_1_consensus	1735381	1736363	+	LARD2c	LTR/Copia
scaffold_1_consensus	1736403	1736461	+	LARD2c	LTR/Copia
scaffold_1_consensus	1736479	1736669	+	LARD2c	LTR/Copia
scaffold_1_consensus	1736519	1736750	C	LARD2a	LTR/Copia
scaffold_1_consensus	1736790	1736939	C	MULE_MITE8a	DNA/MULE
scaffold_1_consensus	1737990	1738317	C	MULE_MITE8d	DNA/MULE
scaffold_1_consensus	1738289	1738570	+	MULE_MITE8c	DNA/MULE
scaffold_1_consensus	1738731	1738905	C	MULE_na88	DNA/MULE
scaffold_1_consensus	1738898	1738978	C	hAT_MITE7a	DNA/hAT
scaffold_1_consensus	1743320	1743556	C	MULE_na119	DNA/MULE
scaffold_1_consensus	1744044	1744161	C	MULE_na119	DNA/MULE
scaffold_1_consensus	1744162	1744728	C	hAT_MITE13a	DNA/hAT
scaffold_1_consensus	1744729	1744903	C	MULE_na119	DNA/MULE
scaffold_1_consensus	1744747	1744907	+	MULE_na51	DNA/MULE
scaffold_1_consensus	1745345	1745496	C	MULE_MITE22a	DNA/MULE
scaffold_1_consensus	1745376	1745619	+	MULE_na119	DNA/MULE
scaffold_1_consensus	1746239	1746447	C	MULE_na122	DNA/MULE
scaffold_1_consensus	1746439	1746587	C	MULE_MITE8a	DNA/MULE
scaffold_1_consensus	1746832	1746901	C	LARD2c	LTR/Copia
scaffold_1_consensus	1746902	1747501	+	hAT_na69a	DNA/hAT
scaffold_1_consensus	1747502	1752058	C	LARD2c	LTR/Copia
scaffold_1_consensus	1751982	1752376	+	LARD2b	LTR/Copia
scaffold_1_consensus	1752369	1752744	C	LARD2c	LTR/Copia
scaffold_1_consensus	1752745	1753155	+	Copia5	LTR/Copia
scaffold_1_consensus	1753155	1753794	+	LARD2a	LTR/Copia
scaffold_1_consensus	1753156	1753215	C	LARD2c	LTR/Copia
scaffold_1_consensus	1754041	1754324	C	CACTA_MITE1b	DNA/CACTA
scaffold_1_consensus	1754385	1754766	+	MULE_MITE1a	DNA/MULE
scaffold_1_consensus	1754706	1754808	C	MULE_MITE1e	DNA/MULE
scaffold_1_consensus	1755598	1755625	+	helD5n	DNA/Helitron
scaffold_1_consensus	1755626	1755737	+	Harbinger1	DNA/PIF-Harbinger
scaffold_1_consensus	1756361	1756674	+	hAT_MITE13c	DNA/hAT
scaffold_1_consensus	1756739	1760650	+	helH1a	DNA/Helitron
scaffold_1_consensus	1760700	1760843	+	TagII12	DNA/hAT
scaffold_1_consensus	1760752	1760849	+	CACTA24	DNA/CACTA
scaffold_1_consensus	1761296	1761523	C	MULE_na13b	DNA/MULE
scaffold_1_consensus	1761518	1761680	+	helB2d	DNA/Helitron
scaffold_1_consensus	1761681	1762097	C	helB8d	DNA/Helitron
scaffold_1_consensus	1762261	1766014	+	CACTA_na5a	DNA/CACTA
scaffold_1_consensus	1767138	1767490	C	LARD25b	LTR/unknown
scaffold_1_consensus	1767688	1767825	C	LARD25b	LTR/unknown
scaffold_1_consensus	1768187	1768278	C	LARD25b	LTR/unknown
scaffold_1_consensus	1768801	1768922	C	LARD25b	LTR/unknown
scaffold_1_consensus	1769854	1770062	C	LARD25b	LTR/unknown
scaffold_1_consensus	1770253	1770393	+	TRIM40	LTR/Copia
scaffold_1_consensus	1771525	1771878	+	MULE_na81	DNA/MULE
scaffold_1_consensus	1772017	1772170	C	MULE_MITE16b	DNA/MULE
scaffold_1_consensus	1772176	1772355	C	MuDR8	DNA/MULE
scaffold_1_consensus	1772353	1772662	C	MuDR8	DNA/MULE
scaffold_1_consensus	1773197	1773487	C	CACTA_MITE1b	DNA/CACTA
scaffold_1_consensus	1773548	1773930	+	MULE_MITE1a	DNA/MULE
scaffold_1_consensus	1773870	1773972	C	MULE_MITE1e	DNA/MULE
scaffold_1_consensus	1774283	1775459	C	MULE_na13a	DNA/MULE
scaffold_1_consensus	1775033	1775742	+	MuDR8	DNA/MULE
scaffold_1_consensus	1776026	1776328	C	MULE_MITE8d	DNA/MULE
scaffold_1_consensus	1776394	1776429	+	MULE_na71	DNA/MULE
scaffold_1_consensus	1776403	1776660	+	MULE_na71	DNA/MULE
scaffold_1_consensus	1776826	1777032	C	MULE_na147	DNA/MULE
scaffold_1_consensus	1777056	1777227	C	MULE_MITE4a	DNA/MULE
scaffold_1_consensus	1777756	1777914	C	MULE_na146	DNA/MULE
scaffold_1_consensus	1777903	1778386	C	MULE_na146	DNA/MULE
scaffold_1_consensus	1778607	1778901	+	MULE_na118	DNA/MULE
scaffold_1_consensus	1779074	1779267	C	MULE_na122	DNA/MULE
scaffold_1_consensus	1779260	1779270	+	helC2g	DNA/Helitron
scaffold_1_consensus	1779271	1779622	+	MULE_na118	DNA/MULE
scaffold_1_consensus	1780292	1780451	C	MULE_na122	DNA/MULE
scaffold_1_consensus	1780866	1780910	+	MULE_na50	DNA/MULE
scaffold_1_consensus	1781125	1781218	C	MULE_na53b	DNA/MULE
scaffold_1_consensus	1781223	1781742	+	MULE_MITE1c	DNA/MULE
scaffold_1_consensus	1783295	1783498	+	PIF8	DNA/PIF-Harbinger
scaffold_1_consensus	1783690	1783885	+	PIF8	DNA/PIF-Harbinger
scaffold_1_consensus	1784227	1784356	+	MULE_MITE11b	DNA/MULE
scaffold_1_consensus	1784356	1784490	+	MULE_MITE11b	DNA/MULE
scaffold_1_consensus	1784491	1784505	C	helH1v	DNA/Helitron
scaffold_1_consensus	1784781	1785303	C	hAT_na15c	DNA/hAT
scaffold_1_consensus	1785460	1785715	C	Tourist6c	DNA/PIF-Harbinger
scaffold_1_consensus	1786155	1786335	C	MULE_MITE13b	DNA/MULE
scaffold_1_consensus	1788432	1788662	+	Stowaway2a	DNA/Tc1-Mariner
scaffold_1_consensus	1788694	1788878	+	Toursit4c	DNA/PIF-Harbinger
scaffold_1_consensus	1788879	1788921	C	Toursit4b	DNA/PIF-Harbinger
scaffold_1_consensus	1788921	1789033	C	Tourist4a	DNA/PIF-Harbinger
scaffold_1_consensus	1789041	1789076	+	Toursit4b	DNA/PIF-Harbinger
scaffold_1_consensus	1789596	1789777	+	MULE_MITE21c	DNA/MULE
scaffold_1_consensus	1791216	1791398	C	pogo_MITE2a	DNA/Tc1-Mariner
scaffold_1_consensus	1792215	1792336	+	TagII12	DNA/hAT
scaffold_1_consensus	1792244	1792366	+	CACTA5	DNA/CACTA
scaffold_1_consensus	1792800	1792954	+	pogo_MITE2b	DNA/Tc1-Mariner
scaffold_1_consensus	1792982	1793279	+	Tourist10	DNA/PIF-Harbinger
scaffold_1_consensus	1793321	1793543	+	MULE_MITE14	DNA/MULE
scaffold_1_consensus	1794942	1795581	+	hAT_MITE3	DNA/hAT
scaffold_1_consensus	1796688	1796762	+	hAT_MITE1	DNA/hAT
scaffold_1_consensus	1796748	1796849	C	helD5f	DNA/Helitron
scaffold_1_consensus	1796767	1796974	+	helJ1s	DNA/Helitron
scaffold_1_consensus	1796811	1797023	+	hAT_MITE1	DNA/hAT
scaffold_1_consensus	1798168	1798428	+	MULE_MITE1c	DNA/MULE
scaffold_1_consensus	1798410	1798512	+	MULE_MITE1a	DNA/MULE
scaffold_1_consensus	1798426	1798522	C	MULE_MITE1c	DNA/MULE
scaffold_1_consensus	1798434	1798539	C	helH1k	DNA/Helitron
scaffold_1_consensus	1798980	1799153	C	MULE_MITE25b	DNA/MULE
scaffold_1_consensus	1799122	1799221	+	MULE_na29b	DNA/MULE
scaffold_1_consensus	1799146	1799270	C	hAT_MITE1	DNA/hAT
scaffold_1_consensus	1799302	1799408	C	hAT_na56	DNA/hAT
scaffold_1_consensus	1799519	1800173	C	hAT_MITE3	DNA/hAT
scaffold_1_consensus	1802398	1802448	+	MLE3	DNA/Tc1-Mariner
scaffold_1_consensus	1802542	1802615	+	MuDR47	DNA/MULE
scaffold_1_consensus	1802616	1802669	+	helB11c	DNA/Helitron
scaffold_1_consensus	1804098	1804160	+	hAT_na75	DNA/hAT
scaffold_1_consensus	1804861	1804926	+	MULE_MITE2b	DNA/MULE
scaffold_1_consensus	1805068	1805192	C	pogo_MITE2b	DNA/Tc1-Mariner
scaffold_1_consensus	1806709	1806799	+	TagI7	DNA/hAT
scaffold_1_consensus	1807324	1807625	+	helD5xxvii	DNA/Helitron
scaffold_1_consensus	1808586	1808698	+	MULE_MITE1c	DNA/MULE
scaffold_1_consensus	1808744	1808777	+	MULE_MITE2b	DNA/MULE
scaffold_1_consensus	1808970	1809082	C	TagII10	DNA/hAT
scaffold_1_consensus	1808989	1809225	+	helD2x	DNA/Helitron
scaffold_1_consensus	1809499	1809582	C	TagII9	DNA/hAT
scaffold_1_consensus	1809521	1809606	C	MULE_na116	DNA/MULE
scaffold_1_consensus	1809915	1810069	+	Hop5	DNA/MULE
scaffold_1_consensus	1810807	1810862	C	CACTA5	DNA/CACTA
scaffold_1_consensus	1810863	1810971	+	MLE4	DNA/Tc1-Mariner
scaffold_1_consensus	1810875	1810977	C	Harbinger6	DNA/PIF-Harbinger
scaffold_1_consensus	1810978	1811006	+	TagII12	DNA/hAT
scaffold_1_consensus	1811101	1811330	+	helD5d	DNA/Helitron
scaffold_1_consensus	1811308	1811453	+	helB2d	DNA/Helitron
scaffold_1_consensus	1817334	1817538	+	TagII18	DNA/hAT
scaffold_1_consensus	1817483	1817549	+	MULE_na66b	DNA/MULE
scaffold_1_consensus	1817554	1817848	+	hAT_na66a	DNA/hAT
scaffold_1_consensus	1818174	1818250	+	MULE_na146	DNA/MULE
scaffold_1_consensus	1818486	1818676	+	Hop5	DNA/MULE
scaffold_1_consensus	1819574	1819665	C	MuDR25	DNA/MULE
scaffold_1_consensus	1819585	1819666	+	MULE_na103	DNA/MULE
scaffold_1_consensus	1819970	1820341	C	MULE_MITE5a	DNA/MULE
scaffold_1_consensus	1822802	1822933	+	MULE_MITE5b	DNA/MULE
scaffold_1_consensus	1822968	1823072	+	MULE_MITE5a	DNA/MULE
scaffold_1_consensus	1826527	1826712	+	hAT_na26	DNA/hAT
scaffold_1_consensus	1827662	1827939	C	Tourist3a	DNA/PIF-Harbinger
scaffold_1_consensus	1827940	1828478	C	Gypsy44	LTR/Gypsy
scaffold_1_consensus	1833083	1833185	C	Gypsy32	LTR/Gypsy
scaffold_1_consensus	1833115	1833135	C	TagII12	DNA/hAT
scaffold_1_consensus	1833136	1833226	C	MuDR5	DNA/MULE
scaffold_1_consensus	1833143	1833236	C	PIF23	DNA/PIF-Harbinger
scaffold_1_consensus	1833237	1833275	C	TagII12	DNA/hAT
scaffold_1_consensus	1833645	1833926	C	TagII2	DNA/hAT
scaffold_1_consensus	1834168	1834341	C	TagII2	DNA/hAT
scaffold_1_consensus	1838648	1838768	+	helA1y	DNA/Helitron
scaffold_1_consensus	1839018	1839060	C	CACTA5	DNA/CACTA
scaffold_1_consensus	1839061	1839521	C	MULE_MITE1c	DNA/MULE
scaffold_1_consensus	1844699	1844827	C	MULE_na86	DNA/MULE
scaffold_1_consensus	1844828	1844868	C	helD4f	DNA/Helitron
scaffold_1_consensus	1844980	1845154	+	MULE_na85	DNA/MULE
scaffold_1_consensus	1845454	1846245	C	MULE_MITE26a	DNA/MULE
scaffold_1_consensus	1846159	1846263	+	MULE_na45	DNA/MULE
scaffold_1_consensus	1846265	1846588	C	MULE_na38b	DNA/MULE
scaffold_1_consensus	1846572	1846661	+	LARD14	LTR/unknown
scaffold_1_consensus	1846639	1846739	C	MULE_na38b	DNA/MULE
scaffold_1_consensus	1846685	1846748	+	MuDR41	DNA/MULE
scaffold_1_consensus	1848251	1848330	+	TagII9	DNA/hAT
scaffold_1_consensus	1848264	1848353	+	MULE_na72	DNA/MULE
scaffold_1_consensus	1850047	1850125	+	helD2x	DNA/Helitron
scaffold_1_consensus	1850911	1851020	+	hAT_na66a	DNA/hAT
scaffold_1_consensus	1850955	1851007	+	helD2x	DNA/Helitron
scaffold_1_consensus	1851008	1851141	C	helD5f	DNA/Helitron
scaffold_1_consensus	1851113	1851195	C	hAT_na60	DNA/hAT
scaffold_1_consensus	1851196	1851221	+	helD2x	DNA/Helitron
scaffold_1_consensus	1851196	1851243	+	hAT_na66a	DNA/hAT
scaffold_1_consensus	1853438	1853498	C	Tourist3a	DNA/PIF-Harbinger
scaffold_1_consensus	1853657	1853719	+	hAT_na20	DNA/hAT
scaffold_1_consensus	1853723	1853791	+	helG1e	DNA/Helitron
scaffold_1_consensus	1855860	1856004	+	hAT_na57	DNA/hAT
scaffold_1_consensus	1855974	1856134	+	hAT_na66a	DNA/hAT
scaffold_1_consensus	1856005	1856073	C	TagII10	DNA/hAT
scaffold_1_consensus	1857274	1857587	C	MULE_na122	DNA/MULE
scaffold_1_consensus	1857771	1858244	C	MULE_na122	DNA/MULE
scaffold_1_consensus	1858274	1858446	C	helB8c	DNA/Helitron
scaffold_1_consensus	1862017	1862503	+	MULE_na86	DNA/MULE
scaffold_1_consensus	1862265	1862541	C	helH1o	DNA/Helitron
scaffold_1_consensus	1863295	1863355	C	MULE_MITE22b	DNA/MULE
scaffold_1_consensus	1863393	1863512	+	MULE_na81	DNA/MULE
scaffold_1_consensus	1869564	1869645	+	MULE_na53a	DNA/MULE
scaffold_1_consensus	1869643	1869805	+	MULE_na119	DNA/MULE
scaffold_1_consensus	1869808	1869857	C	MULE_na53a	DNA/MULE
scaffold_1_consensus	1871883	1872712	+	hAT_MITE12b	DNA/hAT
scaffold_1_consensus	1872601	1872728	+	Harbinger6	DNA/PIF-Harbinger
scaffold_1_consensus	1872633	1872769	C	CACTA2	DNA/CACTA
scaffold_1_consensus	1872707	1873166	C	hAT_MITE7d	DNA/hAT
scaffold_1_consensus	1873144	1873156	C	hAT_na65c	DNA/hAT
scaffold_1_consensus	1873157	1873255	+	Harbinger6	DNA/PIF-Harbinger
scaffold_1_consensus	1873168	1873258	+	CACTA24	DNA/CACTA
scaffold_1_consensus	1873259	1873298	+	Gypsy55	LTR/Gypsy
scaffold_1_consensus	1874294	1874464	C	MULE_MITE9b	DNA/MULE
scaffold_1_consensus	1874465	1874559	+	MULE_MITE1c	DNA/MULE
scaffold_1_consensus	1874560	1874572	C	MULE_MITE1f	DNA/MULE
scaffold_1_consensus	1874584	1874680	+	MULE_MITE1c	DNA/MULE
scaffold_1_consensus	1874938	1875402	C	hAT_na50	DNA/hAT
scaffold_1_consensus	1877451	1877591	+	CACTA24	DNA/CACTA
scaffold_1_consensus	1877457	1877612	C	TagII19	DNA/hAT
scaffold_1_consensus	1878233	1878302	C	MuDR46	DNA/MULE
scaffold_1_consensus	1878244	1878325	+	PIF/Harbinger_na27b	DNA/PIF-Harbinger
scaffold_1_consensus	1880184	1880238	C	hAT_na68	DNA/hAT
scaffold_1_consensus	1881053	1881170	+	Toursit4c	DNA/PIF-Harbinger
scaffold_1_consensus	1881295	1882820	+	CACTA_na2b	DNA/CACTA
scaffold_1_consensus	1883701	1883951	+	MULE_MITE1c	DNA/MULE
scaffold_1_consensus	1884052	1885090	C	MULE_na13b	DNA/MULE
scaffold_1_consensus	1884662	1885330	+	MuDR8	DNA/MULE
scaffold_1_consensus	1887393	1887512	+	TagII17	DNA/hAT
scaffold_1_consensus	1887412	1887430	C	Gypsy1b	LTR/Gypsy
scaffold_1_consensus	1887431	1887524	+	MLE4	DNA/Tc1-Mariner
scaffold_1_consensus	1887525	1887538	C	Gypsy1b	LTR/Gypsy
scaffold_1_consensus	1889965	1890210	+	helH1k	DNA/Helitron
scaffold_1_consensus	1890000	1890213	+	PIF/Harbinger_na27b	DNA/PIF-Harbinger
scaffold_1_consensus	1890445	1890668	+	MULE_na52b	DNA/MULE
scaffold_1_consensus	1891339	1891725	+	MULE_na52b	DNA/MULE
scaffold_1_consensus	1891772	1892042	+	hAT_MITE7b	DNA/hAT
scaffold_1_consensus	1892161	1892402	+	helA1o	DNA/Helitron
scaffold_1_consensus	1892403	1892844	+	MULE_MITE10a	DNA/MULE
scaffold_1_consensus	1892845	1892910	+	helA1l	DNA/Helitron
scaffold_1_consensus	1892940	1894181	+	MULE_na11	DNA/MULE
scaffold_1_consensus	1894182	1894448	C	MULE_na7a	DNA/MULE
scaffold_1_consensus	1898602	1898673	C	MULE_na81	DNA/MULE
scaffold_1_consensus	1898676	1899027	+	MULE_MITE1a	DNA/MULE
scaffold_1_consensus	1899026	1899253	+	MULE_MITE26b	DNA/MULE
scaffold_1_consensus	1899256	1899610	+	CACTA_na9	DNA/CACTA
scaffold_1_consensus	1899873	1900052	+	MULE_MITE4a	DNA/MULE
scaffold_1_consensus	1901604	1901762	+	LARD30	LTR/unknown
scaffold_1_consensus	1902329	1902723	+	CACTA_na9	DNA/CACTA
scaffold_1_consensus	1902726	1903139	+	MULE_MITE26a	DNA/MULE
scaffold_1_consensus	1903677	1903713	C	LARD7a	LTR/Copia
scaffold_1_consensus	1903714	1903923	+	PIF/Harbinger_na7	DNA/PIF-Harbinger
scaffold_1_consensus	1904182	1904334	+	PIF/Harbinger_na7	DNA/PIF-Harbinger
scaffold_1_consensus	1904411	1904610	+	PIF/Harbinger_na7	DNA/PIF-Harbinger
scaffold_1_consensus	1904611	1904940	C	LARD7a	LTR/Copia
scaffold_1_consensus	1904937	1905306	C	Copia6	LTR/Copia
scaffold_1_consensus	1905300	1908510	C	Copia6	LTR/Copia
scaffold_1_consensus	1908511	1910724	+	Copia1b	LTR/Copia
scaffold_1_consensus	1910725	1911348	C	Copia6	LTR/Copia
scaffold_1_consensus	1911348	1912003	C	Copia6	LTR/Copia
scaffold_1_consensus	1912664	1913087	+	MULE_MITE1c	DNA/MULE
scaffold_1_consensus	1913023	1913095	+	helH1x	DNA/Helitron
scaffold_1_consensus	1913799	1913919	+	hAT_na62a	DNA/hAT
scaffold_1_consensus	1913845	1913932	C	TagII18	DNA/hAT
scaffold_1_consensus	1913933	1913943	C	Gypsy32	LTR/Gypsy
scaffold_1_consensus	1914112	1914233	+	CACTA24	DNA/CACTA
scaffold_1_consensus	1914126	1914246	C	MuDR54	DNA/MULE
scaffold_1_consensus	1914141	1914245	C	TagII18	DNA/hAT
scaffold_1_consensus	1914246	1914302	+	TagII12	DNA/hAT
scaffold_1_consensus	1914283	1914366	+	MULE_na3a	DNA/MULE
scaffold_1_consensus	1914630	1914744	C	CACTA18	DNA/CACTA
scaffold_1_consensus	1914658	1914752	C	Harbinger6	DNA/PIF-Harbinger
scaffold_1_consensus	1914675	1914767	C	MuDR5	DNA/MULE
scaffold_1_consensus	1914847	1915105	+	TagII12	DNA/hAT
scaffold_1_consensus	1914886	1915137	C	CACTA18	DNA/CACTA
scaffold_1_consensus	1915186	1915509	C	LARD13	LTR/unknown
scaffold_1_consensus	1915515	1916862	+	Copia11	LTR/Copia
scaffold_1_consensus	1917662	1917738	C	PIF19	DNA/PIF-Harbinger
scaffold_1_consensus	1918510	1918526	C	MULE_na97	DNA/MULE
scaffold_1_consensus	1918527	1918601	+	MULE_na139	DNA/MULE
scaffold_1_consensus	1918633	1918644	C	helD1b	DNA/Helitron
scaffold_1_consensus	1918645	1918758	+	helA1o	DNA/Helitron
scaffold_1_consensus	1918759	1921173	C	helD1b	DNA/Helitron
scaffold_1_consensus	1922141	1926482	+	LARD6a	LTR/Gypsy
scaffold_1_consensus	1926646	1929364	+	LARD6a	LTR/Gypsy
scaffold_1_consensus	1929373	1929387	+	TagII12	DNA/hAT
scaffold_1_consensus	1929388	1929460	+	MuDR54	DNA/MULE
scaffold_1_consensus	1929461	1929478	+	TagII12	DNA/hAT
scaffold_1_consensus	1929510	1929614	+	Gypsy1b	LTR/Gypsy
scaffold_1_consensus	1929531	1929688	C	TagII19	DNA/hAT
scaffold_1_consensus	1931164	1931189	+	Gypsy1b	LTR/Gypsy
scaffold_1_consensus	1931198	1931275	+	PIF23	DNA/PIF-Harbinger
scaffold_1_consensus	1931208	1931307	+	hAT_na65a	DNA/hAT
scaffold_1_consensus	1932774	1936837	C	LARD20b	LTR/unknown
scaffold_1_consensus	1936879	1938862	C	LARD20b	LTR/unknown
scaffold_1_consensus	1940582	1940721	C	MULE_MITE15b	DNA/MULE
scaffold_1_consensus	1940855	1941303	+	MULE_na128	DNA/MULE
scaffold_1_consensus	1941386	1941473	+	MuDR19	DNA/MULE
scaffold_1_consensus	1941881	1942184	C	MULE_na71	DNA/MULE
scaffold_1_consensus	1942244	1942546	+	MULE_MITE8d	DNA/MULE
scaffold_1_consensus	1942821	1943246	C	hAT_MITE4	DNA/hAT
scaffold_1_consensus	1943247	1943908	C	MULE_na139	DNA/MULE
scaffold_1_consensus	1943901	1944415	C	MULE_na148	DNA/MULE
scaffold_1_consensus	1944498	1944765	C	hAT_MITE7b	DNA/hAT
scaffold_1_consensus	1944819	1944882	C	MULE_MITE15a	DNA/MULE
scaffold_1_consensus	1944991	1945054	C	helD5q	DNA/Helitron
scaffold_1_consensus	1945308	1945547	+	Toursit4c	DNA/PIF-Harbinger
scaffold_1_consensus	1946175	1951658	+	MuDR17	DNA/MULE
scaffold_1_consensus	1951828	1953336	+	Gypsy3	LTR/Gypsy
scaffold_1_consensus	1953337	1954986	+	Gypsy3	LTR/Gypsy
scaffold_1_consensus	1954977	1956904	+	Gypsy3	LTR/Gypsy
scaffold_1_consensus	1956872	1957068	+	Gypsy3	LTR/Gypsy
scaffold_1_consensus	1957675	1957685	+	helJ1n	DNA/Helitron
scaffold_1_consensus	1957686	1958111	+	MULE_MITE3b	DNA/MULE
scaffold_1_consensus	1959122	1959160	+	MULE_MITE1b	DNA/MULE
scaffold_1_consensus	1959163	1960529	C	Copia2	LTR/Copia
scaffold_1_consensus	1960530	1960718	C	helH1xxxix	DNA/Helitron
scaffold_1_consensus	1960719	1961566	C	Copia2	LTR/Copia
scaffold_1_consensus	1961849	1961994	+	MULE_MITE1c	DNA/MULE
scaffold_1_consensus	1961995	1963637	C	LARD6d	LTR/Gypsy
scaffold_1_consensus	1963641	1963848	+	CACTA18	DNA/CACTA
scaffold_1_consensus	1963850	1963913	+	CACTA18	DNA/CACTA
scaffold_1_consensus	1964023	1964575	+	CACTA18	DNA/CACTA
scaffold_1_consensus	1964576	1964798	C	helH1xxxix	DNA/Helitron
scaffold_1_consensus	1964798	1965184	+	MULE_MITE1c	DNA/MULE
scaffold_1_consensus	1965887	1965901	+	TagII12	DNA/hAT
scaffold_1_consensus	1965902	1966005	C	TagII6	DNA/hAT
scaffold_1_consensus	1966173	1966184	C	Harbinger6	DNA/PIF-Harbinger
scaffold_1_consensus	1966185	1966293	+	CACTA24	DNA/CACTA
scaffold_1_consensus	1966204	1966306	C	MuDR54	DNA/MULE
scaffold_1_consensus	1966214	1966318	+	PIF23	DNA/PIF-Harbinger
scaffold_1_consensus	1966690	1966717	C	CACTA18	DNA/CACTA
scaffold_1_consensus	1966718	1966790	C	Harbinger6	DNA/PIF-Harbinger
scaffold_1_consensus	1966735	1966804	C	TipC14	DNA/hAT
scaffold_1_consensus	1966749	1966818	C	Gypsy32	LTR/Gypsy
scaffold_1_consensus	1966838	1967006	+	Gypsy1b	LTR/Gypsy
scaffold_1_consensus	1966914	1967006	+	hAT_na65a	DNA/hAT
scaffold_1_consensus	1966932	1967025	C	PIF23	DNA/PIF-Harbinger
scaffold_1_consensus	1967007	1967049	C	CACTA24	DNA/CACTA
scaffold_1_consensus	1969604	1969689	C	Gypsy32	LTR/Gypsy
scaffold_1_consensus	1970679	1971166	+	helB8c	DNA/Helitron
scaffold_1_consensus	1971194	1974856	+	LARD6e	LTR/Gypsy
scaffold_1_consensus	1974737	1975225	+	helB8c	DNA/Helitron
scaffold_1_consensus	1975260	1975852	+	Gypsy13	LTR/Gypsy
scaffold_1_consensus	1975929	1976178	+	MULE_MITE1c	DNA/MULE
scaffold_1_consensus	1976279	1977259	C	MULE_na13b	DNA/MULE
scaffold_1_consensus	1976745	1977530	+	MuDR8	DNA/MULE
scaffold_1_consensus	1979309	1979412	C	Gypsy32	LTR/Gypsy
scaffold_1_consensus	1979311	1979330	+	MuDR3	DNA/MULE
scaffold_1_consensus	1979322	1979412	C	MLE4	DNA/Tc1-Mariner
scaffold_1_consensus	1979331	1979433	C	MuDR54	DNA/MULE
scaffold_1_consensus	1979340	1979449	C	TagII5	DNA/hAT
scaffold_1_consensus	1982012	1982072	C	hAT_na68	DNA/hAT
scaffold_1_consensus	1982697	1982899	C	Toursit4b	DNA/PIF-Harbinger
scaffold_1_consensus	1983140	1983344	+	PIF/Harbinger_na27a	DNA/PIF-Harbinger
scaffold_1_consensus	1984993	1985417	C	MULE_MITE3a	DNA/MULE
scaffold_1_consensus	1985458	1985494	C	CACTA5	DNA/CACTA
scaffold_1_consensus	1985495	1985566	C	Harbinger6	DNA/PIF-Harbinger
scaffold_1_consensus	1985567	1985678	+	MULE_na14b	DNA/MULE
scaffold_1_consensus	1985567	1985579	+	CACTA2	DNA/CACTA
scaffold_1_consensus	1985580	1985619	C	TagII12	DNA/hAT
scaffold_1_consensus	1985620	1985634	C	CACTA5	DNA/CACTA
scaffold_1_consensus	1985856	1986040	+	MULE_MITE21b	DNA/MULE
scaffold_1_consensus	1986040	1986271	+	MULE_MITE21b	DNA/MULE
scaffold_1_consensus	1986041	1986200	+	helD1s	DNA/Helitron
scaffold_1_consensus	1986272	1986738	+	MULE_MITE10a	DNA/MULE
scaffold_1_consensus	1986744	1986921	+	MULE_MITE21b	DNA/MULE
scaffold_1_consensus	1987626	1988037	+	helB8c	DNA/Helitron
scaffold_1_consensus	1988038	1988832	+	LARD6c	LTR/Gypsy
scaffold_1_consensus	1988895	1989041	+	MuDR54	DNA/MULE
scaffold_1_consensus	1988928	1989057	C	Gypsy32	LTR/Gypsy
scaffold_1_consensus	1989046	1989361	C	MULE_na10	DNA/MULE
scaffold_1_consensus	1989478	1989560	+	PIF15	DNA/PIF-Harbinger
scaffold_1_consensus	1989484	1989494	C	CACTA18	DNA/CACTA
scaffold_1_consensus	1989495	1989578	C	PIF6	DNA/PIF-Harbinger
scaffold_1_consensus	1989505	1989650	+	CACTA_na2a	DNA/CACTA
scaffold_1_consensus	1989651	1989753	C	CACTA18	DNA/CACTA
scaffold_1_consensus	1989754	1989858	+	MuDR11b	DNA/MULE
scaffold_1_consensus	1989774	1989876	+	hAT_na65a	DNA/hAT
scaffold_1_consensus	1989810	1989890	+	CACTA18	DNA/CACTA
scaffold_1_consensus	1990221	1990285	+	TagII9	DNA/hAT
scaffold_1_consensus	1990286	1990396	C	MuDR44	DNA/MULE
scaffold_1_consensus	1990352	1990405	C	PIF3	DNA/PIF-Harbinger
scaffold_1_consensus	1990732	1990749	C	Hop5	DNA/MULE
scaffold_1_consensus	1990750	1990841	+	MULE_na3a	DNA/MULE
scaffold_1_consensus	1991113	1991213	+	hAT_na65c	DNA/hAT
scaffold_1_consensus	1991127	1991139	+	PIF13	DNA/PIF-Harbinger
scaffold_1_consensus	1991140	1991217	C	MuDR47	DNA/MULE
scaffold_1_consensus	1991157	1991237	C	PIF3	DNA/PIF-Harbinger
scaffold_1_consensus	1992603	1992702	C	TagII12	DNA/hAT
scaffold_1_consensus	1992616	1992703	+	PIF19	DNA/PIF-Harbinger
scaffold_1_consensus	1992618	1992717	+	hAT_na65a	DNA/hAT
scaffold_1_consensus	1992704	1992734	+	CACTA8	DNA/CACTA
scaffold_1_consensus	1994060	1994108	C	Gypsy32	LTR/Gypsy
scaffold_1_consensus	1994653	1994720	+	Copia4	LTR/Copia
scaffold_1_consensus	1994850	1994978	+	TagII1	DNA/hAT
scaffold_1_consensus	1995241	1995281	C	PIF/Harbinger_na29	DNA/PIF-Harbinger
scaffold_1_consensus	1995282	1995412	+	PIF8	DNA/PIF-Harbinger
scaffold_1_consensus	1995711	1995846	+	Toursit4c	DNA/PIF-Harbinger
scaffold_1_consensus	1995958	1996028	+	hAT_na62a	DNA/hAT
scaffold_1_consensus	1995978	1996058	C	MULE_na146	DNA/MULE
scaffold_1_consensus	1997821	1998052	+	Toursit4c	DNA/PIF-Harbinger
scaffold_1_consensus	1998098	1998446	+	Tourist6c	DNA/PIF-Harbinger
scaffold_1_consensus	1998451	1998554	+	Tourist4d	DNA/PIF-Harbinger
scaffold_1_consensus	1998552	1998603	+	Toursit4b	DNA/PIF-Harbinger
scaffold_1_consensus	2001091	2001473	+	helA1f	DNA/Helitron
scaffold_1_consensus	2001595	2002234	C	PIF/Harbinger_na16	DNA/PIF-Harbinger
scaffold_1_consensus	2004103	2004140	C	Gypsy55	LTR/Gypsy
scaffold_1_consensus	2004865	2005159	C	MULE_MITE16b	DNA/MULE
scaffold_1_consensus	2008913	2008953	+	MULE_na123	DNA/MULE
scaffold_1_consensus	2008918	2008966	+	hAT_na65a	DNA/hAT
scaffold_1_consensus	2009535	2009781	+	SINE3	SINE
scaffold_1_consensus	2009786	2009949	+	SINE1b	SINE
scaffold_1_consensus	2010789	2010889	+	hAT_na65a	DNA/hAT
scaffold_1_consensus	2010890	2010973	+	PIF6	DNA/PIF-Harbinger
scaffold_1_consensus	2010911	2010997	C	MuDR54	DNA/MULE
scaffold_1_consensus	2010919	2011008	C	Gypsy55	LTR/Gypsy
scaffold_1_consensus	2011380	2011614	+	SINE1a	SINE
scaffold_1_consensus	2011906	2012004	+	pogo_MITE2b	DNA/Tc1-Mariner
scaffold_1_consensus	2014650	2014973	+	MULE_MITE16b	DNA/MULE
scaffold_1_consensus	2017568	2017603	C	PIF7	DNA/PIF-Harbinger
scaffold_1_consensus	2017604	2017654	+	CACTA_na7	DNA/CACTA
scaffold_1_consensus	2017609	2017689	+	MuDR47	DNA/MULE
scaffold_1_consensus	2019280	2019408	C	helC2q	DNA/Helitron
scaffold_1_consensus	2020284	2020367	+	hAT_na56	DNA/hAT
scaffold_1_consensus	2022491	2022509	+	Hop5	DNA/MULE
scaffold_1_consensus	2022510	2023760	C	MULE_na26b	DNA/MULE
scaffold_1_consensus	2023768	2023883	+	MULE_MITE16c	DNA/MULE
scaffold_1_consensus	2023903	2024214	C	MULE_MITE16b	DNA/MULE
scaffold_1_consensus	2024945	2025176	C	hAT_MITE1	DNA/hAT
scaffold_1_consensus	2025155	2025247	C	helD2x	DNA/Helitron
scaffold_1_consensus	2025177	2025212	+	hAT_na58	DNA/hAT
scaffold_1_consensus	2025255	2025327	C	CACTA8	DNA/CACTA
scaffold_1_consensus	2025274	2025293	+	hAT_na59	DNA/hAT
scaffold_1_consensus	2025294	2025395	C	hAT_na57	DNA/hAT
scaffold_1_consensus	2027358	2027775	C	MULE_MITE1c	DNA/MULE
scaffold_1_consensus	2028185	2028295	+	MULE_na19a	DNA/MULE
scaffold_1_consensus	2029475	2029588	+	MULE_MITE19	DNA/MULE
scaffold_1_consensus	2032613	2032741	C	hAT_na75	DNA/hAT
scaffold_1_consensus	2032639	2032728	+	hAT_MITE3	DNA/hAT
scaffold_1_consensus	2032662	2032754	+	Jittery7	DNA/MULE
scaffold_1_consensus	2032729	2032742	C	MuDR47	DNA/MULE
scaffold_1_consensus	2033390	2033487	+	MULE_MITE1c	DNA/MULE
scaffold_1_consensus	2033551	2033656	+	hAT_na29a	DNA/hAT
scaffold_1_consensus	2033620	2033683	C	MULE_na137	DNA/MULE
scaffold_1_consensus	2033744	2033797	C	MULE_MITE1c	DNA/MULE
scaffold_1_consensus	2033949	2033990	+	helD5w	DNA/Helitron
scaffold_1_consensus	2033950	2033998	+	TagI1	DNA/hAT
scaffold_1_consensus	2033957	2034258	+	CACTA18	DNA/CACTA
scaffold_1_consensus	2034100	2034286	+	Gypsy32	LTR/Gypsy
scaffold_1_consensus	2036847	2036984	+	hAT_MITE1	DNA/hAT
scaffold_1_consensus	2036979	2037000	C	hAT_na10	DNA/hAT
scaffold_1_consensus	2037001	2037071	+	hAT_na56	DNA/hAT
scaffold_1_consensus	2037413	2037537	+	MULE_MITE1c	DNA/MULE
scaffold_1_consensus	2037538	2037603	C	MULE_MITE25b	DNA/MULE
scaffold_1_consensus	2038388	2038442	+	MULE_MITE19	DNA/MULE
scaffold_1_consensus	2038428	2038561	+	MULE_MITE19	DNA/MULE
scaffold_1_consensus	2038804	2038905	C	Gypsy32	LTR/Gypsy
scaffold_1_consensus	2038821	2038931	+	TagII6	DNA/hAT
scaffold_1_consensus	2040863	2040920	+	TagII12	DNA/hAT
scaffold_1_consensus	2040881	2041002	C	hAT_MITE13a	DNA/hAT
scaffold_1_consensus	2040961	2041079	+	hAT_MITE13b	DNA/hAT
scaffold_1_consensus	2041467	2041591	C	MULE_MITE1c	DNA/MULE
scaffold_1_consensus	2041585	2041710	C	MULE_MITE2b	DNA/MULE
scaffold_1_consensus	2041659	2041724	+	helB8e	DNA/Helitron
scaffold_1_consensus	2043855	2044109	C	MULE_na61	DNA/MULE
scaffold_1_consensus	2044579	2044591	+	helJ1n	DNA/Helitron
scaffold_1_consensus	2044592	2045041	+	MULE_MITE1c	DNA/MULE
scaffold_1_consensus	2044961	2045052	+	helB8c	DNA/Helitron
scaffold_1_consensus	2046591	2046650	C	MuDR44	DNA/MULE
scaffold_1_consensus	2047975	2048061	+	MULE_MITE15b	DNA/MULE
scaffold_1_consensus	2053205	2053262	C	Harbinger9	DNA/PIF-Harbinger
scaffold_1_consensus	2053530	2053734	+	MULE_MITE21a	DNA/MULE
scaffold_1_consensus	2053952	2054209	+	MULE_MITE16b	DNA/MULE
scaffold_1_consensus	2054029	2054300	C	MULE_MITE16c	DNA/MULE
scaffold_1_consensus	2054926	2055061	C	MULE_MITE19	DNA/MULE
scaffold_1_consensus	2055021	2055064	+	helJ1c	DNA/Helitron
scaffold_1_consensus	2055065	2055151	C	MULE_MITE19	DNA/MULE
scaffold_1_consensus	2055152	2055164	+	helJ1c	DNA/Helitron
scaffold_1_consensus	2055197	2055654	C	MULE_MITE1c	DNA/MULE
scaffold_1_consensus	2055913	2055981	C	MULE_MITE1c	DNA/MULE
scaffold_1_consensus	2057596	2057703	+	MuDR47	DNA/MULE
scaffold_1_consensus	2057601	2057726	+	hAT_na65c	DNA/hAT
scaffold_1_consensus	2057616	2057745	C	CACTA24	DNA/CACTA
scaffold_1_consensus	2058689	2058990	+	MULE_na134	DNA/MULE
scaffold_1_consensus	2063897	2064204	+	MULE_MITE16b	DNA/MULE
scaffold_1_consensus	2064448	2064636	+	SINE1a	SINE
scaffold_1_consensus	2066117	2066286	+	MULE_na134	DNA/MULE
scaffold_1_consensus	2066306	2066407	+	MULE_na100b	DNA/MULE
scaffold_1_consensus	2066616	2066712	+	CACTA_na6	DNA/CACTA
scaffold_1_consensus	2066634	2066764	C	TagII17	DNA/hAT
scaffold_1_consensus	2066665	2066745	+	Gypsy1b	LTR/Gypsy
scaffold_1_consensus	2066746	2066862	C	CACTA18	DNA/CACTA
scaffold_1_consensus	2068573	2068586	C	helH1xxxiv	DNA/Helitron
scaffold_1_consensus	2068587	2068933	C	MULE_MITE11b	DNA/MULE
scaffold_1_consensus	2069190	2069531	C	MULE_MITE2b	DNA/MULE
scaffold_1_consensus	2069589	2069698	C	hAT_na17a	DNA/hAT
scaffold_1_consensus	2069728	2069799	C	hAT_na17a	DNA/hAT
scaffold_1_consensus	2070324	2070602	C	MULE_MITE5b	DNA/MULE
scaffold_1_consensus	2070901	2071045	C	SINE3	SINE
scaffold_1_consensus	2071166	2071233	C	helA1xxxii	DNA/Helitron
scaffold_1_consensus	2071234	2071282	+	helD1v	DNA/Helitron
scaffold_1_consensus	2071589	2072040	+	MULE_MITE1c	DNA/MULE
scaffold_1_consensus	2072041	2072076	+	helB8c	DNA/Helitron
scaffold_1_consensus	2072522	2072619	C	PIF/Harbinger_na27a	DNA/PIF-Harbinger
scaffold_1_consensus	2072865	2073096	C	MULE_na93c	DNA/MULE
scaffold_1_consensus	2074584	2074952	C	Tourist5	DNA/PIF-Harbinger
scaffold_1_consensus	2075164	2075444	+	Copia15	LTR/Copia
scaffold_1_consensus	2075957	2076279	C	Tourist6c	DNA/PIF-Harbinger
scaffold_1_consensus	2076206	2076299	+	Toursit1a	DNA/PIF-Harbinger
scaffold_1_consensus	2080814	2080938	+	helC1l	DNA/Helitron
scaffold_1_consensus	2082937	2083058	C	MULE_MITE21b	DNA/MULE
scaffold_1_consensus	2083042	2083149	C	MULE_MITE21b	DNA/MULE
scaffold_1_consensus	2083150	2083229	+	MULE_MITE15b	DNA/MULE
scaffold_1_consensus	2083368	2083466	+	pogo_MITE1	DNA/Tc1-Mariner
scaffold_1_consensus	2083512	2083656	+	SINE3	SINE
scaffold_1_consensus	2085358	2085437	+	MULE_na62	DNA/MULE
scaffold_1_consensus	2085370	2085453	+	CACTA18	DNA/CACTA
scaffold_1_consensus	2085381	2085481	C	TagII18	DNA/hAT
scaffold_1_consensus	2085482	2085499	C	CACTA5	DNA/CACTA
scaffold_1_consensus	2085500	2085525	C	MuDR47	DNA/MULE
scaffold_1_consensus	2086284	2087453	+	MULE_na102a	DNA/MULE
scaffold_1_consensus	2087393	2087454	C	MULE_na109	DNA/MULE
scaffold_1_consensus	2087455	2087600	+	MULE_na117	DNA/MULE
scaffold_1_consensus	2087601	2087692	C	helC1p	DNA/Helitron
scaffold_1_consensus	2088502	2088772	+	MULE_na117	DNA/MULE
scaffold_1_consensus	2088773	2089073	C	hAT_MITE13c	DNA/hAT
scaffold_1_consensus	2089143	2089155	+	MuDR44	DNA/MULE
scaffold_1_consensus	2089156	2089229	+	TipC8	DNA/hAT
scaffold_1_consensus	2089172	2089375	C	TagII12	DNA/hAT
scaffold_1_consensus	2089230	2089255	+	MuDR44	DNA/MULE
scaffold_1_consensus	2089433	2089523	+	MULE_na117	DNA/MULE
scaffold_1_consensus	2089531	2089606	+	MULE_na117	DNA/MULE
scaffold_1_consensus	2089537	2089628	C	MULE_na136	DNA/MULE
scaffold_1_consensus	2089725	2090217	+	MULE_na22	DNA/MULE
scaffold_1_consensus	2090218	2090253	C	MULE_na135	DNA/MULE
scaffold_1_consensus	2090218	2090753	+	MULE_na102b	DNA/MULE
scaffold_1_consensus	2090730	2090966	+	MULE_na125a	DNA/MULE
scaffold_1_consensus	2090943	2091276	+	MULE_na125a	DNA/MULE
scaffold_1_consensus	2093278	2094627	C	Hop7	DNA/MULE
scaffold_1_consensus	2095359	2095421	C	MULE_MITE1f	DNA/MULE
scaffold_1_consensus	2095415	2095552	+	helB8d	DNA/Helitron
scaffold_1_consensus	2095417	2095583	+	MULE_na65b	DNA/MULE
scaffold_1_consensus	2095535	2095593	+	helD9e	DNA/Helitron
scaffold_1_consensus	2097351	2097459	C	helB8c	DNA/Helitron
scaffold_1_consensus	2097460	2097900	+	MULE_MITE1c	DNA/MULE
scaffold_1_consensus	2099482	2099510	C	TagII12	DNA/hAT
scaffold_1_consensus	2099511	2099530	C	Gypsy32	LTR/Gypsy
scaffold_1_consensus	2100851	2100950	C	MULE_MITE15a	DNA/MULE
scaffold_1_consensus	2100949	2101018	+	helG1e	DNA/Helitron
scaffold_1_consensus	2101556	2101683	+	helA1q	DNA/Helitron
scaffold_1_consensus	2103027	2103105	C	MULE_na128	DNA/MULE
scaffold_1_consensus	2103040	2103155	+	hAT_na62a	DNA/hAT
scaffold_1_consensus	2103272	2103315	C	MULE_na103	DNA/MULE
scaffold_1_consensus	2103837	2104190	+	Tourist10	DNA/PIF-Harbinger
scaffold_1_consensus	2107382	2107510	C	LARD8	LTR/Copia
scaffold_1_consensus	2107627	2107775	+	TagI4	DNA/hAT
scaffold_1_consensus	2107705	2107781	+	CACTA8	DNA/CACTA
scaffold_1_consensus	2107718	2107783	+	helD5w	DNA/Helitron
scaffold_1_consensus	2108695	2108991	+	TRIM14	LTR/unknown
scaffold_1_consensus	2112137	2112372	C	MULE_MITE16b	DNA/MULE
scaffold_1_consensus	2112575	2112746	C	Hop5	DNA/MULE
scaffold_1_consensus	2118312	2118322	+	MLE4	DNA/Tc1-Mariner
scaffold_1_consensus	2118323	2118380	C	hAT_MITE3	DNA/hAT
scaffold_1_consensus	2118331	2118404	+	PIF7	DNA/PIF-Harbinger
scaffold_1_consensus	2124456	2124517	+	CACTA19	DNA/CACTA
scaffold_1_consensus	2124460	2124472	+	helD1u	DNA/Helitron
scaffold_1_consensus	2124473	2124613	+	MULE_MITE1c	DNA/MULE
scaffold_1_consensus	2124590	2124733	+	MULE_MITE1c	DNA/MULE
scaffold_1_consensus	2124591	2124754	+	CACTA5	DNA/CACTA
scaffold_1_consensus	2135726	2135845	+	hAT_na66a	DNA/hAT
scaffold_1_consensus	2135858	2136120	+	hAT_MITE1	DNA/hAT
scaffold_1_consensus	2139356	2139371	+	helD1s	DNA/Helitron
scaffold_1_consensus	2139372	2139765	C	MULE_MITE21a	DNA/MULE
scaffold_1_consensus	2139827	2139930	+	MULE_MITE19	DNA/MULE
scaffold_1_consensus	2143068	2143111	+	MULE_na123	DNA/MULE
scaffold_1_consensus	2144792	2145108	+	MULE_MITE16b	DNA/MULE
scaffold_1_consensus	2145444	2145535	C	helC1o	DNA/Helitron
scaffold_1_consensus	2146791	2146810	+	helB4d	DNA/Helitron
scaffold_1_consensus	2146811	2147497	C	hAT_MITE7b	DNA/hAT
scaffold_1_consensus	2147998	2148182	C	hAT_na22	DNA/hAT
scaffold_1_consensus	2148494	2148864	+	helJ1n	DNA/Helitron
scaffold_1_consensus	2148959	2149790	C	Tourist1b	DNA/PIF-Harbinger
scaffold_1_consensus	2149849	2150273	+	MULE_MITE1a	DNA/MULE
scaffold_1_consensus	2151091	2151219	C	PIF7	DNA/PIF-Harbinger
scaffold_1_consensus	2151132	2151395	+	Tourist6a	DNA/PIF-Harbinger
scaffold_1_consensus	2151537	2151622	+	Jittery7	DNA/MULE
scaffold_1_consensus	2151548	2151795	C	hAT_na65c	DNA/hAT
scaffold_1_consensus	2151566	2151578	+	Gypsy32	LTR/Gypsy
scaffold_1_consensus	2151579	2151820	+	TagII12	DNA/hAT
scaffold_1_consensus	2151703	2151886	C	PIF19	DNA/PIF-Harbinger
scaffold_1_consensus	2151821	2151846	+	Gypsy32	LTR/Gypsy
scaffold_1_consensus	2160018	2160208	C	LINE12	LINE/L1
scaffold_1_consensus	2163160	2163216	+	MULE_na116	DNA/MULE
scaffold_1_consensus	2163590	2164283	C	MULE_MITE7b	DNA/MULE
scaffold_1_consensus	2165158	2165313	+	helB11c	DNA/Helitron
scaffold_1_consensus	2166521	2166889	+	CACTA11	DNA/CACTA
scaffold_1_consensus	2167131	2168164	+	CACTA11	DNA/CACTA
scaffold_1_consensus	2168169	2171176	+	CACTA11	DNA/CACTA
scaffold_1_consensus	2171653	2171796	+	Jittery7	DNA/MULE
scaffold_1_consensus	2172615	2172772	C	LINE12	LINE/L1
scaffold_1_consensus	2175816	2175879	+	MULE_na116	DNA/MULE
scaffold_1_consensus	2176292	2176462	C	helB15c	DNA/Helitron
scaffold_1_consensus	2176505	2176651	+	MULE_na52b	DNA/MULE
scaffold_1_consensus	2176653	2176860	C	MULE_na95	DNA/MULE
scaffold_1_consensus	2176837	2177049	C	helD2c	DNA/Helitron
scaffold_1_consensus	2181497	2181567	C	helD4d	DNA/Helitron
scaffold_1_consensus	2182452	2182612	+	helB11c	DNA/Helitron
scaffold_1_consensus	2182629	2183441	+	hAT_na32a	DNA/hAT
scaffold_1_consensus	2183529	2184132	C	hAT_na67a	DNA/hAT
scaffold_1_consensus	2184133	2184556	C	MULE_MITE1a	DNA/MULE
scaffold_1_consensus	2184603	2184806	+	helM1a	DNA/Helitron
scaffold_1_consensus	2186850	2186936	C	hAT_na67b	DNA/hAT
scaffold_1_consensus	2187344	2188024	C	LARD6c	LTR/Gypsy
scaffold_1_consensus	2188069	2188123	+	CACTA18	DNA/CACTA
scaffold_1_consensus	2188911	2190458	+	helA1xxviii	DNA/Helitron
scaffold_1_consensus	2190566	2192211	+	helA1xxviii	DNA/Helitron
scaffold_1_consensus	2192316	2192906	C	MULE_na107	DNA/MULE
scaffold_1_consensus	2193068	2193206	+	Jittery7	DNA/MULE
scaffold_1_consensus	2194012	2194172	C	LINE12	LINE/L1
scaffold_1_consensus	2197537	2197924	C	MULE_na7b	DNA/MULE
scaffold_1_consensus	2198093	2198206	C	MULE_na116	DNA/MULE
scaffold_1_consensus	2198252	2198803	C	MULE_na116	DNA/MULE
scaffold_1_consensus	2198979	2204060	+	MuDR44	DNA/MULE
scaffold_1_consensus	2203981	2204077	C	Jittery7	DNA/MULE
scaffold_1_consensus	2204943	2205100	+	helB11c	DNA/Helitron
scaffold_1_consensus	2205112	2205214	C	CACTA18	DNA/CACTA
scaffold_1_consensus	2205142	2205265	+	Gypsy32	LTR/Gypsy
scaffold_1_consensus	2206525	2206895	C	hAT_MITE13c	DNA/hAT
scaffold_1_consensus	2211736	2211931	+	MULE_na80	DNA/MULE
scaffold_1_consensus	2211932	2212237	C	MULE_MITE2b	DNA/MULE
scaffold_1_consensus	2213332	2213448	+	hAT_na57	DNA/hAT
scaffold_1_consensus	2213449	2213489	C	hAT_na73	DNA/hAT
scaffold_1_consensus	2213494	2213705	+	hAT_MITE1	DNA/hAT
scaffold_1_consensus	2214785	2214915	C	SINE1a	SINE
scaffold_1_consensus	2216995	2217051	+	MULE_MITE19	DNA/MULE
scaffold_1_consensus	2217122	2217211	+	MULE_MITE19	DNA/MULE
scaffold_1_consensus	2228829	2233237	C	helD5i	DNA/Helitron
scaffold_1_consensus	2233238	2233787	+	hAT_MITE13b	DNA/hAT
scaffold_1_consensus	2233788	2234290	C	helD5i	DNA/Helitron
scaffold_1_consensus	2234291	2234488	C	CACTA5	DNA/CACTA
scaffold_1_consensus	2234489	2235030	C	helD5i	DNA/Helitron
scaffold_1_consensus	2236296	2236790	+	LARD20b	LTR/unknown
scaffold_1_consensus	2236758	2236928	C	helB6k	DNA/Helitron
scaffold_1_consensus	2236944	2237168	+	LARD20b	LTR/unknown
scaffold_1_consensus	2238646	2238860	C	SINE1b	SINE
scaffold_1_consensus	2243760	2244001	C	Tourist10	DNA/PIF-Harbinger
scaffold_1_consensus	2244224	2245674	C	MULE_na113	DNA/MULE
scaffold_1_consensus	2245717	2246041	+	MULE_na6	DNA/MULE
scaffold_1_consensus	2246379	2246949	C	helH1xxxiii	DNA/Helitron
scaffold_1_consensus	2246950	2247260	+	MULE_na6	DNA/MULE
scaffold_1_consensus	2247691	2247884	C	hAT_MITE1	DNA/hAT
scaffold_1_consensus	2247907	2248070	C	helD2x	DNA/Helitron
scaffold_1_consensus	2247977	2248086	C	hAT_na66a	DNA/hAT
scaffold_1_consensus	2248087	2248165	+	hAT_na59	DNA/hAT
scaffold_1_consensus	2248182	2248293	+	pogo_MITE2b	DNA/Tc1-Mariner
scaffold_1_consensus	2251117	2251380	+	TagII12	DNA/hAT
scaffold_1_consensus	2251151	2251443	+	CACTA18	DNA/CACTA
scaffold_1_consensus	2251205	2251542	C	Gypsy32	LTR/Gypsy
scaffold_1_consensus	2251267	2251559	C	TagII12	DNA/hAT
scaffold_1_consensus	2251446	2251458	+	hAT_na68	DNA/hAT
scaffold_1_consensus	2251459	2251556	C	MuDR47	DNA/MULE
scaffold_1_consensus	2251557	2251578	+	Gypsy32	LTR/Gypsy
scaffold_1_consensus	2251740	2252190	C	MULE_MITE1c	DNA/MULE
scaffold_1_consensus	2256463	2256576	+	MULE_MITE19	DNA/MULE
scaffold_1_consensus	2262184	2262330	+	TagI4	DNA/hAT
scaffold_1_consensus	2262518	2262906	+	TagI4	DNA/hAT
scaffold_1_consensus	2262892	2263017	+	TagI4	DNA/hAT
scaffold_1_consensus	2263031	2263400	C	helB4a	DNA/Helitron
scaffold_1_consensus	2264291	2264333	C	TagII17	DNA/hAT
scaffold_1_consensus	2264334	2264388	C	MULE_na62	DNA/MULE
scaffold_1_consensus	2264341	2264408	C	PIF3	DNA/PIF-Harbinger
scaffold_1_consensus	2264409	2264445	C	CACTA_na2c	DNA/CACTA
scaffold_1_consensus	2264996	2265134	+	hAT_na58	DNA/hAT
scaffold_1_consensus	2266189	2266515	C	MULE_MITE1c	DNA/MULE
scaffold_1_consensus	2266518	2266680	C	MULE_MITE1c	DNA/MULE
scaffold_1_consensus	2266781	2266832	C	MULE_na45	DNA/MULE
scaffold_1_consensus	2268959	2269088	+	hAT_na59	DNA/hAT
scaffold_1_consensus	2273301	2273422	C	CACTA_na2c	DNA/CACTA
scaffold_1_consensus	2273335	2273526	+	TagII18	DNA/hAT
scaffold_1_consensus	2273465	2273535	+	CACTA_na6	DNA/CACTA
scaffold_1_consensus	2273512	2273856	C	MULE_MITE1a	DNA/MULE
scaffold_1_consensus	2275421	2275666	C	hAT_MITE1	DNA/hAT
scaffold_1_consensus	2275576	2275704	+	helD5f	DNA/Helitron
scaffold_1_consensus	2275606	2275741	C	helD2x	DNA/Helitron
scaffold_1_consensus	2275691	2275762	C	hAT_MITE1	DNA/hAT
scaffold_1_consensus	2276843	2276985	+	hAT_na63	DNA/hAT
scaffold_1_consensus	2279293	2279364	+	Tourist4d	DNA/PIF-Harbinger
scaffold_1_consensus	2280020	2280112	+	CACTA_na7	DNA/CACTA
scaffold_1_consensus	2280038	2280161	+	Gypsy32	LTR/Gypsy
scaffold_1_consensus	2280046	2280162	+	hAT_na75	DNA/hAT
scaffold_1_consensus	2280118	2280174	C	helB5b	DNA/Helitron
scaffold_1_consensus	2280163	2280179	C	TagII18	DNA/hAT
scaffold_1_consensus	2280485	2280709	+	MULE_MITE5a	DNA/MULE
scaffold_1_consensus	2280682	2280857	C	MULE_MITE5c	DNA/MULE
scaffold_1_consensus	2280712	2280863	+	MULE_MITE5b	DNA/MULE
scaffold_1_consensus	2282036	2282110	+	hAT_MITE1	DNA/hAT
scaffold_1_consensus	2283369	2283380	+	MuDR3	DNA/MULE
scaffold_1_consensus	2283381	2283446	C	MULE_na62	DNA/MULE
scaffold_1_consensus	2283385	2283485	+	Gypsy32	LTR/Gypsy
scaffold_1_consensus	2283447	2283465	+	MuDR3	DNA/MULE
scaffold_1_consensus	2285879	2285959	+	MULE_na66b	DNA/MULE
scaffold_1_consensus	2285909	2285976	C	LARD1b	LTR/Gypsy
scaffold_1_consensus	2290657	2290731	+	hAT_na78	DNA/hAT
scaffold_1_consensus	2293607	2293680	+	Jittery7	DNA/MULE
scaffold_1_consensus	2293617	2293688	C	TagII6	DNA/hAT
scaffold_1_consensus	2293633	2293734	C	CACTA5	DNA/CACTA
scaffold_1_consensus	2293848	2293945	+	MULE_na146	DNA/MULE
scaffold_1_consensus	2293880	2293986	C	CACTA23	DNA/CACTA
scaffold_1_consensus	2301313	2301421	C	CACTA2	DNA/CACTA
scaffold_1_consensus	2301322	2301446	+	TagII6	DNA/hAT
scaffold_1_consensus	2301336	2301464	C	Gypsy1b	LTR/Gypsy
scaffold_1_consensus	2302767	2303362	C	MULE_MITE9b	DNA/MULE
scaffold_1_consensus	2303286	2303455	+	Hop5	DNA/MULE
scaffold_1_consensus	2303374	2303749	C	MULE_MITE9b	DNA/MULE
scaffold_1_consensus	2305795	2305886	C	MuDR44	DNA/MULE
scaffold_1_consensus	2306587	2306643	C	helD9e	DNA/Helitron
scaffold_1_consensus	2311684	2312107	C	MULE_MITE3a	DNA/MULE
scaffold_1_consensus	2321741	2321752	+	MULE_na45	DNA/MULE
scaffold_1_consensus	2321753	2322544	C	MULE_MITE26a	DNA/MULE
scaffold_1_consensus	2322452	2322558	+	MULE_na45	DNA/MULE
scaffold_1_consensus	2324752	2324775	C	CACTA5	DNA/CACTA
scaffold_1_consensus	2324776	2324979	C	MULE_MITE1g	DNA/MULE
scaffold_1_consensus	2328148	2328183	+	helG1e	DNA/Helitron
scaffold_1_consensus	2328184	2328287	+	Hop5	DNA/MULE
scaffold_1_consensus	2330087	2330336	+	Stowaway3a	DNA/Tc1-Mariner
scaffold_1_consensus	2331789	2331862	C	Harbinger6	DNA/PIF-Harbinger
scaffold_1_consensus	2331806	2331926	+	Jittery3	DNA/MULE
scaffold_1_consensus	2332492	2332514	+	hAT_na75	DNA/hAT
scaffold_1_consensus	2332515	2332606	+	MULE_na103	DNA/MULE
scaffold_1_consensus	2332519	2332617	+	Gypsy32	LTR/Gypsy
scaffold_1_consensus	2332740	2332781	C	MULE_MITE1c	DNA/MULE
scaffold_1_consensus	2332786	2333090	+	MULE_MITE1c	DNA/MULE
scaffold_1_consensus	2336876	2337045	+	hAT_na78	DNA/hAT
scaffold_1_consensus	2337186	2337247	C	hAT_na10	DNA/hAT
scaffold_1_consensus	2337248	2337404	+	hAT_MITE1	DNA/hAT
scaffold_1_consensus	2338734	2338821	C	MLE4	DNA/Tc1-Mariner
scaffold_1_consensus	2338754	2338821	C	Gypsy32	LTR/Gypsy
scaffold_1_consensus	2338822	2338840	+	CACTA_na7	DNA/CACTA
scaffold_1_consensus	2341886	2341944	+	SINE3	SINE
scaffold_1_consensus	2342341	2342417	C	pogo_MITE2b	DNA/Tc1-Mariner
scaffold_1_consensus	2343231	2343543	+	MULE_MITE2b	DNA/MULE
scaffold_1_consensus	2344037	2344119	C	Jittery7	DNA/MULE
scaffold_1_consensus	2345017	2345039	+	helD4f	DNA/Helitron
scaffold_1_consensus	2345040	2345400	C	MULE_MITE11b	DNA/MULE
scaffold_1_consensus	2345535	2345583	C	pogo_MITE2b	DNA/Tc1-Mariner
scaffold_1_consensus	2346387	2346729	C	MULE_MITE1c	DNA/MULE
scaffold_1_consensus	2350127	2350228	+	PIF/Harbinger_na33a	DNA/PIF-Harbinger
scaffold_1_consensus	2350537	2350782	C	Harbinger1	DNA/PIF-Harbinger
scaffold_1_consensus	2350925	2351426	C	Hop2	DNA/MULE
scaffold_1_consensus	2352063	2352612	C	Hop2	DNA/MULE
scaffold_1_consensus	2352609	2356005	C	Hop2	DNA/MULE
scaffold_1_consensus	2356009	2356360	+	helC2j	DNA/Helitron
scaffold_1_consensus	2356512	2356624	+	helC1j	DNA/Helitron
scaffold_1_consensus	2357156	2357225	+	helC3n	DNA/Helitron
scaffold_1_consensus	2357627	2357706	+	helC3t	DNA/Helitron
scaffold_1_consensus	2357705	2358095	+	helC3w	DNA/Helitron
scaffold_1_consensus	2358171	2358298	+	helC3w	DNA/Helitron
scaffold_1_consensus	2359240	2359313	+	helC3w	DNA/Helitron
scaffold_1_consensus	2359821	2359849	+	helC3o	DNA/Helitron
scaffold_1_consensus	2360079	2360216	C	pogo_MITE2b	DNA/Tc1-Mariner
scaffold_1_consensus	2360317	2360661	+	helA1e	DNA/Helitron
scaffold_1_consensus	2360909	2361110	+	TagII10	DNA/hAT
scaffold_1_consensus	2361300	2361474	+	helB16a	DNA/Helitron
scaffold_1_consensus	2361303	2361497	C	hAT_na66a	DNA/hAT
scaffold_1_consensus	2361577	2361756	+	TagII19	DNA/hAT
scaffold_1_consensus	2361612	2361774	+	PIF23	DNA/PIF-Harbinger
scaffold_1_consensus	2361659	2361674	C	hAT_na68	DNA/hAT
scaffold_1_consensus	2361675	2361781	C	MuDR47	DNA/MULE
scaffold_1_consensus	2361782	2361814	C	hAT_na68	DNA/hAT
scaffold_1_consensus	2361880	2362062	C	pogo_MITE2b	DNA/Tc1-Mariner
scaffold_1_consensus	2362188	2362369	+	LARD44	LTR/Gypsy
scaffold_1_consensus	2362363	2362473	+	helD5n	DNA/Helitron
scaffold_1_consensus	2362542	2362591	+	hAT_na74	DNA/hAT
scaffold_1_consensus	2362598	2362683	C	hAT_MITE14a	DNA/hAT
scaffold_1_consensus	2364136	2364260	C	CACTA24	DNA/CACTA
scaffold_1_consensus	2364173	2364310	+	Gypsy1b	LTR/Gypsy
scaffold_1_consensus	2364733	2364932	C	hAT_na13b	DNA/hAT
scaffold_1_consensus	2364933	2365401	+	MULE_MITE1c	DNA/MULE
scaffold_1_consensus	2365402	2365960	C	hAT_na13b	DNA/hAT
scaffold_1_consensus	2366049	2366262	C	SINE1a	SINE
scaffold_1_consensus	2366487	2366632	+	TagII10	DNA/hAT
scaffold_1_consensus	2366736	2366968	+	helB16a	DNA/Helitron
scaffold_1_consensus	2366877	2367092	C	hAT_na66a	DNA/hAT
[truncated: 326,339+ more rows]
