# Supplementary material for: Parental experience modifies the Mimulus methylome
Source: BMC Genomics. 2018 Oct 12;19:746. doi: 10.1186/s12864-018-5087-x (PMC6186029; doi:10.1186/s12864-018-5087-x)
Supplement: Supplementary file 4 — Table S3. Positions of differentially methylated regions, class and direction of change, and their proximity to transposable elements and genes. (XLSX 459 kb) [file 12864_2018_5087_MOESM4_ESM.xlsx]

## Sheet: BothTEandGene
Class DMR	Change Methylation	Length of DMR	Chromosome	BP Start DMR	BP End DMR	P-Value	Nearest Gene	Distance Gene (Positive is upstream of TSS)	Old ID	Number of DE Methods DE (Colicchio, 2015)	Blast	Directio Change Expression	Transposon Overlap	TE Family
CG	0.155412	126	2	8298946	8300554	0	A01071	1013	1310481	NA	membrane related protein	No	LINE55	LINE/L1
CG	-0.139883	164	7	12233304	12236275	1.62e-11	N01469	-379	1379738	NA	NA	No	NA	NA
CG	0.571281	11	2	2814031	2814150	4.3e-10	A00535	0	1306672	NA	pentatricopeptide repeat-containing protein	No	NA	NA
CG	0.610407	14	14	19099325	19099403	9.77e-09	H01963	0	1499629	NA	NA	No	helA1xxxiv	DNA/Helitron
CG	-0.187474	87	6	13396573	13398430	1.52e-08	M00622	-14017	NA	NA	NA	No	hAT_na80	DNA/hAT
CG	0.739701	21	10	3802225	3802306	3.42e-08	D00786	0	1431894	NA	NA	No	NA	NA
CG	-0.738192	8	6	2505827	2505865	7.39e-08	M00211	-908	NA	NA	NA	NA	NA	NA
CG	0.21112	91	11	18575633	18576353	1.07e-07	E01601	7866	1456833	1	NA	Up	hAT_na36b	DNA/hAT
CG	0.302116	32	2	2028405	2028697	2.54e-07	A00392	0	1305521	NA	peroxidase 46-like	No	NA	NA
CG	-0.555203	20	14	23522497	23522706	2.58e-07	H02327	0	1502417	3	homeobox-leucine zipper protein athb-6-like	Down	NA	NA
CG	0.387676	24	3	5146968	5147201	2.8e-07	J00853	-1324	1318234	NA	serine threonine-protein kinase ht1-like	No	NA	NA
CG	0.747056	9	3	18930062	18930123	3.68e-07	J01809	-3976	1325378	4	null	Down	NA	NA
CG	0.443353	16	5	22985753	22985862	6.28e-07	L01319	0	1347056	NA	homeobox-leucine zipper protein hat7	No	NA	NA
CG	0.570046	23	12	18276745	18276849	6.44e-07	F01922	0	1473133	NA	uncharacterized loc101210037	No	NA	NA
CG	0.48346	20	7	14462295	14462446	1.11e-06	N01660	0	1381211	NA	cysteine histidine-rich c1 domain-containing protein	No	NA	NA
CG	0.457851	26	8	2297638	2297772	1.5e-06	B00483	0	1401937	NA	formin-like protein 18	No	NA	NA
CG	0.611717	17	12	6647736	6647824	1.75e-06	F01256	5602	1468384	NA	multidrug and toxin extrusion protein 1-like	No	NA	NA
CG	-0.707695	12	10	3243163	3243205	2.22e-06	D00662	0	1430807	NA	phospholipase c 3-like	No	NA	NA
CG	0.554618	16	12	5301960	5302055	2.39e-06	F01089	0	1467154	NA	probable receptor-like protein kinase at5g24010-like	No	NA	NA
CG	-0.484615	31	3	5102025	5102164	2.9e-06	J00846	2474	1318182	NA	lupeol synthase	No	LARD4	LTR/Gypsy
CG	-0.329449	26	8	2016818	2017373	3.09e-06	B00432	3783	1401560	NA	NA	No	NA	NA
CG	0.548853	17	14	10991550	10991652	3.37e-06	H01131	2516	1493112	NA	NA	No	NA	NA
CG	-0.569538	15	5	21153967	21154037	4.84e-06	L01064	0	NA	NA	NA	NA	NA	NA
CG	-0.195953	80	8	3161092	3162190	6.09e-06	B00635	0	1403251	NA	beta-d-xylosidase 1-like	No	NA	NA
CG	0.522812	16	5	22927284	22927350	6.33e-06	L01308	0	1346979	NA	hva22-like protein a	No	NA	NA
CG	0.579621	21	6	14377679	14377761	6.38e-06	M00667	4405	1357795	NA	f-box kelch-repeat protein at3g23880-like	No	NA	NA
CG	0.31036	34	14	17426591	17426735	6.4e-06	H01689	0	1497355	NA	porphobilinogen chloroplastic-like	No	NA	NA
CG	-0.245672	47	15	1538874	1540113	7.04e-06	I00154	-3029	NA	NA	NA	No	hAT_MITE1	DNA/hAT
CG	-0.558402	12	2	13119199	13119292	1.15e-05	A01206	0	1311434	NA	NA	No	NA	NA
CG	-0.472688	14	14	24779031	24779158	1.48e-05	H02513	0	1503812	NA	dehydrin 1	No	NA	NA
CG	-0.349444	58	4	5154597	5155131	1.61e-05	K00682	6314	1331818	NA	serine threonine protein phosphatase 2a 59 kda regulatory subunit b eta isoform-like	No	MULE_na75	DNA/MULE
CG	0.370962	28	10	18228681	18229358	1.7e-05	D02147	0	1441382	NA	NA	No	NA	NA
CG	-0.279375	36	5	24393367	24394082	1.89e-05	L01564	-761	1349176	NA	obp3-responsive gene 4 isoform 1	No	NA	NA
CG	-0.438815	26	2	399998	400295	1.99e-05	A00087	0	1302976	4	spermine synthase	Down	NA	NA
CG	-0.471538	12	14	15478404	15478440	2.01e-05	H01310	0	1494414	NA	reticuline oxidase-like	No	NA	NA
CG	0.478025	14	13	2087179	2087226	2.04e-05	G00330	0	1477955	NA	primary amine oxidase-like	No	NA	NA
CG	0.497626	12	12	11696453	11696489	2.18e-05	F01425	-8242	1469450	NA	NA	No	MULE_na145	DNA/MULE
CG	-0.573845	12	7	25975110	25975169	2.33e-05	N03324	-374	1394754	NA	glycosyltransferase-like protein	No	NA	NA
CG	0.39474	20	5	679058	679237	2.78e-05	L00100	0	1338701	NA	peptidyl-prolyl cis-trans isomerase fkbp16- chloroplastic-like	No	NA	NA
CG	0.375349	64	5	25550800	25551210	2.83e-05	L01816	0	1351249	NA	54s ribosomal protein mitochondrial-like	No	NA	NA
CG	0.367187	27	3	371112	371469	3.01e-05	J00081	0	1312177	NA	d-alanine--d-alanine ligase	No	Jittery6	DNA/MULE
CG	0.451388	19	7	15503521	15503563	3.6e-05	N01831	0	1382462	4	aspartic proteinase nepenthesin-1-like	Down	NA	NA
CG	-0.212742	70	8	3948904	3949177	3.88e-05	B00721	0	1404011	NA	probable peptide nitrate transporter at1g59740-like	No	NA	NA
CG	0.250701	40	6	6853589	6854160	4.06e-05	M00443	0	1356428	NA	NA	No	NA	NA
CG	0.306829	31	14	17619193	17619589	4.52e-05	H01723	0	1497613	NA	NA	No	NA	NA
CG	0.172596	99	14	9960802	9961836	4.59e-05	H01096	46504	1492869	NA	kinesin heavy chain dna binding protein	No	Copia10b	LTR/Copia
CG	0.416939	20	7	20065852	20065957	6.94e-05	N02224	0	1385567	4	probable lrr receptor-like serine threonine-protein kinase at4g08850-like	Down	NA	NA
CG	-0.559912	11	7	22776228	22776295	7.48e-05	N02653	0	1389278	NA	NA	No	NA	NA
CG	0.241265	64	6	3584097	3584678	8.39e-05	M00225	32876	1355087	NA	wall-associated receptor kinase 2-like	No	Copia5	LTR/Copia
CG	0.325477	39	13	16100434	16101799	8.49e-05	G01227	0	1483516	NA	brassinosteroid insensitive 1-associated receptor kinase 1	No	MULE_MITE8d	DNA/MULE
CG	-0.489137	26	12	4080383	4080524	9.62e-05	F00839	-497	NA	NA	NA	NA	CACTA_na10	DNA/CACTA
CG	0.331743	36	7	12630545	12630885	0.000110944	N01498	-9219	NA	NA	NA	NA	helD5xxvii	DNA/Helitron
CG	0.563118	14	12	5080732	5081015	0.000150593	F01051	-326	NA	NA	NA	No	NA	NA
CG	0.552202	13	2	7044055	7044127	0.000160013	A01004	3366	1310024	NA	homolog subfamily c member	No	helH1xxxvii	DNA/Helitron
CG	0.180609	149	14	3321252	3322072	0.000180889	H00566	0	1489059	4	gata-4 5 6 transcription partial	Up	pogo_MITE2a	DNA/Tc1-Mariner
CG	-0.25394	51	6	7213841	7214773	0.000187293	M00484	0	1356649	NA	protein kinase wee1	No	NA	NA
CG	0.485239	21	6	20974149	20974411	0.00020345	M01957	-46	1367952	NA	protein root hair defective 3 homolog 2-like	No	NA	NA
CG	0.503962	12	3	13917978	13918211	0.000220575	J01284	-53065	NA	NA	NA	NA	Jittery7	DNA/MULE
CG	-0.442682	20	4	5209387	5209532	0.000224888	K00689	0	NA	NA	NA	No	NA	NA
CG	0.509163	11	7	905157	905218	0.00022631	N00198	0	1370331	NA	f-box kelch-repeat protein at3g23880-like	No	NA	NA
CG	0.623001	11	8	15796210	15796266	0.000245588	B01354	5284	1408992	NA	cysteine histidine-rich c1 domain-containing protein	No	LARD35	LTR/unknown
CG	0.328594	33	14	6803942	6804303	0.000275051	H00909	0	1491584	NA	abc transporter b family member 19-like	No	NA	NA
CG	0.223499	70	7	415864	416239	0.000280771	N00094	0	NA	NA	NA	NA	NA	NA
CG	0.627902	7	7	1614167	1614210	0.000298624	N00340	0	1371314	1	NA	Up	NA	NA
CG	0.139193	170	15	9811890	9815235	0.000342334	I00449	0	NA	NA	NA	NA	MULE_MITE1a	DNA/MULE
CG	0.35155	64	6	14791435	14791653	0.00040317	M00702	2886	1358128	NA	adipose-regulatory protein	No	NA	NA
CG	-0.690736	12	14	10988537	10988619	0.000416645	H01131	0	1493112	NA	NA	No	NA	NA
CG	0.235097	52	7	761080	761290	0.000429008	N00167	-26	1370061	NA	cytochrome p450 79a2	No	hAT_na16b	DNA/hAT
CG	0.231046	63	14	3570463	3570981	0.000496235	H00615	0	1489407	2	NA	Down	NA	NA
CG	0.420282	38	13	14319154	14319256	0.000555744	G01119	32113	NA	NA	NA	NA	helB12b	DNA/Helitron
CG	0.180983	116	11	15185128	15186690	0.000572394	E01199	0	1453711	1	protein kinase chloroplastic-like	Down	CACTA11	DNA/CACTA
CG	-0.472668	19	12	19184752	19185172	0.000605994	F02075	0	1474398	NA	endoglucanase 7-like	No	NA	NA
CG	-0.38643	19	11	663269	663485	0.000612242	E00117	7098	1446208	2	NA	Up	NA	NA
CG	-0.290393	34	7	19633007	19633162	0.000695702	N02173	0	1385169	NA	probable galacturonosyltransferase-like 4-like	No	NA	NA
CG	0.612198	14	3	17570056	17570153	0.000703664	J01585	0	1323558	5	protein transparent testa 12-like	Up	NA	NA
CG	-0.50644	10	14	106328	106390	0.000917702	H00018	0	1484671	NA	dna-binding storekeeper	No	NA	NA
CG	-0.53921	14	4	2063813	2064034	0.000923166	K00426	-409	1329686	NA	small nuclear rna activating complex subunit snap43 protein	No	NA	NA
CG	-0.432741	27	12	13554170	13554576	0.000960453	F01488	-5602	NA	NA	NA	NA	CACTA_na5b	DNA/CACTA
CG	0.323491	30	6	18129637	18130363	0.00106636	M01366	0	1363046	NA	NA	No	NA	NA
CG	0.453683	14	10	5873239	5873286	0.00122681	D01161	0	1434949	NA	NA	No	NA	NA
CG	0.563238	20	6	13474255	13474506	0.00123573	M00624	0	1357459	NA	pentatricopeptide repeat-containing protein mitochondrial-like	No	NA	NA
CG	0.309489	30	7	961839	962018	0.00127212	N00204	0	1370389	NA	protein tesmin tso1-like cxc 3-like	No	NA	NA
CG	-0.436028	15	7	23079654	23080030	0.0012979	N02715	0	1389751	1	NA	Down	NA	NA
CG	-0.492345	25	7	3898104	3898290	0.00132678	N00721	172	1374037	NA	cysteine proteinase inhibitor	No	NA	NA
CG	-0.482097	13	12	2724752	2724905	0.00133135	F00583	0	1463293	NA	probable peptide nitrate transporter at2g40460-like	No	NA	NA
CG	-0.571028	10	6	10069182	10069329	0.00133672	M00553	0	1357034	NA	NA	No	NA	NA
CG	0.471671	33	9	17322569	17323234	0.00139118	C01071	0	NA	NA	NA	NA	NA	NA
CG	-0.475823	17	14	17526514	17526586	0.0014275	H01708	0	1497502	NA	tir-nbs resistance protein	No	NA	NA
CG	-0.492756	13	5	4582944	4583038	0.00148368	L00348	0	1340381	NA	mlp-like protein 28-like	No	NA	NA
CG	-0.445613	25	6	19380521	19380629	0.0014956	M01619	-620	1365134	NA	uridine cytidine kinase	No	NA	NA
CG	-0.476127	17	6	1090213	1090289	0.00156547	M00150	0	NA	NA	NA	NA	NA	NA
CG	0.542981	17	4	10720698	10720787	0.00156682	K00891	-898	1333444	NA	f-box family protein	No	CACTA4	DNA/CACTA
CG	0.536786	21	4	11027504	11027686	0.00156764	K00910	0	1333560	NA	probable inactive receptor kinase at1g48480-like	No	NA	NA
CG	0.509267	16	15	15002291	15002427	0.00161551	I01173	980	1513302	NA	glutamate receptor	No	NA	NA
CG	-0.266182	53	15	199307	199467	0.0016246	I00023	0	1504587	NA	NA	No	NA	NA
CG	0.112019	167	2	4911696	4914141	0.00164642	A00829	0	NA	NA	NA	NA	MULE_na13a	DNA/MULE
CG	0.394094	25	11	19053709	19053814	0.00164996	E01616	3618	1456888	NA	cytochrome p450	No	LARD8	LTR/Copia
CG	0.289598	37	6	6189468	6189675	0.00175924	M00363	12996	1355829	NA	lrr receptor-like serine threonine-protein kinase hsl2-like	No	hAT_na13d	DNA/hAT
CG	0.511655	28	13	1536826	1537304	0.00179372	G00266	-1639	NA	NA	NA	NA	NA	NA
CG	-0.22048	66	11	14586892	14588130	0.00184949	E01157	0	1453400	NA	phospholipase d beta 1-like	No	NA	NA
CG	0.275576	56	12	8281522	8282617	0.00190203	F01356	0	1468927	NA	coatomer subunit delta-like	No	PIF8	DNA/PIF-Harbinger
CG	-0.440567	24	7	958491	959008	0.00199193	N00204	0	1370389	NA	protein tesmin tso1-like cxc 3-like	No	NA	NA
CG	0.534666	23	6	20490356	20490591	0.00208047	M01851	0	1367024	4	protein	Up	NA	NA
CG	-0.4131	18	10	3720822	3721198	0.00216261	D00766	0	NA	NA	NA	No	NA	NA
CG	0.599892	19	10	9818185	9818247	0.00221358	D01532	0	1437335	NA	pyridoxal phosphate-dependent transferases superfamily protein isoform 1	No	NA	NA
CG	-0.513641	12	7	1739735	1739996	0.00238802	N00362	0	1371479	NA	NA	No	MULE_na29b	DNA/MULE
CG	-0.329499	36	3	6875432	6875859	0.00241074	J01070	26612	1320010	NA	copia-like retroelement pol polyprotein	No	LINE82	LINE/L1
CG	-0.30718	30	15	1869574	1869928	0.00251254	I00169	0	1505783	NA	flavonol synthase flavanone 3-hydroxylase-like	No	NA	NA
CG	0.282634	40	7	7572003	7572396	0.00260162	N01044	-7372	1376468	NA	dnaj homolog subfamily b member 13-like	No	NA	NA
CG	-0.567135	20	13	11468385	11468508	0.00262577	G01045	-3783	1482530	NA	probable lrr receptor-like serine threonine-protein kinase at3g47570-like	No	helD2c	DNA/Helitron
CG	-0.403108	14	6	6853386	6853589	0.00263028	M00443	0	1356428	NA	NA	No	NA	NA
CG	0.412163	18	11	18164905	18165152	0.00269063	E01556	-2952	1456505	NA	vacuolar-processing enzyme	No	NA	NA
CG	-0.224914	45	15	8565332	8566181	0.0027591	I00415	-22176	1507384	NA	NA	No	MULE_na43	DNA/MULE
CG	-0.481006	14	11	15394199	15394292	0.00277733	E01224	0	1453852	NA	peptidase acyl-coenzyme a 6-aminopenicillanic acid acyl-transferase	No	NA	NA
CG	-0.373841	22	13	3678073	3678291	0.00289323	G00549	0	1479491	NA	cysteine-rich repeat secretory protein 3-like	No	NA	NA
CG	-0.24968	46	6	5351933	5352190	0.00310416	M00299	0	1355568	NA	glycosylation enzyme	No	NA	NA
CG	0.648573	8	8	9110630	9110647	0.00333148	B01017	0	1406229	NA	chalcone synthase	No	MULE_na97	DNA/MULE
CG	-0.474771	16	13	4629629	4629784	0.00336176	G00664	-922	1480167	NA	NA	No	MULE_na62	DNA/MULE
CG	0.364406	22	3	11002272	11002431	0.00343664	J01191	5502	NA	NA	NA	NA	NA	NA
CG	-0.250506	44	3	16148047	16148833	0.00360288	J01444	3037	1322530	NA	pti1-like tyrosine-protein kinase at3g15890-like	No	MULE_MITE25b	DNA/MULE
CG	-0.265653	42	3	4285585	4286253	0.00387581	J00720	0	1317058	4	NA	Down	Tourist5	DNA/PIF-Harbinger
CG	0.493123	18	14	2385633	2385716	0.00389914	H00387	0	1487643	NA	cytochrome p450 superfamily protein	No	NA	NA
CG	0.300852	36	12	17505881	17506763	0.00412706	F01791	89	1472070	NA	disease resistance protein rpm1-like	No	NA	NA
CG	0.122827	204	7	3459688	3462392	0.00413476	N00659	0	1373573	NA	cysteine-rich repeat secretory protein 55-like	No	MULE_na118	DNA/MULE
CG	0.37852	42	10	9817695	9817887	0.00445258	D01532	0	1437335	NA	pyridoxal phosphate-dependent transferases superfamily protein isoform 1	No	NA	NA
CG	-0.50786	11	6	17554674	17554769	0.00451287	M01224	0	1362027	1	NA	Down	NA	NA
CG	-0.266206	47	3	19091906	19092742	0.00470924	J01830	0	1325535	NA	omega-6 fatty acid desaturase	No	NA	NA
CG	-0.313543	46	14	2693446	2694000	0.00477424	H00444	0	1488133	NA	cyclin dependent kinase inhibitor	No	NA	NA
CG	-0.3072	42	10	18507439	18508164	0.00503644	D02185	0	1441721	NA	vicilin-like antimicrobial peptides 2-2-like	No	NA	NA
CG	0.388727	20	5	22087324	22087411	0.00531664	L01164	0	1345865	5	cytosolic sulfotransferase 12-like	Down	NA	NA
CG	0.424261	23	13	17893229	17893296	0.0053525	G01341	2041	1484179	NA	NA	No	NA	NA
CG	0.369688	29	12	5682137	5682365	0.00536263	F01159	0	1467619	2	NA	Up	NA	NA
CG	-0.297679	31	13	12984312	12984537	0.00548004	G01072	-851	1482688	NA	ring u-box domain-containing isoform 1	No	NA	NA
CG	-0.276315	54	11	967367	967933	0.00557235	E00178	66	1446675	NA	NA	No	NA	NA
CG	0.208205	70	12	17536615	17537278	0.00569549	F01796	34	1472095	NA	nuclear transcription factor y subunit b-1	No	MULE_na59	DNA/MULE
CG	-0.330045	26	6	18525344	18525563	0.00616453	M01451	0	1363710	NA	protein kinase g11a-like	No	NA	NA
CG	-0.437626	20	14	14695800	14696051	0.00626831	H01237	0	1493802	NA	NA	No	NA	NA
CG	-0.436485	19	13	7949478	7949612	0.00631547	G00875	-1869	1481487	NA	nadp-dependent alkenal double bond reductase p2-like	No	MULE_na64a	DNA/MULE
CG	0.327284	29	6	11021021	11021632	0.0064311	M00580	14172	NA	NA	NA	NA	hAT_na37	DNA/hAT
CG	0.280586	52	8	5406364	5406806	0.0067757	B00863	-24894	1405228	1	s-adenosylmethionine synthetase	Down	hAT_na39	DNA/hAT
CG	0.423909	28	14	10869941	10870124	0.00692191	H01130	-10993	1493107	NA	ring-h2 finger protein atl78-like	No	NA	NA
CG	0.298874	39	8	3695707	3695911	0.00734471	B00698	0	1403798	NA	probable methyltransferase pmt8	No	NA	NA
CG	0.189016	124	14	2893770	2895294	0.00739447	H00478	0	1488427	NA	methyl esterase	No	NA	NA
CG	0.206669	67	8	17847472	17847800	0.00745309	B01664	0	1411288	NA	probable carboxylesterase 8-like	No	NA	NA
CG	0.463182	14	10	7539463	7539547	0.00760865	D01311	0	1436158	NA	agamous-like mads-box protein agl62-like	No	NA	NA
CG	0.47541	20	10	3963497	3963768	0.00760966	D00817	1234	1432206	NA	NA	No	NA	NA
CG	0.321055	22	15	13404317	13404549	0.00798444	I00883	2359	1510898	NA	mitochondrial carnitine acylcarnitine carrier protein cacl-like	No	NA	NA
CG	0.389017	30	11	2291729	2291888	0.00810953	E00419	0	1448489	NA	heat shock 70 kda	No	NA	NA
CG	-0.496385	14	12	1999603	1999676	0.00842189	F00430	647	1462082	NA	65-kda microtubule-associated protein 3-like	No	NA	NA
CG	-0.409508	19	12	8141397	8142221	0.00852326	F01338	0	NA	NA	NA	NA	NA	NA
CG	0.360101	23	12	12503224	12503339	0.00929965	F01448	11900	1469624	NA	NA	No	NA	NA
CG	-0.508106	11	13	7673328	7673377	0.00956432	G00843	0	1481306	NA	cytochrome p450-like protein	No	NA	NA
CG	0.428163	21	3	1186628	1186808	0.00958674	J00248	0	1313480	NA	protein binding	No	NA	NA
CG	-0.599732	36	2	13539356	13539463	0.00976301	A01235	-19631	1311536	NA	NA	No	NA	NA
CG	0.381986	30	4	3993827	3994001	0.00981709	K00648	-62449	1331583	NA	NA	No	MULE_na99a	DNA/MULE
CG	0.304591	31	4	23608412	23608601	0.0101574	K01356	-2894	1336683	NA	ferredoxin-thioredoxin reductase catalytic chloroplast	No	NA	NA
CG	-0.443454	14	10	15477768	15477900	0.0103741	D01793	-2969	1439061	4	NA	Down	NA	NA
CG	0.490367	18	15	387290	388484	0.0108176	I00045	0	1504744	NA	NA	No	MULE_MITE2b	DNA/MULE
CG	-0.323681	30	5	25926705	25926996	0.0112245	L01898	0	1351895	5	cytochrome p450 83b1-like	Up	NA	NA
CG	0.190306	77	8	18634074	18635488	0.0113283	B01827	-269	1412640	NA	gdsl esterase lipase at4g01130-like	No	NA	NA
CG	0.256763	44	7	4009294	4009435	0.0114261	N00731	0	1374098	NA	NA	No	NA	NA
CG	0.172413	123	6	20211796	20213447	0.0116729	M01791	0	1366593	NA	glucose-6-phosphate phosphate translocator chloroplastic-like	No	NA	NA
CG	-0.243252	71	12	846606	847281	0.0118487	F00185	0	NA	NA	NA	NA	NA	NA
CG	0.440268	29	4	2283165	2283485	0.0120139	K00458	-865	1329902	NA	null	No	NA	NA
CG	-0.421486	16	13	708684	708756	0.012612	G00105	0	1476158	NA	NA	No	NA	NA
CG	-0.390828	27	6	14954592	14954683	0.0127614	M00733	0	1358310	NA	epidermis-specific secreted glycoprotein ep1-like	No	NA	NA
CG	-0.39992	18	8	6010048	6010132	0.0132816	B00898	0	NA	NA	NA	NA	NA	NA
CG	0.245069	60	7	5469462	5471037	0.0132845	N00873	0	1375171	2	nac domain ipr003441	Up	CACTA_na3	DNA/CACTA
CG	-0.278484	40	8	1431984	1432370	0.0135591	B00309	0	1400651	NA	peroxidase 10-like	No	MULE_MITE2b	DNA/MULE
CG	-0.536051	11	11	16229037	16229136	0.0142037	E01292	0	1454297	NA	scarecrow-like protein 28-like	No	NA	NA
CG	-0.326157	26	9	6337859	6338164	0.0143102	C00277	-14888	1415993	NA	acetylajmalan esterase-like	No	Copia64	LTR/Copia
CG	0.512224	20	13	1972828	1972938	0.0151387	G00316	2194	1477840	NA	NA	No	NA	NA
CG	0.354469	29	2	2098601	2098737	0.0153214	A00408	0	NA	NA	NA	NA	NA	NA
CG	0.242994	51	4	23714330	23714966	0.0164868	K01377	0	1336834	NA	NA	No	MULE_na22	DNA/MULE
CG	-0.322104	29	7	1044489	1044781	0.0165574	N00222	-771	1370539	NA	calmodulin-like protein 11-like	No	NA	NA
CG	0.358527	30	9	9009019	9009107	0.0170162	C00336	1199	1416404	2	NA	Up	NA	NA
CG	-0.402792	20	2	1722480	1722606	0.0170967	A00341	-997	1305119	NA	vetispiradiene synthase	No	NA	NA
CG	0.300922	44	12	5640395	5640605	0.0181165	F01156	0	1467594	NA	peroxidase 66-like	No	NA	NA
CG	-0.200279	76	7	22516370	22526249	0.0186512	N02610	184	1388880	1	mlo-like protein 3-like	Up	Stowaway3c	DNA/Tc1-Mariner
CG	0.406055	25	14	2124392	2124491	0.0197665	H00357	0	NA	NA	NA	No	NA	NA
CG	0.267608	44	5	1600113	1600471	0.0208071	L00209	2653	1339442	NA	pre t-cell antigen receptor alpha	No	MULE_na76	DNA/MULE
CG	-0.36424	34	3	833528	833699	0.0208981	J00178	1223	1313009	NA	rna-binding protein	No	MULE_na53a	DNA/MULE
CG	0.342463	26	12	328168	328352	0.0211939	F00058	0	NA	NA	NA	No	NA	NA
CG	-0.274318	77	6	13893661	13894108	0.0216778	M00642	0	1357601	NA	polyphenol oxidase	No	NA	NA
CG	0.182397	98	6	6629808	6631568	0.0217416	M00411	0	1356158	NA	glucose-6-phosphate phosphate translocator 2	No	Tourist6c	DNA/PIF-Harbinger
CG	-0.295127	34	3	5070298	5070607	0.0223166	J00845	0	1318180	NA	cytochrome p450	No	NA	NA
CG	-0.334959	35	10	14898666	14898841	0.0224343	D01734	0	1438705	NA	ammonium transporter	No	NA	NA
CG	0.25074	73	7	15359010	15360075	0.0235827	N01811	0	1382274	3	zinc finger ccch domain-containing protein 53-like	Down	hAT_na66a	DNA/hAT
CG	-0.319842	49	7	19068497	19068930	0.0240781	N02121	-23425	1384790	NA	rac gtpase activating protein	No	hAT_na37	DNA/hAT
CG	-0.462602	16	7	3414673	3414812	0.0240982	N00650	-2836	1373517	NA	NA	No	NA	NA
CG	0.195676	95	14	3464508	3465947	0.0255335	H00596	0	1489289	NA	cytochrome p450 85a-like	No	NA	NA
CG	-0.432428	19	5	23873764	23873872	0.0273295	L01459	0	1348237	5	polygalacturonase at1g48100-like	Up	NA	NA
CG	-0.327559	26	5	24003428	24003737	0.028452	L01481	-103	NA	NA	NA	NA	NA	NA
CG	-0.344067	28	9	15076725	15077078	0.0288083	C00732	0	1419160	NA	leucine carboxyl methyltransferase	No	NA	NA
CG	-0.0652073	328	14	1514302	1522979	0.0291029	H00272	0	1486789	NA	basic helix-loop-helix family protein	No	MULE_na47	DNA/MULE
CG	0.473188	15	2	2568698	2568835	0.0302209	A00492	5017	1306285	NA	protein notum homolog	No	NA	NA
CG	-0.205476	64	9	15724893	15726080	0.0306166	C00808	-530	1419738	NA	NA	No	MULE_MITE1a	DNA/MULE
CG	-0.121369	210	11	2642119	2645261	0.0307269	E00474	0	NA	NA	NA	NA	LINE82	LINE/L1
CG	0.488522	13	8	8856616	8856725	0.0312515	B01010	2979	1406192	3	NA	Down	NA	NA
CG	-0.244542	46	3	5703542	5704004	0.0317421	J00952	0	1319039	NA	NA	No	NA	NA
CG	-0.30997	37	6	19013533	19013750	0.0321083	M01545	0	1364518	NA	cytochrome p450	No	NA	NA
CG	-0.264938	78	7	24443489	24443795	0.0363169	N02976	0	NA	NA	NA	NA	NA	NA
CG	-0.245696	43	7	15338529	15338866	0.0378121	N01808	0	1382247	2	at5g13800 mac12_25	Down	NA	NA
CHG	0.521557	13	12	1260659	1260747	4.1e-08	L00174	0	NA	NA	NA	NA	NA	NA
CHG	-0.40353	19	10	15967768	15967889	3e-07	J01428	-14465	1322410	NA	NA	No	CACTA20	DNA/CACTA
CHG	0.331818	28	9	14515085	14515346	4.1e-07	I01072	0	1512520	NA	anthocyanin regulatory c1	No	NA	NA
CHG	0.465069	14	12	7246803	7246900	4.82e-07	L00554	-6351	1341574	NA	null	No	hAT_na65c	DNA/hAT
CHG	0.364472	31	2	7246143	7246365	7.6e-07	B00960	-21829	1405822	NA	NA	No	Copia1a	LTR/Copia
CHG	-0.330015	26	11	9438571	9438827	2.16e-06	K00764	3388	1332536	NA	NA	No	hAT_MITE6b	DNA/hAT
CHG	-0.383079	19	4	14490506	14490621	2.78e-06	D01702	11183	1438568	NA	bed finger-nbs-lrr resistance protein	No	hAT_na13c	DNA/hAT
CHG	-0.42912	16	3	13327024	13327141	4.55e-06	C00537	0	1417799	NA	serine-threonine protein plant-	No	NA	NA
CHG	-0.23703	38	10	12762728	12763337	8.67e-06	J01229	5796	1321230	NA	atp-binding cassette sub-family a member	No	LARD6a	LTR/Gypsy
CHG	0.302046	36	12	12360002	12360676	1.46e-05	L00780	-14021	1343071	NA	serine threonine-protein kinase endoribonuclease ire-1-like	No	LARD6a	LTR/Gypsy
CHG	0.480952	17	9	561207	561354	2.56e-05	I00066	0	1504910	NA	cofactor complex c	No	NA	NA
CHG	-0.231126	61	2	13485221	13487251	2.95e-05	B01156	9009	1407258	NA	hydroquinone glucosyltransferase-like	No	helH1xxxvii	DNA/Helitron
CHG	0.316961	42	12	25550870	25551200	3.59e-05	L01816	0	1351249	NA	54s ribosomal protein mitochondrial-like	No	NA	NA
CHG	0.255509	68	5	2111376	2112447	5.16e-05	E00384	0	1448214	NA	poly polymerase-like	No	NA	NA
CHG	-0.131939	140	13	12470483	12477474	8.11e-05	M00587	201507	1357283	NA	NA	No	helB8c	DNA/Helitron
CHG	0.389835	28	4	9681590	9681970	9.46e-05	D01522	2300	1437282	NA	late blight resistance protein homolog r1a-10-like	No	MULE_na31b	DNA/MULE
CHG	-0.16832	107	5	7063355	7065390	0.000190087	E00835	131130	NA	NA	NA	NA	Gypsy4	LTR/Gypsy
CHG	-0.30962	46	2	14989030	14990082	0.000237658	B01276	2984	1408341	NA	alpha-n-acetylglucosaminidase family	No	hAT_na16b	DNA/hAT
CHG	0.219269	60	4	1524	2528	0.000246306	D00001	-40	NA	NA	NA	NA	NA	NA
CHG	-0.246847	52	2	889990	890841	0.000258799	B00208	0	1399729	NA	bifunctional phosphatase chloroplastic-like	No	NA	NA
CHG	0.394129	19	5	20458113	20458291	0.000286711	E01656	-94674	NA	NA	NA	NA	Copia1a	LTR/Copia
CHG	-0.308125	35	13	14759114	14759537	0.000354112	M00700	0	1358079	NA	NA	No	helB6h	DNA/Helitron
CHG	-0.367869	24	7	4618664	4618760	0.000584423	G00663	3862	1480162	NA	NA	No	hAT_na16b	DNA/hAT
CHG	-0.358562	20	9	4837868	4837984	0.00059201	I00327	29348	1506817	NA	NA	No	helH1z	DNA/Helitron
CHG	0.349126	23	6	6845353	6846067	0.000607108	F01275	18302	1468511	NA	probable methyltransferase pmt11-like	No	LARD33	LTR/unknown
CHG	-0.237331	50	11	24851613	24852541	0.000697477	K01495	-6647	1337720	NA	pentatricopeptide repeat-containing protein mitochondrial-like	No	LARD36b	LTR/unknown
CHG	0.350199	24	9	10266230	10266318	0.000719187	I00471	20311	1507725	NA	nac domain protein	No	CACTA19	DNA/CACTA
CHG	0.420197	18	4	16769417	16769624	0.000727875	D01904	901	1439724	NA	late blight resistance protein homolog r1a-10-like	No	NA	NA
CHG	0.288179	38	12	25897925	25898645	0.000840965	L01894	-2011	1351868	NA	heavy metal atpase 4-1	No	NA	NA
CHG	-0.344836	24	6	6892600	6892814	0.000872573	F01277	-8879	NA	NA	NA	NA	Copia1a	LTR/Copia
CHG	-0.297482	32	14	20405702	20406165	0.0010836	N02266	3693	1386006	NA	NA	No	MULE_MITE3b	DNA/MULE
CHG	-0.267278	37	12	4429636	4430361	0.00110172	L00338	0	1340334	1	protein	Down	NA	NA
CHG	-0.173273	86	11	6849278	6851120	0.00122993	K00752	-434700	1332447	NA	f-box protein cpr30-like	No	LARD36b	LTR/unknown
CHG	-0.300972	40	12	19386846	19387857	0.00127597	L00956	-82078	1344309	NA	poly polymerase-like	No	Copia1b	LTR/Copia
CHG	-0.325266	36	3	2366068	2367086	0.0016192	C00073	-30349	1414774	NA	NA	No	LARD6a	LTR/Gypsy
CHG	-0.403253	21	6	4761003	4761496	0.00180959	F00992	1415	1466433	NA	NA	No	MULE_MITE13b	DNA/MULE
CHG	0.232455	55	7	8352859	8353519	0.0027914	G00899	0	NA	NA	NA	No	NA	NA
CHG	-0.219576	56	10	3686027	3689787	0.0051604	J00651	383	1316536	NA	predicted protein	No	MULE_MITE25b	DNA/MULE
CHG	-0.172542	87	13	14110948	14113096	0.00570715	M00648	3420	NA	NA	NA	NA	Jittery7	DNA/MULE
CHG	0.376563	21	14	10952064	10952155	0.00603951	N01398	14325	1379147	NA	na+ h+ antiporter	No	Copia1a	LTR/Copia
CHG	0.248962	79	1	1535560	1537386	0.00654077	A00305	0	1304850	NA	probable 1-deoxy-d-xylulose-5-phosphate chloroplastic-like	No	NA	NA
CHG	-0.225975	54	5	19963675	19965366	0.00683678	E01644	-1304	NA	NA	NA	NA	LARD6c	LTR/Gypsy
CHG	0.267719	50	12	18214754	18215230	0.0083106	L00938	-10826	1344224	NA	protein aig1-like	No	Copia1b	LTR/Copia
CHG	-0.290622	32	8	199577	200234	0.0117271	H00039	773	1484859	NA	pentatricopeptide repeat-containing protein at3g46610-like	No	SINE2a	SINE
CHG	0.239307	56	10	15173162	15174256	0.012085	J01355	-934	NA	NA	NA	No	Stowaway3c	DNA/Tc1-Mariner
CHG	-0.299551	30	14	12553999	12554827	0.0137316	N01495	10694	NA	NA	NA	NA	hAT_MITE1	DNA/hAT
CHG	0.123448	245	13	19530564	19533720	0.0142453	M01649	3256	1365416	NA	early nodulin-like protein	No	Gypsy2b	LTR/Gypsy
CHG	-0.290973	36	11	24732456	24733023	0.0165555	K01491	21638	1337697	NA	protein prolifera-like	No	Copia1a	LTR/Copia
CHG	0.23335	60	7	8306975	8307665	0.0173041	G00896	9770	1481582	NA	actin related protein	No	NA	NA
CHG	-0.27796	34	9	3669607	3669759	0.0181157	I00288	-3107	1506594	NA	NA	No	hAT_na37	DNA/hAT
CHG	-0.399008	22	14	12440071	12440227	0.021196	N01488	5355	1379889	1	sister chromatid cohesion 1 protein 3-like	Up	hAT_na15b	DNA/hAT
CHG	-0.285631	29	2	2016899	2017482	0.0307103	B00432	3674	1401560	NA	NA	No	NA	NA
CHG	-0.322209	27	1	8985710	8985831	0.0311928	A01089	57024	1310612	NA	trna pseudouridine synthase a 1-like	No	Copia1a	LTR/Copia
CHG	-0.334609	26	7	16158351	16158468	0.0313483	G01230	28638	1483530	NA	NA	No	LARD26	LTR/Gypsy
CHH	-0.539836	33	8	24279841	24279939	0	H02430	4000	1503115	NA	NA	No	NA	NA
CHH	0.270112	38	12	4399659	4399788	0	L00337	-6196	1340331	NA	protein	No	helB8c	DNA/Helitron
CHH	-0.454575	22	14	4058314	4058407	1.26e-34	N00736	4081	1374133	2	with no lysine kinase	Down	CACTA20	DNA/CACTA
CHH	-0.264507	47	10	13317277	13317432	6.88e-31	J01248	1752	1321359	NA	heparanase-like protein 3-like	No	MULE_MITE17a	DNA/MULE
CHH	0.457531	28	8	20324227	20324344	1.75e-18	H02088	0	1500494	NA	NA	No	NA	NA
CHH	-0.324751	53	10	1775593	1775817	2.04e-18	J00397	0	1314595	NA	NA	No	NA	NA
CHH	0.339964	28	14	19073968	19074077	2.54e-18	N02121	-18278	1384790	NA	rac gtpase activating protein	No	LARD6c	LTR/Gypsy
CHH	0.436088	33	14	19093274	19093396	5.03e-18	N02121	0	1384790	NA	rac gtpase activating protein	No	NA	NA
CHH	0.532537	18	3	3555441	3555533	7.04e-16	C00136	-8420	1415066	NA	tryptophan aminotransferase-related protein 4-like	No	Gypsy10	LTR/Gypsy
CHH	0.364832	41	13	3909316	3909488	4.26e-15	M00231	0	1355132	NA	NA	No	MULE_na136	DNA/MULE
CHH	-0.455308	37	8	23677077	23677220	5.1e-15	H02351	2005	1502591	NA	probable lrr receptor-like serine threonine-protein kinase at5g10290-like	No	Tourist3b	DNA/PIF-Harbinger
CHH	-0.209767	52	7	2483557	2483690	7.63e-15	G00393	5483	1478401	NA	pyruvate kinase	No	NA	NA
CHH	-0.271174	62	7	1961050	1961363	2.16e-14	G00314	2574	1477826	NA	ran gtpase activating protein 2	No	NA	NA
CHH	0.329421	43	5	10663773	10663951	3.66e-14	E00947	4970	1452183	NA	NA	No	LARD6a	LTR/Gypsy
CHH	0.306534	38	14	17270218	17270351	7.17e-14	N02001	973	1383836	NA	glycoprotein membrane precursor gpi-anchored	No	LARD9	LTR/Gypsy
CHH	0.52565	24	8	14161207	14161277	7.18e-14	H01197	8026	1493533	NA	g-type lectin s-receptor-like serine threonine-protein kinase at4g03230-like	No	NA	NA
CHH	-0.513842	28	11	10416651	10416788	7.42e-14	K00860	5101	1333214	NA	translation initiation factor eif-2b subunit delta-like	No	Gypsy40	LTR/Gypsy
CHH	-0.498268	27	12	25631005	25631078	1.37e-13	L01833	0	1351350	NA	vamp protein sec22	No	NA	NA
CHH	-0.320013	49	9	11754433	11754620	1.5e-13	I00613	-1537	1508711	NA	auxin response factor 2	No	MULE_na102b	DNA/MULE
CHH	0.201524	84	14	19948320	19948855	2.02e-13	N02205	-261	1385384	NA	legumin-like protein	No	helA2l	DNA/Helitron
CHH	0.463502	27	4	18429339	18429433	2.65e-13	D02173	-1071	1441599	NA	ddb1- and cul4-associated factor 8-like	No	NA	NA
CHH	-0.463513	24	2	11902177	11902260	2.92e-13	B01081	0	1406731	NA	trihelix transcription factor gt-2-like	No	NA	NA
CHH	0.503696	21	14	8594085	8594167	3.09e-13	N01198	-745	1377656	NA	nodulation protein h-like	No	NA	NA
CHH	0.159563	238	1	2646194	2647143	3.28e-13	A00509	0	1306439	NA	uncharacterized aarf domain-containing protein kinase chloroplastic-like	No	NA	NA
CHH	0.07567	622	8	19243508	19246001	3.76e-13	H01976	780	NA	NA	NA	NA	LARD4	LTR/Gypsy
CHH	-0.378079	41	9	6292410	6292566	6.6e-13	I00341	42274	NA	NA	NA	No	hAT_MITE7a	DNA/hAT
CHH	0.412127	36	13	15303344	15303477	7.36e-13	M00788	741	1358693	NA	NA	No	MULE_MITE24	DNA/MULE
CHH	0.388104	46	3	9794178	9794330	8.24e-13	C00401	-1647	1416929	NA	s-norcoclaurine synthase-like	No	NA	NA
CHH	0.430171	32	11	3587351	3587472	9.65e-13	K00642	16807	1331539	3	myb family transcription factor apl-like	Up	helC1p	DNA/Helitron
CHH	0.29829	49	8	20339200	20339404	1.11e-12	H02089	-141	1500504	NA	g-type lectin s-receptor-like serine threonine-protein kinase at1g34300-like	No	MULE_MITE5a	DNA/MULE
CHH	0.341864	27	11	13622522	13622605	1.63e-12	K00952	1682	1333818	NA	f-box family protein	No	Gypsy3	LTR/Gypsy
CHH	-0.506023	24	8	24681315	24681390	2.35e-12	H02491	0	1503607	NA	NA	No	NA	NA
CHH	0.390937	32	8	18136621	18136769	3.53e-12	H01804	693	1498296	NA	acid phosphatase vanadium-dependent haloperoxidase-related protein	No	NA	NA
CHH	0.226535	66	9	2639662	2639932	3.93e-12	I00218	1561	1506159	NA	formin-like protein 20-like	No	MULE_na62	DNA/MULE
CHH	-0.128903	82	9	11764970	11765347	4.87e-12	I00613	3593	1508711	NA	auxin response factor 2	No	MULE_MITE1a	DNA/MULE
CHH	-0.297919	37	10	12093659	12093823	5.39e-12	J01215	4982	1321133	NA	null	No	MuDR5	DNA/MULE
CHH	-0.317739	48	9	11286550	11286773	7.15e-12	I00563	-14606	1508355	NA	bidirectional sugar transporter sweet10-like	No	MuDR8	DNA/MULE
CHH	0.321134	74	8	19948698	19948949	9.32e-12	H02061	1567	1500353	NA	probable glutathione s-transferase parc-like	No	Tourist9	DNA/PIF-Harbinger
CHH	-0.201299	72	7	10531625	10531923	1.1e-11	G01019	-3050	NA	NA	NA	NA	LARD8	LTR/Copia
CHH	0.378379	27	2	428411	428506	2.02e-11	B00091	380	1398878	NA	amino acid permease	No	MULE_na79	DNA/MULE
CHH	-0.372312	19	9	3913160	3913266	2.28e-11	I00299	3010	1506644	NA	auxin efflux carrier component	No	NA	NA
CHH	0.406573	25	13	10008982	10009106	2.58e-11	M00549	-1653	1357021	NA	f-box fbd lrr-repeat protein	No	hAT_na58	DNA/hAT
CHH	-0.324593	39	2	16186420	16186530	2.99e-11	B01403	592	1409244	NA	calcium ion binding	No	NA	NA
CHH	0.375998	83	14	21100178	21100507	3.44e-11	N02361	-1663	1386765	NA	dna ion isoform partial	No	NA	NA
CHH	0.436457	40	4	14074104	14074216	4.14e-11	D01676	5126	1438319	NA	glutamate-gated kainate-type ion channel receptor subunit 5	No	MuDR2	DNA/MULE
CHH	0.407484	22	7	11559982	11560059	4.21e-11	G01050	-4380	1482557	NA	serine-threonine protein plant-	No	helJ1c	DNA/Helitron
CHH	0.447255	19	13	14382884	14382948	5.48e-11	M00668	-2625	NA	NA	NA	NA	MULE_na93c	DNA/MULE
CHH	0.14421	160	8	24646402	24647181	8.11e-11	H02485	854	1503569	NA	cytochrome p450 84a1-like	No	MULE_na61	DNA/MULE
CHH	0.335372	38	14	23603138	23603288	8.85e-11	N02820	-1654	1390495	NA	NA	No	NA	NA
CHH	0.273094	52	3	16753911	16754085	9.44e-11	C00990	2149	1421059	NA	NA	No	MULE_MITE21b	DNA/MULE
CHH	-0.214853	68	13	7442821	7443137	1.04e-10	M00491	3101	1356690	NA	protein	No	helD5v	DNA/Helitron
CHH	-0.581672	27	12	14802579	14802647	1.08e-10	L00845	22995	NA	NA	NA	NA	Copia1b	LTR/Copia
CHH	-0.340409	49	12	6714840	6715024	1.48e-10	L00518	-2976	1341420	NA	lactoylglutathione lyase family protein	No	MULE_MITE21b	DNA/MULE
CHH	-0.584164	15	12	10376270	10376319	1.67e-10	L00702	15189	1342516	NA	calcium-dependent protein kinase	No	Copia47	LTR/Copia
CHH	-0.383924	16	10	8514105	8514192	2.16e-10	J01126	2205	NA	NA	NA	NA	MULE_na99c	DNA/MULE
CHH	0.424328	18	12	22374608	22374695	2.18e-10	L01213	1074	1346286	NA	heparanase-like protein 1-like	No	Tourist6c	DNA/PIF-Harbinger
CHH	0.404404	21	8	16723345	16723404	2.39e-10	H01552	1509	1496225	NA	gibberellin 2-beta-dioxygenase 8-like	No	TRIM37	LTR/unknown
CHH	0.185334	100	5	1657498	1657928	3.14e-10	E00306	5257	1447624	2	ap2 erf and b3 domain-containing transcription repressor tem1-like	Down	MULE_MITE1c	DNA/MULE
CHH	-0.542717	9	7	7576783	7576824	3.67e-10	G00836	4114	1481271	NA	udp-glycosyltransferase 74f2	No	MULE_na34	DNA/MULE
CHH	0.41222	18	5	17080475	17080533	4.05e-10	E01388	5759	1455064	5	NA	Up	MuDR1	DNA/MULE
CHH	-0.506939	20	6	3846744	3846861	4.98e-10	F00797	0	1464858	1	ankyrin repeat domain-containing protein 13a-like	Down	NA	NA
CHH	0.391482	44	8	632237	632440	5.19e-10	H00131	0	1485706	2	NA	Down	NA	NA
CHH	-0.328179	38	12	23157214	23157367	5.39e-10	L01353	760	1347339	NA	amp deaminase	No	NA	NA
CHH	0.18913	95	12	5711141	5711432	5.42e-10	L00417	-14053	NA	NA	NA	NA	LARD9	LTR/Gypsy
CHH	-0.434322	22	14	21079310	21079407	5.53e-10	N02357	-477	1386725	NA	transcription factor bee 3-like	No	MULE_MITE3b	DNA/MULE
CHH	-0.34379	43	13	18189019	18189185	5.87e-10	M01377	810	1363169	NA	lysine-specific demethylase 3a-b	No	NA	NA
CHH	0.335104	42	5	10260090	10260243	6.49e-10	E00928	13296	1452077	NA	f-box fbd lrr-repeat protein	No	Hop1	DNA/MULE
CHH	-0.260779	41	14	2371247	2371406	6.99e-10	N00476	1272	1372383	NA	vesicle-associated protein 1-2-like	No	MULE_MITE1c	DNA/MULE
CHH	-0.335465	29	14	961810	961910	7e-10	N00204	0	1370389	NA	protein tesmin tso1-like cxc 3-like	No	NA	NA
CHH	-0.492983	25	13	14601319	14601433	7.42e-10	M00691	0	1357964	NA	NA	No	NA	NA
CHH	0.277874	38	14	5877611	5877732	8.12e-10	N00906	5465	NA	NA	NA	No	NA	NA
CHH	-0.172224	93	2	9025034	9025427	9.55e-10	B01016	-10821	1406227	NA	cysteine-rich repeat secretory protein 55-like	No	NA	NA
CHH	0.19312	116	13	883771	884296	9.74e-10	M00140	-189	1354468	NA	NA	No	Tourist7	DNA/PIF-Harbinger
CHH	0.242149	100	2	15862538	15862891	1.05e-09	B01362	349	1409035	1	NA	Down	MULE_MITE1c	DNA/MULE
CHH	0.293129	43	8	829051	829253	1.11e-09	H00166	4842	1485980	NA	NA	No	hAT_MITE8b	DNA/hAT
CHH	0.497895	14	12	24095177	24095253	1.13e-09	L01498	-1013	1348600	NA	translation machinery-associated protein 22-like isoform 2	No	NA	NA
CHH	-0.479447	24	5	21530980	21531092	1.34e-09	E01679	-4922	1457269	NA	nac domain ipr003441	No	MULE_na37b	DNA/MULE
CHH	0.247907	51	10	5570580	5570768	1.54e-09	J00923	-68	1318801	1	cysteine protease	Down	NA	NA
CHH	0.500786	23	6	2471120	2471195	1.57e-09	F00525	0	1462852	NA	6-phosphofructokinase chloroplastic-like	No	NA	NA
CHH	0.378458	28	2	11427790	11427898	1.67e-09	B01071	-2170	1406594	NA	NA	No	MULE_MITE9b	DNA/MULE
CHH	-0.414212	32	2	876089	876224	1.7e-09	B00206	2042	1399702	NA	sumo-activating enzyme subunit 2-like	No	MULE_MITE18d	DNA/MULE
CHH	0.284325	33	3	12516908	12517049	1.86e-09	C00485	1026	1417455	NA	NA	No	Toursit1a	DNA/PIF-Harbinger
CHH	0.286684	64	8	6449762	6450007	2.05e-09	H00851	-6710	1491125	NA	saur family protein	No	MuDR8	DNA/MULE
CHH	-0.227306	57	3	18298680	18298982	3.07e-09	C01267	0	1423267	NA	f-box family protein	No	NA	NA
CHH	-0.347488	22	7	4205293	4205386	3.14e-09	G00628	-12161	1479990	NA	chalcone synthase	No	helD9d	DNA/Helitron
CHH	0.309624	33	14	7384631	7384757	3.44e-09	N01020	-885	1376294	NA	NA	No	NA	NA
CHH	-0.184045	77	8	9300961	9301265	3.6e-09	H01087	467	1492824	NA	NA	No	MULE_MITE22a	DNA/MULE
CHH	-0.338829	31	9	10685722	10685855	3.91e-09	I00498	7758	1507909	NA	upf0235 protein c15orf40 homolog	No	MULE_na125a	DNA/MULE
CHH	-0.492223	13	9	5311497	5311545	4.19e-09	I00332	-97471	1506852	NA	presenilin-like protein at2g29900-like	No	LARD7b	LTR/Copia
CHH	0.394023	28	12	11122019	11122143	4.37e-09	L00732	759	1342690	NA	probable receptor-like protein kinase at1g67000-like	No	NA	NA
CHH	0.298571	36	13	4250901	4251040	5.39e-09	M00244	-20898	NA	NA	NA	NA	MULE_MITE16b	DNA/MULE
CHH	-0.342982	36	7	17850188	17850345	5.51e-09	G01340	-4157	NA	NA	NA	NA	Copia9	LTR/Copia
CHH	-0.430976	17	4	4843893	4843959	5.91e-09	D00983	-1076	1433623	NA	core-2 i-branching beta- -n-acetylglucosaminyltransferase family protein	No	MULE_MITE1c	DNA/MULE
CHH	-0.453935	27	13	19877037	19877070	6.22e-09	M01727	-1012	1366087	NA	gdp-l-galactose phosphorylase 1-like	No	NA	NA
CHH	0.0551099	1435	14	987891	993914	6.38e-09	N00211	0	1370446	NA	NA	No	MULE_MITE1c	DNA/MULE
CHH	0.211711	99	14	2533029	2533451	7.7e-09	N00513	0	1372626	NA	anthocyanidin 3-o-glucosyltransferase 5-like	No	Tourist6c	DNA/PIF-Harbinger
CHH	0.204522	88	5	10327046	10327363	7.95e-09	E00933	12356	1452113	NA	NA	No	Copia6	LTR/Copia
CHH	0.404309	24	11	15373296	15373377	8.22e-09	K01036	3064	1334410	NA	gem-associated protein 2-like isoform x1	No	TagII11	DNA/hAT
CHH	-0.503951	15	3	9444473	9444724	8.53e-09	C00379	-1756	NA	NA	NA	NA	MuDR48	DNA/MULE
CHH	-0.445873	14	12	17781188	17781218	8.77e-09	L00926	-36514	1344149	NA	NA	No	Copia1a	LTR/Copia
CHH	0.525584	21	4	9817869	9817919	1.05e-08	D01532	0	1437335	NA	pyridoxal phosphate-dependent transferases superfamily protein isoform 1	No	NA	NA
CHH	-0.307927	46	11	24337135	24337311	1.09e-08	K01487	-86105	1337674	NA	pentatricopeptide repeat-containing protein mitochondrial-like	No	NA	NA
CHH	0.164257	118	6	6328444	6328906	1.15e-08	F01229	-4252	1468213	NA	methylesterase 17-like	No	helA2a	DNA/Helitron
CHH	-0.316112	34	5	10990036	10990151	1.17e-08	E00955	-987	1452209	NA	ccaat-box binding factor hap3-like protein	No	Copia1b	LTR/Copia
CHH	0.464335	18	1	9522378	9522442	1.33e-08	A01097	1855	1310666	NA	metal-nicotianamine transporter ysl1-like	No	hAT_MITE5a	DNA/hAT
CHH	0.375494	36	2	10815974	10816098	1.47e-08	B01047	7039	1406447	NA	NA	No	hAT_MITE7a	DNA/hAT
CHH	0.456493	21	1	6926813	6926895	1.47e-08	A00999	40654	1310008	NA	endoxyloglucan transferase-like protein	No	MULE_na32	DNA/MULE
CHH	0.347327	44	10	13105261	13105420	1.66e-08	J01242	28447	1321312	NA	NA	No	MULE_na124	DNA/MULE
CHH	0.323324	33	14	14372077	14372199	1.82e-08	N01644	-1699	1381098	NA	NA	No	helJ1f	DNA/Helitron
CHH	-0.423358	41	8	23437249	23437403	1.84e-08	H02321	36	1502387	NA	NA	No	Stowaway3a	DNA/Tc1-Mariner
CHH	0.0605173	1078	5	5412987	5418621	1.84e-08	E00787	2448	1451127	NA	subtilisin-like serine protease	No	MULE_na62	DNA/MULE
CHH	-0.357634	26	8	19441513	19441607	2.13e-08	H02007	0	1499961	NA	NA	No	MULE_MITE1c	DNA/MULE
CHH	0.412813	35	14	5757739	5757909	2.27e-08	N00894	-443	1375307	NA	chaperone activity of bc1 complex- mitochondrial-like	No	NA	NA
CHH	0.509111	12	12	2733561	2733621	2.38e-08	L00237	139108	1339619	NA	cytochrome c heme attachment protein	No	Copia1a	LTR/Copia
CHH	0.157629	183	2	3152653	3153522	2.57e-08	B00634	1684	1403244	NA	laccase family protein diphenol oxidase family protein	No	MULE_na6	DNA/MULE
CHH	0.258662	78	11	2431404	2431691	2.7e-08	K00485	-2238	1330155	NA	galactose oxidase	No	Hop3	DNA/MULE
CHH	0.358639	31	10	3487269	3487423	2.82e-08	J00621	2595	1316375	NA	at5g56980 mhm17_10	No	NA	NA
CHH	-0.397199	21	13	9230658	9230731	2.82e-08	M00529	-47949	1356936	NA	NA	No	NA	NA
CHH	-0.277463	32	1	12031005	12031117	2.86e-08	A01178	17017	1311293	NA	cellulose synthase-like protein g3-like	No	helE4a	DNA/Helitron
CHH	-0.331125	53	5	24019290	24019497	2.96e-08	E01773	7062	1457689	NA	ferric-chelate reductase 1-like	No	LARD4	LTR/Gypsy
CHH	0.346441	44	14	12030015	12030211	3.1e-08	N01439	8804	1379498	NA	system protein a	No	MuDR1	DNA/MULE
CHH	-0.405432	29	6	19246940	19247029	3.34e-08	F02089	-205	1474517	NA	NA	No	NA	NA
CHH	0.331075	32	10	5075475	5075605	3.38e-08	J00845	-3990	1318180	NA	cytochrome p450	No	hAT_na60	DNA/hAT
CHH	-0.448178	21	2	10991027	10991113	3.96e-08	B01060	-30823	1406522	1	chloroplast-targeted copper	Down	MULE_na129	DNA/MULE
CHH	-0.24131	79	2	17255202	17255488	3.99e-08	B01565	0	1410468	NA	carotenoid cleavage dioxygenase 7	No	NA	NA
CHH	-0.283773	37	3	15763734	15763911	4.2e-08	C00812	2271	1419788	NA	saur family protein	No	Toursit4c	DNA/PIF-Harbinger
CHH	0.0482726	860	3	13323171	13327077	4.22e-08	C00537	0	1417799	NA	serine-threonine protein plant-	No	MULE_MITE1c	DNA/MULE
CHH	-0.249977	63	11	19849525	19849727	4.81e-08	K01158	680	1335300	NA	auxin response factor 8-like	No	NA	NA
CHH	-0.203098	63	1	5514374	5514625	5.13e-08	A00899	0	1309235	NA	NA	No	MULE_MITE1c	DNA/MULE
CHH	0.499013	21	12	24064947	24065052	5.24e-08	L01492	-440	1348535	NA	probable polyamine oxidase 5-like	No	NA	NA
CHH	-0.289749	38	9	203607	203733	5.38e-08	I00024	4821	1504592	NA	serine threonine-protein kinase ht1-like	No	NA	NA
CHH	-0.449189	14	6	11520028	11520072	5.54e-08	F01415	0	1469383	5	NA	Down	NA	NA
CHH	0.501431	18	3	6001206	6001267	5.63e-08	C00269	-31879	1415968	NA	f-box kelch-repeat protein	No	NA	NA
CHH	0.371232	25	7	12730999	12731111	5.64e-08	G01062	3418	NA	NA	NA	No	MULE_na24c	DNA/MULE
CHH	0.452528	15	3	8843842	8843897	6.07e-08	C00319	887	1416251	NA	trigalactosyldiacylglycerol 4	No	MULE_MITE9b	DNA/MULE
CHH	-0.443741	14	14	3399058	3399108	6.34e-08	N00648	7659	1373501	NA	u-box domain-containing protein 9-like	No	helA1o	DNA/Helitron
CHH	0.411069	18	6	303898	303952	7.09e-08	F00054	6350	1458950	NA	PREDICTED: uncharacterized protein LOC101266083	No	Gypsy10	LTR/Gypsy
CHH	0.364105	40	13	713640	713762	7.46e-08	M00120	0	1354276	NA	wd repeat-containing protein 26-like	No	NA	NA
CHH	0.433548	27	11	21285864	21285968	7.76e-08	K01209	-1703	1335620	NA	PREDICTED: uncharacterized protein LOC101244833	No	TRIM16	LTR/Gypsy
CHH	-0.403579	24	3	18752023	18752107	8.04e-08	C01368	0	1424024	NA	pentatricopeptide repeat-containing protein mitochondrial-like	No	NA	NA
CHH	0.367817	46	2	18346839	18346959	8.57e-08	B01764	232	1412115	NA	probable anion transporter chloroplastic-like	No	MULE_MITE9b	DNA/MULE
CHH	0.37135	29	1	12942592	12942661	8.77e-08	A01202	1079	1311407	NA	NA	No	LARD4	LTR/Gypsy
CHH	0.457877	32	1	2447997	2448098	8.91e-08	A00466	1379	1306061	NA	NA	No	NA	NA
CHH	0.291046	40	6	18783799	18783964	9.69e-08	F02008	262	1473804	5	mip pip subfamily	Up	NA	NA
CHH	0.451961	40	12	13337099	13337200	1e-07	L00813	-55144	1343317	NA	subtilisin-like protease-like	No	MULE_na116	DNA/MULE
CHH	0.287221	59	11	8695821	8696024	1.01e-07	K00758	-86630	1332470	NA	dead box atp-dependent rna	No	LARD6e	LTR/Gypsy
CHH	0.481192	18	12	16731313	16731420	1.05e-07	L00898	4276	1343988	NA	plant glycogenin-like starch initiation protein 1	No	hAT_MITE1	DNA/hAT
CHH	0.400077	34	6	342017	342176	1.12e-07	F00062	-1790	1458998	NA	probable phytol kinase chloroplastic-like	No	helC3x	DNA/Helitron
CHH	0.245493	50	5	22217197	22217327	1.12e-07	E01700	-2474	1457396	NA	NA	No	MULE_MITE23	DNA/MULE
CHH	-0.467624	28	7	17863640	17863710	1.15e-07	G01340	-17609	NA	NA	NA	NA	MULE_na97	DNA/MULE
CHH	-0.415102	27	14	1434238	1434342	1.22e-07	N00301	-811	1371104	NA	translocase of outer membrane 22-i	No	NA	NA
CHH	0.227464	118	11	19815875	19816352	1.27e-07	K01157	-20318	1335297	NA	acyl:coa ligase acetate-coa synthetase-like protein	No	helH1g	DNA/Helitron
CHH	0.313498	34	14	5516341	5516453	1.37e-07	N00877	0	1375203	NA	acetolactate synthase chloroplastic-like	No	NA	NA
CHH	0.305033	34	5	6953164	6953309	1.37e-07	E00835	20939	NA	NA	NA	NA	NA	NA
CHH	0.269775	38	11	1498988	1499166	1.39e-07	K00324	0	1328857	2	transmembrane 9 superfamily member 4-like	Down	NA	NA
CHH	0.368061	39	3	16326125	16326270	1.4e-07	C00903	682	1420519	3	phospholipase d delta-like	Up	TagII2	DNA/hAT
CHH	0.495504	19	14	16073451	16073514	1.42e-07	N01901	659	1383039	NA	signal recognition particle 43 kda chloroplastic-like	No	MULE_MITE8c	DNA/MULE
CHH	-0.295098	49	11	16016307	16016482	1.43e-07	K01057	48258	1334573	NA	ubiquitin thioesterase otubain-like	No	NA	NA
CHH	0.25606	49	3	880896	881006	1.5e-07	C00023	-9202	1414513	NA	NA	No	Copia4	LTR/Copia
CHH	0.143728	77	6	3742789	3743058	1.63e-07	F00778	0	1464698	2	gras family transcription factor	Up	NA	NA
CHH	0.281647	52	7	12765702	12765942	1.68e-07	G01063	-8461	1482597	NA	protein	No	MULE_na113	DNA/MULE
CHH	-0.224066	56	9	7696028	7696241	1.75e-07	I00370	-654	1507113	NA	NA	No	helC1p	DNA/Helitron
CHH	-0.251391	52	7	15861318	15861478	1.93e-07	G01204	5661	1483423	NA	NA	No	Gypsy40	LTR/Gypsy
CHH	0.224205	69	1	10357667	10357964	2.01e-07	A01103	-227997	NA	NA	NA	No	helB8c	DNA/Helitron
CHH	0.361844	41	13	13922048	13922182	2.06e-07	M00642	27256	1357601	NA	polyphenol oxidase	No	MULE_na13a	DNA/MULE
CHH	0.407982	19	6	14527889	14527942	2.13e-07	F01523	3319	1470166	NA	photosystem ii d2 protein	No	hAT_na79	DNA/hAT
CHH	-0.219651	52	8	2126039	2126198	2.28e-07	H00357	658	NA	NA	NA	No	NA	NA
CHH	-0.178112	84	5	21435423	21435831	2.34e-07	E01675	-29795	NA	NA	NA	NA	hAT_na79	DNA/hAT
CHH	-0.323671	28	11	1902419	1902505	2.4e-07	K00395	-852	1329414	NA	NA	No	LARD4	LTR/Gypsy
CHH	-0.353137	36	7	2703239	2703410	2.48e-07	G00417	0	1478592	NA	NA	No	NA	NA
CHH	-0.236704	60	11	23466363	23466697	2.65e-07	K01340	-2898	1336599	NA	NA	No	MULE_MITE11b	DNA/MULE
CHH	0.318997	31	12	3983324	3983455	2.85e-07	L00296	14474	NA	NA	NA	NA	Tourist3b	DNA/PIF-Harbinger
CHH	0.271855	43	10	8522677	8522792	2.86e-07	J01127	1327	1320490	NA	alternative oxidase	No	NA	NA
CHH	0.471557	19	13	4186912	4186965	2.96e-07	M00243	7905	1355193	NA	NA	No	LARD9	LTR/Gypsy
CHH	-0.552648	20	12	789063	789127	3.02e-07	L00112	0	1338785	NA	succinate dehydrogenase	No	NA	NA
CHH	0.278563	40	4	689119	689314	3.06e-07	D00152	0	1426365	NA	NA	No	NA	NA
CHH	-0.47253	15	6	7336458	7336524	3.14e-07	F01287	480	1468608	NA	integral membrane yip1 family protein	No	MULE_na62	DNA/MULE
CHH	0.255115	61	13	15280464	15280747	3.52e-07	M00781	564	1358647	NA	protein yippee-like at5g53940-like	No	MULE_na133	DNA/MULE
CHH	0.393146	22	7	10476662	10476736	3.72e-07	G01017	26222	1482372	1	NA	Up	LARD6e	LTR/Gypsy
CHH	0.287894	52	7	11909667	11909855	3.72e-07	G01057	-23120	NA	NA	NA	NA	LARD45	LTR/unknown
CHH	-0.334912	57	11	10412102	10412361	3.8e-07	K00860	9528	1333214	NA	translation initiation factor eif-2b subunit delta-like	No	Gypsy40	LTR/Gypsy
CHH	0.391643	25	8	1395396	1395464	3.85e-07	H00253	0	1486673	NA	Uncharacterized protein TCM_000147	No	NA	NA
CHH	-0.353982	22	13	6823980	6824012	3.85e-07	M00439	109	1356385	NA	probable beta- -galactosyltransferase 2-like	No	NA	NA
CHH	0.331711	33	5	562180	562282	4e-07	E00109	3368	1446146	NA	NA	No	NA	NA
CHH	0.19475	94	4	14920815	14921279	4.04e-07	D01735	12653	1438707	NA	late blight resistance protein homolog r1a-10-like	No	MuDR8	DNA/MULE
CHH	0.301421	48	11	24302098	24302236	4.37e-07	K01486	96146	1337670	1	uncharacterized loc101222896	Down	Copia1a	LTR/Copia
CHH	0.385011	31	8	9461621	9461705	4.39e-07	H01090	-11522	1492840	NA	probable lrr receptor-like serine threonine-protein kinase at4g36180-like	No	Gypsy32	LTR/Gypsy
CHH	-0.178225	80	5	17265569	17265887	4.43e-07	E01414	1019	1455282	NA	NA	No	Copia1b	LTR/Copia
CHH	0.301114	51	12	11429334	11429497	4.49e-07	L00736	-851	1342740	NA	ankyrin repeat domain-containing chloroplastic-like	No	NA	NA
CHH	-0.214771	60	5	4059290	4059512	4.56e-07	E00654	-1098	NA	NA	NA	NA	MULE_MITE3b	DNA/MULE
CHH	-0.198338	96	12	21813599	21813896	4.59e-07	L01139	17494	NA	NA	NA	No	Gypsy1b	LTR/Gypsy
CHH	-0.207445	112	14	20367478	20367984	4.69e-07	N02258	659	NA	NA	NA	NA	MULE_MITE1c	DNA/MULE
CHH	-0.365906	20	2	5780949	5781008	4.83e-07	B00883	8349	1405378	NA	NA	No	MuDR48	DNA/MULE
CHH	-0.284197	34	11	19992145	19992248	4.85e-07	K01164	9445	1335360	NA	oligopeptide transporter opt family	No	MULE_MITE23	DNA/MULE
CHH	0.395075	21	6	1075494	1075568	5.14e-07	F00228	6904	1460451	2	null	Down	TipC16	DNA/hAT
CHH	-0.442269	14	8	8746676	8746726	5.16e-07	H01064	12739	1492697	NA	NA	No	helC2g	DNA/Helitron
CHH	0.273261	70	8	15187051	15187251	5.37e-07	H01283	3775	1494169	NA	abc1 kinase	No	LARD4	LTR/Gypsy
CHH	0.309182	38	12	5178376	5178501	5.49e-07	L00382	3889	1340590	NA	f-box protein at5g39450-like	No	MuDR8	DNA/MULE
CHH	0.417915	21	11	5552005	5552100	5.57e-07	K00727	1476	1332212	NA	65-kda microtubule-associated protein 8-like	No	MULE_MITE1c	DNA/MULE
CHH	0.122322	271	8	5736718	5737751	5.6e-07	H00785	4875	1490608	NA	dna topoisomerase 3-alpha-like	No	Hop8	DNA/MULE
CHH	0.362	46	2	702100	702259	5.64e-07	B00172	801	1399365	NA	ubiquitin fusion degradation protein 1 homolog	No	MULE_MITE3a	DNA/MULE
CHH	0.382725	28	1	11453757	11453896	5.96e-07	A01157	-10287	1311140	1	nudix hydrolase 8-like	Down	Stowaway1a	DNA/Tc1-Mariner
CHH	0.354908	44	7	14748052	14748197	6e-07	G01133	-29619	1483016	NA	f-box lrr-repeat protein	No	Copia1a	LTR/Copia
CHH	0.460002	24	4	10836205	10836274	6.14e-07	D01580	-6756	NA	NA	NA	NA	MuDR2	DNA/MULE
CHH	0.21678	97	12	1258917	1259326	6.26e-07	L00174	1293	NA	NA	NA	NA	MULE_na5	DNA/MULE
CHH	0.308584	32	8	5977796	5977876	6.31e-07	H00810	10141	1490846	NA	g-type lectin s-receptor-like serine threonine-protein kinase at5g35370-like	No	MULE_na130a	DNA/MULE
CHH	0.307961	45	13	19177921	19178137	6.36e-07	M01574	126	1364790	NA	cop9 signalosome complex subunit 6a-like	No	NA	NA
CHH	-0.277312	44	8	7941706	7941887	6.4e-07	H01022	368	1492432	NA	NA	No	NA	NA
CHH	0.247819	60	3	3503020	3503216	6.62e-07	C00134	2311	1415057	NA	NA	No	MULE_na13a	DNA/MULE
CHH	-0.32449	45	1	5610787	5610985	6.7e-07	A00912	-133	1309355	NA	subtilase family protein	No	MULE_na85	DNA/MULE
CHH	0.514031	18	10	2686228	2686269	6.71e-07	J00505	0	1315517	NA	udp-glycosyltransferase 86a1-like	No	NA	NA
CHH	0.32993	26	12	6666815	6666936	7.16e-07	L00517	-273	1341401	1	succinate dehydrogenase	Up	NA	NA
CHH	-0.308571	31	3	13304192	13304333	7.29e-07	C00535	10427	1417786	NA	cysteine protease	No	LARD5	LTR/Gypsy
CHH	-0.228759	66	4	6658179	6658379	7.51e-07	D01240	6275	1435670	NA	mitochondrial pyruvate carrier 1-like	No	NA	NA
CHH	0.267657	59	6	7681382	7681539	7.7e-07	F01299	-11823	1468679	NA	cysteine histidine-rich c1 domain-containing protein	No	Gypsy35	LTR/Gypsy
CHH	0.211642	69	8	8225946	8226274	7.71e-07	H01038	-4900	NA	NA	NA	No	helH1g	DNA/Helitron
CHH	-0.384913	29	1	6740307	6740452	8.13e-07	A00992	17972	1309978	NA	xyloglucan endotransglucosylase hydrolase protein 1-like	No	helA1a	DNA/Helitron
CHH	-0.234779	51	14	20481144	20481378	8.14e-07	N02280	0	1386121	NA	NA	No	NA	NA
CHH	0.235286	81	14	5393307	5393653	8.28e-07	N00864	235	1375099	NA	NA	No	MULE_na45	DNA/MULE
CHH	-0.39226	34	8	14514935	14515041	8.41e-07	H01223	662	1493691	NA	syntaxin 132	No	MULE_MITE17a	DNA/MULE
CHH	-0.320333	35	10	16348746	16348850	8.48e-07	J01463	-3537	1322693	NA	probable lrr receptor-like serine threonine-protein kinase at3g47570-like	No	MULE_na22	DNA/MULE
CHH	-0.293326	46	6	13179192	13179383	8.5e-07	F01484	-658	NA	NA	NA	NA	MULE_na114	DNA/MULE
CHH	-0.397372	17	8	10658702	10658748	9.06e-07	H01119	9811	1493030	NA	saur family protein	No	Gypsy1a	LTR/Gypsy
CHH	-0.298773	38	3	13147490	13147645	9.14e-07	C00524	-17636	1417720	NA	transcription factor myb44-like	No	LARD29	LTR/unknown
CHH	-0.402916	22	9	12006547	12006615	9.15e-07	I00649	0	1509037	NA	NA	No	NA	NA
CHH	-0.185908	97	14	4859506	4859852	9.24e-07	N00805	-3203	NA	NA	NA	No	LARD21	LTR/Copia
CHH	0.131136	196	1	5445066	5445978	9.57e-07	A00890	4104	1309174	NA	subtilisin-like protease-like	No	Gypsy24	LTR/Gypsy
CHH	-0.240399	45	2	7781998	7782221	9.77e-07	B00981	23245	1405970	NA	NA	No	Gypsy13	LTR/Gypsy
CHH	-0.220769	61	6	18111490	18111749	1.01e-06	F01889	-367	1472935	NA	probable phytol kinase chloroplastic-like	No	NA	NA
CHH	-0.298122	29	10	8120327	8120436	1.03e-06	J01111	3672	1320376	NA	protein chromosomal-like	No	MULE_na130b	DNA/MULE
CHH	-0.338952	22	14	631731	631837	1.1e-06	N00137	952	1369830	NA	s-adenosylmethionine decarboxylase proenzyme	No	TRIM30	LTR/Gypsy
CHH	-0.368476	31	11	5324631	5324719	1.1e-06	K00702	-1833	1332028	NA	protein iojap- mitochondrial-like	No	MULE_na62	DNA/MULE
CHH	0.461543	28	11	12231836	12231922	1.1e-06	K00945	-289409	NA	NA	NA	NA	CACTA13	DNA/CACTA
CHH	0.283479	46	10	12375882	12376096	1.11e-06	J01219	-8798	1321173	NA	actin-related protein 6-like	No	MuDR1	DNA/MULE
CHH	-0.264359	42	13	9392942	9393129	1.27e-06	M00532	-20157	NA	NA	NA	No	NA	NA
CHH	0.236239	84	13	6311051	6311376	1.28e-06	M00374	226	1355877	NA	calcium-binding protein pbp1-like	No	helG1e	DNA/Helitron
CHH	0.633269	8	8	22053165	22053225	1.31e-06	H02205	-16311	1501431	NA	NA	No	NA	NA
CHH	-0.475731	35	13	3543064	3543167	1.35e-06	M00224	-6479	1355082	NA	probable protein phosphatase 2c 27-like	No	MULE_na19a	DNA/MULE
CHH	-0.429351	17	4	1411132	1411182	1.38e-06	D00312	0	1427723	NA	NA	No	NA	NA
CHH	0.516142	22	13	4689199	4689274	1.42e-06	M00262	-11722	1355322	NA	NA	No	NA	NA
CHH	0.355257	32	5	4314982	4315117	1.43e-06	E00692	363	1450453	NA	NA	No	MULE_MITE12b	DNA/MULE
CHH	0.304957	43	1	4678708	4678893	1.43e-06	A00807	-942	1308669	NA	trehalose-phosphate phosphatase-like	No	MULE_na7a	DNA/MULE
CHH	-0.249303	45	4	16037150	16037345	1.49e-06	D01856	8296	1439414	4	homeobox-leucine zipper protein hat5-like	Down	MULE_na99a	DNA/MULE
CHH	-0.371221	24	3	5138462	5138585	1.49e-06	C00238	7016	1415852	NA	thermostable beta-glucosidase	No	MULE_na143	DNA/MULE
CHH	0.426626	22	12	13385496	13385582	1.51e-06	L00813	-6762	1343317	NA	subtilisin-like protease-like	No	NA	NA
CHH	0.345555	27	11	13929791	13929873	1.56e-06	K00973	0	1333966	NA	wall-associated receptor kinase 2-like	No	Copia10b	LTR/Copia
CHH	-0.415345	23	4	1981978	1982039	1.56e-06	D00424	0	1428658	NA	upf0420 protein c16orf58 homolog	No	NA	NA
CHH	-0.280786	48	10	2493633	2493793	1.58e-06	J00489	0	1315388	NA	probable glycosyltransferase at5g03795-like	No	NA	NA
CHH	0.322211	45	11	11613700	11613862	1.62e-06	K00943	-787	1333766	NA	ethylene-responsive transcription factor 1b-like	No	NA	NA
CHH	-0.214104	65	10	4986263	4986534	1.64e-06	J00833	5708	1318055	NA	NA	No	Tourist5	DNA/PIF-Harbinger
CHH	-0.317738	39	1	4378236	4378395	1.66e-06	A00775	0	1308437	NA	NA	No	NA	NA
CHH	0.225209	72	3	15388954	15389141	1.77e-06	C00764	-1217	1419400	2	omega-hydroxypalmitate o-feruloyl transferase-like	Up	NA	NA
CHH	0.316097	38	6	4690005	4690139	1.78e-06	F00972	0	1466306	NA	major facilitator superfamily protein	No	NA	NA
CHH	0.280375	55	3	515027	515200	1.82e-06	C00009	4773	1414435	NA	ap2 erf domain-containing transcription factor	No	Harbinger10	DNA/PIF-Harbinger
CHH	-0.313498	41	5	13824116	13824240	1.87e-06	E01119	-6661	NA	NA	NA	NA	NA	NA
CHH	0.424129	23	8	24232634	24232716	1.88e-06	H02425	2182	1503071	NA	e3 ubiquitin-protein ligase rkp-like	No	MULE_MITE16b	DNA/MULE
CHH	0.447548	34	2	12855644	12855779	2e-06	B01115	-3201	1406973	NA	NA	No	Gypsy8	LTR/Gypsy
CHH	-0.289626	38	1	4917153	4917398	2.04e-06	A00829	528	NA	NA	NA	NA	hAT_MITE13c	DNA/hAT
CHH	0.274625	50	2	17749194	17749404	2.07e-06	B01646	-8359	1411140	NA	armadillo repeat-containing kinesin-like protein 2-like	No	LARD9	LTR/Gypsy
CHH	0.27811	65	1	11456227	11456476	2.1e-06	A01157	-7707	1311140	1	nudix hydrolase 8-like	Down	LARD6c	LTR/Gypsy
CHH	0.341986	43	7	14600815	14601016	2.18e-06	G01131	728	1483011	NA	NA	No	MULE_na24a	DNA/MULE
CHH	0.30791	50	5	2674559	2674779	2.21e-06	E00480	-7708	1448941	NA	NA	No	MULE_na133	DNA/MULE
CHH	-0.436785	15	1	3753060	3753126	2.22e-06	A00676	0	1307719	NA	NA	No	NA	NA
CHH	0.557555	11	5	18122092	18122137	2.23e-06	E01546	0	1456421	NA	serine threonine-protein kinase aurora-1-like	No	NA	NA
CHH	0.135946	119	3	13147645	13148215	2.26e-06	C00524	-17066	1417720	NA	transcription factor myb44-like	No	LARD29	LTR/unknown
CHH	0.215317	84	3	4497095	4497316	2.32e-06	C00209	10632	NA	NA	NA	NA	LARD4	LTR/Gypsy
CHH	0.316037	35	10	6754331	6754463	2.33e-06	J01066	3266	NA	NA	NA	NA	MULE_na92b	DNA/MULE
CHH	0.324924	29	12	4296789	4296860	2.35e-06	L00327	2805	1340262	NA	formin-like protein 20-like	No	MULE_na115	DNA/MULE
CHH	0.419108	35	3	9813940	9814057	2.36e-06	C00402	-8522	1416934	NA	NA	No	Copia51	LTR/Copia
CHH	-0.219607	64	10	7256030	7256240	2.37e-06	J01075	-19573	1320063	NA	chloroplast-targeted copper	No	TRIM26	LTR/Gypsy
CHH	-0.502125	10	8	2781733	2781768	2.39e-06	H00455	227	1488240	NA	3-ketodihydrosphingosine reductase-like	No	MULE_MITE1a	DNA/MULE
CHH	-0.42193	20	6	19410249	19410325	2.49e-06	F02129	0	1474812	NA	peroxidase 5-like	No	NA	NA
CHH	0.412678	28	8	15923849	15923954	2.57e-06	H01396	0	1495087	NA	NA	No	NA	NA
CHH	-0.309994	32	3	17325969	17326112	2.64e-06	C01073	3123	1421719	NA	NA	No	NA	NA
CHH	0.40508	19	12	21734087	21734158	2.64e-06	L01129	-3980	1345559	NA	NA	No	LINE1	LINE/L1
CHH	0.468921	14	7	10002388	10002428	2.71e-06	G00997	23884	1482268	NA	NA	No	LARD5	LTR/Gypsy
CHH	0.346036	58	9	125981	126234	2.73e-06	I00013	-2945	NA	NA	NA	No	MULE_MITE5b	DNA/MULE
CHH	0.361156	38	11	25549922	25550008	2.73e-06	K01515	4337	1337859	NA	NA	No	Gypsy35	LTR/Gypsy
CHH	-0.219979	111	2	10932896	10933385	2.76e-06	B01058	-9311	1406504	3	heat shock protein	Up	helF3c	DNA/Helitron
CHH	0.313031	28	14	3810296	3810419	2.78e-06	N00712	-2629	1373977	NA	Uncharacterized protein TCM_021769	No	pogo_MITE2b	DNA/Tc1-Mariner
CHH	-0.162595	85	9	2712210	2712482	2.85e-06	I00222	768	1506194	NA	probable serine threonine-protein kinase at1g54610-like	No	hAT_na75	DNA/hAT
CHH	-0.2264	77	2	6102749	6103080	2.86e-06	B00906	0	1405541	1	probable glutamyl-trna cytoplasmic-like	Down	NA	NA
CHH	-0.307137	31	11	6404379	6404486	2.87e-06	K00750	456738	1332441	NA	light harvesting chlorophyll a b-binding protein	No	Copia1a	LTR/Copia
CHH	0.265656	66	6	975970	976211	2.93e-06	F00209	0	1460215	NA	NA	No	NA	NA
CHH	0.116351	527	8	3531374	3533222	2.96e-06	H00609	0	1489373	NA	receptor-like protein kinase feronia-like	No	NA	NA
CHH	0.0409463	847	11	17508213	17511512	2.96e-06	K01117	-25239	NA	NA	NA	NA	Tourist4a	DNA/PIF-Harbinger
CHH	0.249754	54	6	13585513	13585712	2.99e-06	F01489	1479	1469890	NA	beta expansin 1	No	MULE_na13a	DNA/MULE
CHH	0.269904	46	3	12104828	12104991	3e-06	C00475	6304	1417393	NA	centromere-associated protein e-like	No	Gypsy2b	LTR/Gypsy
CHH	-0.303803	24	2	7174496	7174586	3.12e-06	B00959	37413	1405819	NA	protein	No	helA1e	DNA/Helitron
CHH	0.302718	38	12	21162273	21162399	3.23e-06	L01066	373	1345088	NA	3-ketoacyl- synthase 6-like	No	MULE_MITE1c	DNA/MULE
CHH	0.278928	55	12	6024002	6024187	3.23e-06	L00450	2121	NA	NA	NA	NA	MULE_MITE1c	DNA/MULE
CHH	0.158287	164	9	13021571	13022150	3.34e-06	I00822	940	1510432	NA	low quality protein: uncharacterized loc101220341	No	MULE_MITE26b	DNA/MULE
CHH	0.319524	24	7	9754082	9754192	3.37e-06	G00987	0	1482212	NA	diacylglycerol kinase 5	No	MuDR28	DNA/MULE
CHH	-0.253089	41	3	2775081	2775212	3.5e-06	C00076	5094	1414793	NA	rna recognition domain-containing protein wtf1	No	LINE8	LINE/L1
CHH	-0.376131	20	14	21571525	21571595	3.57e-06	N02440	0	NA	NA	NA	NA	NA	NA
CHH	-0.32708	38	2	928218	928335	3.74e-06	B00218	-2879	1399817	NA	atp binding	No	NA	NA
CHH	-0.244565	49	7	11348199	11348368	3.76e-06	G01040	-3704	1482507	NA	cc-nbs-lrr resistance protein	No	NA	NA
CHH	-0.448247	23	5	24176621	24176720	3.81e-06	E01792	0	1457864	NA	protein brittle- chloroplastic amyloplastic-like	No	NA	NA
CHH	0.259424	61	13	12912009	12912222	3.81e-06	M00602	961	1357334	NA	NA	No	hAT_na54b	DNA/hAT
CHH	0.216683	60	4	16289947	16290254	3.83e-06	D01875	717	1439515	NA	NA	No	NA	NA
CHH	-0.300581	20	10	14976467	14976535	3.91e-06	J01338	6181	NA	NA	NA	NA	Gypsy45	LTR/Gypsy
CHH	-0.107945	191	14	5778589	5779477	4.04e-06	N00896	10709	1375322	3	at5g58960 k19m22_160	Down	LARD6c	LTR/Gypsy
CHH	0.180971	91	2	1974052	1974453	4.1e-06	B00420	422	1401481	NA	NA	No	MULE_na45	DNA/MULE
CHH	0.337337	45	6	18384216	18384385	4.13e-06	F01952	-1584	1473261	NA	Unknown protein	No	MULE_MITE1c	DNA/MULE
CHH	-0.305232	30	3	10886515	10886607	4.13e-06	C00437	63069	1417142	NA	NA	No	Gypsy19	LTR/Gypsy
CHH	-0.236267	58	4	16012960	16013161	4.15e-06	D01853	-735	1439397	NA	probable pectate lyase p59-like	No	NA	NA
CHH	-0.501135	22	13	6437629	6437679	4.19e-06	M00393	0	1356028	NA	phospholipase a1-iigamma-like	No	NA	NA
CHH	0.258705	46	8	6807381	6807556	4.25e-06	H00909	1230	1491584	NA	abc transporter b family member 19-like	No	NA	NA
CHH	0.30034	37	6	7942058	7942223	4.32e-06	F01314	3710	NA	NA	NA	NA	NA	NA
CHH	0.291347	41	12	22236552	22236710	4.36e-06	L01184	-879	1346027	NA	rna binding	No	SINE3	SINE
CHH	0.274085	41	8	3360429	3360590	4.4e-06	H00575	723	1489100	NA	NA	No	MULE_MITE26a	DNA/MULE
CHH	-0.412027	17	14	9270091	9270160	4.46e-06	N01280	5644	1378313	NA	v-type proton atpase 16 kda proteolipid subunit-like	No	NA	NA
CHH	-0.298106	68	5	13282149	13282366	4.47e-06	E01063	-1827	1452764	NA	armadillo beta-catenin-like repeat-containing protein	No	NA	NA
CHH	0.303456	30	3	10177127	10177364	4.55e-06	C00414	12820	1417012	NA	phosphoenolpyruvate carboxykinase	No	MULE_na13b	DNA/MULE
CHH	-0.319538	29	8	14805734	14805828	4.74e-06	H01251	-3553	1493909	NA	NA	No	NA	NA
CHH	0.239573	63	3	1566863	1567100	4.87e-06	C00054	2437	1414679	NA	NA	No	NA	NA
CHH	0.137873	187	9	1220759	1221558	4.9e-06	I00134	24553	1505469	NA	hypothetical protein M569_00898, partial	No	MULE_MITE1c	DNA/MULE
CHH	-0.276306	43	5	7727307	7727478	4.92e-06	E00850	15597	1451579	NA	nitrate transporter -like	No	MULE_MITE1a	DNA/MULE
CHH	0.356179	31	4	14732308	14732413	4.98e-06	D01719	2233	1438649	NA	late blight resistance protein homolog r1a-10-like	No	MULE_MITE22b	DNA/MULE
CHH	-0.0897093	295	3	13690560	13691793	5.09e-06	C00570	-1548	NA	NA	NA	NA	TRIM9	LTR/Gypsy
CHH	0.388474	21	4	13784909	13784990	5.1e-06	D01662	-13839	NA	NA	NA	NA	LARD6c	LTR/Gypsy
CHH	0.404707	33	2	12139022	12139131	5.13e-06	B01087	4132	1406757	NA	pentatricopeptide repeat-containing protein	No	Copia1b	LTR/Copia
CHH	0.256901	49	9	11560002	11560202	5.19e-06	I00592	539	1508534	3	nudix hydrolase mitochondrial-like	Up	NA	NA
CHH	0.442649	25	9	11437567	11437650	5.23e-06	I00577	-5958	1508445	4	alpha beta fold family protein	Up	MULE_MITE1c	DNA/MULE
CHH	-0.211421	98	14	25414635	25414964	5.35e-06	N03190	-4277	1393686	NA	rop guanine nucleotide exchange factor 1-like	No	NA	NA
CHH	-0.3364	47	11	2299073	2299297	5.38e-06	K00459	-4344	1329922	NA	alcohol dehydrogenase transcription factor myb sant-like protein	No	LARD9	LTR/Gypsy
CHH	0.30969	37	2	14295615	14295736	5.46e-06	B01201	0	1407711	NA	null	No	NA	NA
CHH	0.473173	30	10	14339135	14339239	5.48e-06	J01303	1320	1321620	NA	NA	No	MULE_na62	DNA/MULE
CHH	0.298483	37	7	7541058	7541147	5.49e-06	G00831	-94	1481239	NA	NA	No	NA	NA
CHH	0.514431	15	11	16720355	16720410	5.54e-06	K01091	6256	1334878	NA	NA	No	helC3r	DNA/Helitron
CHH	0.461774	27	8	11277434	11277527	5.56e-06	H01145	-1325	1493188	NA	gdp-mannose dehydratase 2-like	No	NA	NA
CHH	0.456378	23	8	16519397	16519474	5.58e-06	H01515	0	1495970	NA	eukaryotic translation initiation factor 3 subunit j-like	No	NA	NA
CHH	0.232069	56	3	17222751	17222851	5.63e-06	C01053	-3133	1421559	NA	NA	No	PIF/Harbinger_na35	DNA/PIF-Harbinger
CHH	0.267992	40	12	12628673	12628778	5.7e-06	L00798	4818	1343212	NA	NA	No	hAT_na79	DNA/hAT
CHH	0.461113	16	6	6059892	6059931	5.71e-06	F01199	-11907	1467962	NA	NA	No	MuDR53	DNA/MULE
CHH	0.43482	27	14	20160469	20160544	5.72e-06	N02236	-3687	1385682	NA	class iii alcohol dehydrogenase	No	NA	NA
CHH	-0.197034	132	6	4104542	4105059	5.81e-06	F00848	0	1465306	NA	pentatricopeptide repeat-containing protein mitochondrial-like	No	NA	NA
CHH	0.419517	39	14	6512553	6512660	5.84e-06	N00953	751	1375782	NA	galactinol synthase	No	NA	NA
CHH	0.38524	31	12	23312053	23312164	5.84e-06	L01384	-3332	1347614	NA	two-component response regulator arr3-like	No	MULE_MITE5a	DNA/MULE
CHH	-0.387299	18	12	16767910	16767997	5.84e-06	L00899	-16977	1343995	NA	plasma membrane	No	MuDR48	DNA/MULE
CHH	0.437825	20	12	15613304	15613393	5.94e-06	L00868	0	NA	NA	NA	No	NA	NA
CHH	0.146986	186	9	1135258	1136111	6.05e-06	I00130	-3101	1505427	NA	isochorismate synthase	No	MULE_MITE21b	DNA/MULE
CHH	0.191484	126	11	7472688	7473076	6.1e-06	K00754	-10244	1332456	NA	60s ribosomal protein l1	No	Gypsy30	LTR/Gypsy
CHH	-0.280198	28	12	17148227	17148324	6.24e-06	L00915	580	NA	NA	NA	NA	NA	NA
CHH	-0.186214	131	5	1329363	1329804	6.25e-06	E00256	0	1447259	NA	pentatricopeptide repeat-containing protein at1g13630-like	No	MULE_MITE3b	DNA/MULE
CHH	0.344243	28	14	7250995	7251119	6.54e-06	N01002	479	1376179	NA	probable ccr4-associated factor 1 homolog 11-like	No	MULE_MITE1c	DNA/MULE
CHH	0.190503	80	11	16920868	16921192	6.59e-06	K01096	-1082	1334911	NA	adenine nucleotide alpha hydrolases-like protein	No	MULE_na98a	DNA/MULE
CHH	0.476445	36	10	16629872	16630000	6.6e-06	J01496	7425	1322906	NA	peroxidase 16	No	Copia1b	LTR/Copia
CHH	-0.340945	24	12	15141572	15141642	6.79e-06	L00852	-17092	1343633	4	mlo-like protein 8-like	Down	helB15c	DNA/Helitron
CHH	0.455217	24	14	5038262	5038358	7.08e-06	N00820	9207	1374742	NA	NA	No	Copia3	LTR/Copia
CHH	0.187683	86	8	17059267	17059661	7.2e-06	H01617	71	1496709	NA	scarecrow-like protein 13-like	No	NA	NA
CHH	-0.327545	35	11	983973	984062	7.26e-06	K00212	2635	1327905	NA	stigma-specific stig1 family protein	No	MULE_na132	DNA/MULE
CHH	-0.220882	54	2	5838934	5839236	7.52e-06	B00888	15208	1405400	NA	NA	No	LARD9	LTR/Gypsy
CHH	0.242833	52	6	6498814	6498960	7.62e-06	F01245	12458	1468325	NA	chalcone--flavonone isomerase-like	No	hAT_na10	DNA/hAT
CHH	-0.394825	64	2	1020227	1020417	7.79e-06	B00234	0	1399937	NA	transcription termination factor family protein	No	NA	NA
CHH	0.307288	47	4	19006179	19006368	8e-06	D02262	2392	NA	NA	NA	NA	NA	NA
CHH	-0.0716866	478	11	22896521	22898520	8.02e-06	K01261	0	NA	NA	NA	No	MULE_MITE1c	DNA/MULE
CHH	0.390414	35	11	460076	460205	8.11e-06	K00097	313	1327012	NA	zeatin o-glucosyltransferase-like	No	MULE_MITE1c	DNA/MULE
CHH	-0.337557	48	8	8631905	8632034	8.13e-06	H01061	-3650	1492680	NA	NA	No	MULE_MITE9a	DNA/MULE
CHH	0.267373	41	5	12398126	12398304	8.23e-06	E01013	1203	1452501	NA	probable lrr receptor-like serine threonine-protein kinase at1g12460-like	No	MULE_MITE1a	DNA/MULE
CHH	0.380025	57	10	18378287	18378494	8.29e-06	J01713	6079	1324535	NA	cytokinin oxidase	No	MULE_MITE3b	DNA/MULE
CHH	0.285603	41	11	13815851	13816009	8.41e-06	K00966	8472	1333922	NA	rna polymerase beta chain	No	Gypsy1b	LTR/Gypsy
CHH	0.291594	57	8	6910537	6910757	8.42e-06	H00931	1145	1491760	NA	NA	No	TRIM26	LTR/Gypsy
CHH	0.273695	85	3	4058514	4058880	8.47e-06	C00174	-1374	1415413	NA	NA	No	hAT_na72b	DNA/hAT
CHH	0.169367	112	11	16512570	16513020	8.51e-06	K01081	-12278	1334788	NA	NA	No	MULE_na62	DNA/MULE
CHH	-0.480362	25	6	8931131	8931239	8.62e-06	F01385	-26818	1469104	NA	protein early flowering 4-like	No	Copia1b	LTR/Copia
CHH	0.262442	47	4	17335137	17335288	8.64e-06	D01977	-493	NA	NA	NA	No	helF3c	DNA/Helitron
CHH	0.456547	16	14	11998770	11998837	8.69e-06	N01436	0	1379484	NA	glutathione peroxidase	No	NA	NA
CHH	0.191932	89	8	1244697	1245128	8.75e-06	H00224	188	1486475	NA	plastid hexose transporter	No	MULE_MITE15b	DNA/MULE
CHH	-0.407736	16	12	12722358	12722430	8.85e-06	L00804	24037	1343263	NA	NA	No	Copia1b	LTR/Copia
CHH	0.397171	25	10	12107594	12107673	8.99e-06	J01215	18917	1321133	NA	null	No	Copia1b	LTR/Copia
CHH	0.226329	60	14	8650650	8650911	9.04e-06	N01206	3272	1377726	NA	cleavage stimulation factor subunit 3-like	No	Toursit4c	DNA/PIF-Harbinger
CHH	-0.336418	25	13	2841513	2841604	9.1e-06	M00218	14461	NA	NA	NA	NA	helB1e	DNA/Helitron
CHH	0.400697	45	5	22958024	22958160	9.25e-06	E01719	12022	1457473	NA	transcription factor bhlh63-like	No	TRIM9	LTR/Gypsy
CHH	-0.262851	40	7	2426331	2426504	9.45e-06	G00387	86	1478361	5	stem-specific protein tsjt1-like	Down	NA	NA
CHH	-0.254692	46	8	5312959	5313108	9.48e-06	H00755	-9692	1490436	NA	f-box kelch-repeat protein at3g23880-like	No	MULE_na22	DNA/MULE
CHH	-0.358722	32	8	16285219	16285367	9.49e-06	H01475	0	1495611	NA	protein	No	NA	NA
CHH	-0.233738	47	12	5710976	5711141	9.49e-06	L00417	-13888	NA	NA	NA	NA	LARD9	LTR/Gypsy
CHH	0.426925	18	11	10218275	10218318	9.6e-06	K00832	0	NA	NA	NA	No	NA	NA
CHH	0.418938	33	7	8739504	8739637	9.69e-06	G00941	7382	1481926	2	omega-hydroxypalmitate o-feruloyl transferase-like	Down	LARD6e	LTR/Gypsy
CHH	0.269456	49	7	13094704	13094919	9.94e-06	G01079	-2806	1482714	NA	ring u-box domain-containing isoform 1	No	MULE_na13b	DNA/MULE
CHH	0.348706	35	8	7998646	7998746	1e-05	H01027	1330	1492455	NA	formimidoyltransferase-cyclodeaminase-like	No	Copia7	LTR/Copia
CHH	-0.23751	44	6	17145864	17146047	1.04e-05	F01736	0	1471598	NA	NA	No	NA	NA
CHH	0.580477	13	8	1447972	1448010	1.05e-05	H00264	386	1486741	NA	protein	No	Copia42	LTR/Copia
CHH	0.257771	34	14	1736713	1736893	1.12e-05	N00362	1811	1371479	NA	NA	No	helD4c	DNA/Helitron
CHH	0.182785	170	14	15570078	15570821	1.15e-05	N01834	299	1382478	NA	uridine 5 -monophosphate synthase-like	No	MULE_MITE3a	DNA/MULE
CHH	0.370735	23	9	1900479	1900546	1.16e-05	I00174	5305	1505810	NA	pentatricopeptide repeat-containing protein at1g74580-like	No	helB8c	DNA/Helitron
CHH	-0.356347	29	10	7174676	7174790	1.16e-05	J01074	38254	NA	NA	NA	No	NA	NA
CHH	0.0945106	104	8	19272059	19272452	1.17e-05	H01981	0	1499749	NA	cobalt ion binding protein	No	NA	NA
CHH	0.417093	26	8	22785990	22786090	1.19e-05	H02257	-208	1501855	3	probable inactive receptor kinase at1g48480-like	Down	MULE_MITE1c	DNA/MULE
CHH	0.262538	60	1	13008214	13008364	1.19e-05	A01203	-10649	NA	NA	NA	NA	MULE_MITE23	DNA/MULE
CHH	-0.434035	25	4	15038216	15038310	1.2e-05	D01747	-143	1438791	2	NA	Up	NA	NA
CHH	0.120012	271	14	23569242	23570236	1.2e-05	N02812	0	1390431	NA	NA	No	MULE_MITE1a	DNA/MULE
CHH	-0.44292	17	5	18273874	18273957	1.25e-05	E01574	-712	1456649	NA	NA	No	NA	NA
CHH	-0.189908	202	12	7268661	7269370	1.25e-05	L00554	2500	1341574	NA	null	No	PIF/Harbinger_na35	DNA/PIF-Harbinger
CHH	0.350771	44	4	14225278	14225436	1.26e-05	D01686	383	1438400	NA	udp-glycosyltransferase 91a1-like	No	MULE_MITE1c	DNA/MULE
CHH	-0.447567	15	4	2002512	2002570	1.28e-05	D00428	-1198	1428692	NA	enth vhs gat family protein	No	NA	NA
CHH	-0.379038	33	8	17737165	17737262	1.31e-05	H01750	3647	1497836	3	cellulose synthase-like protein e6-like	Down	hAT_na56	DNA/hAT
CHH	0.402418	19	4	10076077	10076150	1.31e-05	D01544	552	1437411	NA	NA	No	MuDR19	DNA/MULE
CHH	0.280976	44	3	13025138	13025372	1.34e-05	C00519	60	1417681	NA	NA	No	NA	NA
CHH	0.370097	47	10	16482633	16482809	1.34e-05	J01479	631	1322769	NA	beta-ketoacyl-acp synthase iii	No	MULE_MITE1c	DNA/MULE
CHH	-0.444802	27	12	5373629	5373727	1.38e-05	L00393	1384	1340634	NA	NA	No	Hop2	DNA/MULE
CHH	-0.509954	26	1	9546881	9546953	1.41e-05	A01099	410	1310693	2	glucan endo- -beta-glucosidase 11-like	Down	LINE19	LINE/L1
CHH	0.311208	55	5	3294988	3295194	1.43e-05	E00570	2851	1449495	NA	NA	No	TRIM13a	LTR/unknown
CHH	-0.32372	28	14	4899847	4899940	1.44e-05	N00809	4495	1374659	NA	NA	No	SINE3	SINE
CHH	0.298516	31	9	14277781	14277924	1.45e-05	I01025	4583	1512088	NA	protein hothead-like	No	MULE_MITE16b	DNA/MULE
CHH	0.367247	21	14	9754351	9754424	1.49e-05	N01356	1615	1378843	NA	NA	No	MULE_na100c	DNA/MULE
CHH	-0.369249	20	5	2556362	2556441	1.52e-05	E00462	0	1448830	NA	f-box protein skip28-like	No	MULE_MITE1c	DNA/MULE
CHH	0.443058	18	1	71582	71668	1.52e-05	A00011	0	1302293	NA	40s ribosomal protein s11	No	NA	NA
CHH	0.535538	22	4	13244505	13244613	1.52e-05	D01628	5849	1438002	NA	NA	No	Hop7	DNA/MULE
CHH	0.444951	27	7	3595633	3595763	1.55e-05	G00541	-3397	1479433	NA	glycerol-3-phosphate 2-o-acyltransferase 6-like	No	NA	NA
CHH	0.305252	33	1	4067803	4067926	1.56e-05	A00730	1002	1308094	NA	interferon-induced gtp-binding protein	No	SINE1a	SINE
CHH	0.402869	35	3	8251851	8251998	1.56e-05	C00286	-2662	1416028	NA	NA	No	helB8e	DNA/Helitron
CHH	0.445364	16	5	13764823	13764892	1.58e-05	E01114	-3142	1453159	NA	selenium binding protein	No	MULE_na145	DNA/MULE
CHH	-0.427288	43	6	13425789	13425918	1.59e-05	F01487	81177	NA	NA	NA	NA	Gypsy13	LTR/Gypsy
CHH	0.291587	53	10	3906351	3906530	1.61e-05	J00675	-1715	1316712	NA	40s ribosomal protein s17-4	No	NA	NA
CHH	0.446826	28	1	10625153	10625275	1.62e-05	A01106	720	NA	NA	NA	No	Harbinger10	DNA/PIF-Harbinger
CHH	-0.160997	99	7	10316215	10316579	1.64e-05	G01012	-3957	1482353	NA	udp-glycosyltransferase 85a2-like	No	Copia10b	LTR/Copia
CHH	0.52862	14	9	3168869	3168929	1.69e-05	I00253	0	NA	NA	NA	NA	NA	NA
CHH	0.249947	49	14	22208661	22208869	1.71e-05	N02562	-675	1388470	NA	nodulin-like protein	No	MULE_MITE1a	DNA/MULE
CHH	-0.451369	30	5	12011947	12012063	1.71e-05	E00996	-3588	1452398	NA	NA	No	NA	NA
CHH	-0.285702	91	10	10542309	10542620	1.75e-05	J01186	-108227	1320961	NA	glucuronidase 3	No	LARD6a	LTR/Gypsy
CHH	0.47499	22	8	8027256	8027329	1.76e-05	H01029	0	1492465	NA	nbs-lrr resistance protein	No	NA	NA
CHH	-0.133781	119	2	6078443	6079220	1.76e-05	B00904	487	NA	NA	NA	No	pogo_MITE1	DNA/Tc1-Mariner
CHH	0.254517	44	8	23489597	23489775	1.76e-05	H02325	-1506	1502409	NA	dicarboxylate transport	No	MULE_na108	DNA/MULE
CHH	0.328031	39	8	16232290	16232434	1.77e-05	H01462	0	1495512	NA	transcription factor voz1-like	No	NA	NA
CHH	0.293127	55	5	13598577	13598765	1.83e-05	E01096	3586	1453003	NA	null	No	NA	NA
CHH	0.359235	29	9	7966021	7966101	1.85e-05	I00386	-1153	1507187	NA	NA	No	hAT_MITE3	DNA/hAT
CHH	-0.173481	93	1	6760632	6761181	1.86e-05	A00992	-1027	1309978	NA	xyloglucan endotransglucosylase hydrolase protein 1-like	No	helA1q	DNA/Helitron
CHH	-0.419666	36	6	14816831	14816968	1.86e-05	F01533	6198	NA	NA	NA	No	NA	NA
CHH	-0.375073	24	10	2757458	2757504	1.87e-05	J00521	0	1315589	NA	transcription factor tcp11-like	No	NA	NA
CHH	-0.409764	20	9	14601550	14601622	1.87e-05	I01086	-250	1512622	NA	NA	No	TagII5	DNA/hAT
CHH	0.394528	27	14	18306816	18306904	1.89e-05	N02077	-3434	1384432	NA	pentatricopeptide repeat-containing protein	No	Hop3	DNA/MULE
CHH	-0.414707	27	7	16067538	16067668	1.9e-05	G01222	2218	1483489	NA	eukaryotic translation initiation factor 2a-like	No	MULE_na43	DNA/MULE
CHH	0.198535	87	2	7610454	7610998	1.94e-05	B00970	3112	1405909	NA	protein	No	hAT_MITE13c	DNA/hAT
CHH	-0.228636	60	14	18815296	18815536	1.97e-05	N02104	8317	1384634	NA	phospholipase d	No	MULE_na113	DNA/MULE
CHH	0.38678	21	2	3734021	3734091	1.99e-05	B00701	-902	1403814	NA	NA	No	hAT_MITE3	DNA/hAT
CHH	0.169567	127	10	4949184	4949713	2e-05	J00825	-3677	1317994	NA	NA	No	LARD6c	LTR/Gypsy
CHH	0.228954	42	6	17010798	17010949	2.01e-05	F01720	-1229	1471473	NA	methyltransferase-like protein 13-like	No	NA	NA
CHH	0.254844	63	11	18457644	18457822	2.02e-05	K01135	-279	1335151	NA	chromatin assembly factor 1 subunit	No	MULE_MITE1a	DNA/MULE
CHH	0.239053	81	9	2944392	2944694	2.03e-05	I00237	5219	NA	NA	NA	NA	LARD6a	LTR/Gypsy
CHH	0.402912	32	14	25019709	25019863	2.05e-05	N03101	-291	1393047	NA	rhomboid protein 2-like	No	NA	NA
CHH	-0.397438	24	11	20564434	20564506	2.05e-05	K01183	24493	NA	NA	NA	No	LARD4	LTR/Gypsy
CHH	0.421372	44	11	8399219	8399385	2.12e-05	K00757	-59257	1332466	NA	rna polymerase beta chain	No	Copia1b	LTR/Copia
CHH	0.299138	35	4	10152614	10152745	2.13e-05	D01549	0	1437438	NA	NA	No	NA	NA
CHH	-0.272589	58	12	7377608	7377803	2.13e-05	L00559	-293	1341651	NA	NA	No	NA	NA
CHH	-0.329426	28	5	19323669	19323774	2.14e-05	E01627	-9616	1456926	NA	beta-amylase chloroplastic-like	No	MULE_MITE5a	DNA/MULE
CHH	0.468791	14	6	5622123	5622175	2.15e-05	F01154	0	1467587	NA	pentatricopeptide repeat-containing protein mitochondrial-like	No	NA	NA
CHH	0.462903	27	1	3224052	3224165	2.15e-05	A00599	431	1307185	NA	NA	No	NA	NA
CHH	0.327922	29	6	12597297	12597364	2.24e-05	F01449	15837	1469629	NA	serpin-zx-like	No	MULE_na62	DNA/MULE
CHH	0.325022	37	8	9253124	9253368	2.26e-05	H01086	-574	1492820	1	NA	Up	NA	NA
CHH	-0.305437	27	4	8743473	8743564	2.31e-05	D01466	-8016	1436941	NA	NA	No	Copia1a	LTR/Copia
CHH	0.288289	57	8	3565736	3565980	2.35e-05	H00615	3328	1489407	2	NA	Down	NA	NA
CHH	-0.298491	47	7	2249960	2250147	2.38e-05	G00362	-1366	1478146	NA	proteasome subunit beta type	No	NA	NA
CHH	0.404759	26	5	1165366	1165486	2.41e-05	E00226	3801	NA	NA	NA	NA	Toursit4c	DNA/PIF-Harbinger
CHH	-0.109758	132	14	2224535	2225089	2.42e-05	N00452	0	1372226	NA	aldo keto reductase	No	pogo_MITE2b	DNA/Tc1-Mariner
CHH	-0.260567	66	4	20671613	20671868	2.44e-05	D02478	453	1444057	NA	NA	No	NA	NA
CHH	-0.350407	28	5	11194168	11194274	2.44e-05	E00958	-4324	1452224	NA	rwp-rk domain-containing protein	No	helD8b	DNA/Helitron
CHH	0.440849	16	7	10143832	10143879	2.45e-05	G01002	0	1482305	NA	NA	No	NA	NA
CHH	0.364385	21	4	8286066	8286128	2.47e-05	D01445	11953	NA	NA	NA	No	Gypsy40	LTR/Gypsy
CHH	0.455144	24	11	16266091	16266174	2.53e-05	K01067	5810	1334664	NA	aspartokinase chloroplastic-like	No	TRIM3c	LTR/Gypsy
CHH	0.309062	70	7	3397323	3397603	2.58e-05	G00522	2302	1479359	NA	actin-depolymerizing factor	No	MULE_na22	DNA/MULE
CHH	-0.511016	28	10	12942003	12942117	2.6e-05	J01235	-7711	1321269	NA	nedd8 ultimate buster 1-like	No	NA	NA
CHH	0.278695	44	14	9747406	9747518	2.62e-05	N01354	0	1378827	NA	NA	No	NA	NA
CHH	-0.286202	50	14	8685491	8685700	2.63e-05	N01212	0	1377787	NA	pentatricopeptide repeat-containing protein mitochondrial-like	No	NA	NA
CHH	0.418174	18	2	13799381	13799449	2.66e-05	B01173	6140	1407384	NA	NA	No	Copia1b	LTR/Copia
CHH	0.35525	29	4	9928003	9928092	2.67e-05	D01538	13894	1437350	NA	down syndrome critical region protein 3 homolog	No	NA	NA
CHH	-0.353609	22	12	15945721	15945776	2.68e-05	L00872	78383	1343788	2	NA	Up	LARD9	LTR/Gypsy
CHH	-0.251172	80	13	11133957	11134236	2.68e-05	M00581	83397	1357248	NA	dna helicase homolog	No	Copia1b	LTR/Copia
CHH	-0.452392	12	9	11035273	11035375	2.72e-05	I00541	-1511	1508197	NA	phospholipase c 3-like	No	MULE_na136	DNA/MULE
CHH	-0.406109	48	8	11346979	11347171	2.75e-05	H01150	0	1493211	NA	phospholipase d delta-like	No	NA	NA
CHH	-0.395601	24	1	1404312	1404413	2.77e-05	A00283	4167	1304651	NA	gibberellin 3-oxidase	No	PIF/Harbinger_na34	DNA/PIF-Harbinger
CHH	0.369667	44	9	7817885	7817994	2.77e-05	I00376	-17189	1507139	NA	probable lrr receptor-like serine threonine-protein kinase at3g47570-like	No	Gypsy1b	LTR/Gypsy
CHH	0.188299	65	10	8595190	8595537	2.82e-05	J01129	-2664	1320503	NA	major latex-like protein	No	MULE_MITE22a	DNA/MULE
CHH	0.179144	122	5	3672561	3673097	2.87e-05	E00622	2831	1449905	NA	ubx domain-containing protein	No	helD3d	DNA/Helitron
CHH	0.370585	25	8	1558075	1558153	2.88e-05	H00277	1175	1486822	1	probable calcium-binding protein cml23-like	Up	MULE_na66b	DNA/MULE
CHH	0.318118	39	14	5737928	5738112	2.97e-05	N00893	-1722	1375296	NA	chaperone activity of bc1 complex- mitochondrial-like	No	pogo_MITE1	DNA/Tc1-Mariner
CHH	-0.377763	31	8	10342013	10342148	3.08e-05	H01106	15930	1492943	NA	NA	No	NA	NA
CHH	-0.36733	18	1	2406719	2406843	3.11e-05	A00459	598	1305984	NA	abc1 family protein	No	MULE_na24c	DNA/MULE
CHH	0.228857	64	6	16964525	16964820	3.16e-05	F01712	-726	1471422	NA	probable e3 ubiquitin-protein ligase ari7-like	No	MULE_na136	DNA/MULE
CHH	-0.20847	63	7	13609359	13609630	3.17e-05	G01100	3091	1482815	NA	NA	No	helB8c	DNA/Helitron
CHH	-0.214562	83	1	11131490	11131748	3.21e-05	A01139	-12500	1311009	NA	transcription factor myb1r1-like	No	NA	NA
CHH	-0.258502	40	2	13359930	13360078	3.23e-05	B01146	8842	1407165	NA	respiratory burst oxidase homolog protein b-like	No	Copia47	LTR/Copia
CHH	0.220785	78	9	13401565	13401985	3.28e-05	I00883	4923	1510898	NA	mitochondrial carnitine acylcarnitine carrier protein cacl-like	No	NA	NA
CHH	0.341058	47	3	10993454	10993632	3.34e-05	C00438	18667	1417147	NA	r2r3-myb transcription factor	No	Harbinger3	DNA/PIF-Harbinger
CHH	0.204382	52	12	9535279	9535471	3.39e-05	L00668	14793	1342326	NA	f-box protein	No	MULE_na7b	DNA/MULE
CHH	0.16188	124	10	15421797	15422308	3.46e-05	J01381	-269	1322069	NA	hydroxycinnamoyl shikimate quinate hydroxycinnamoyltransferase-like protein	No	MULE_MITE9b	DNA/MULE
CHH	-0.352168	24	6	12563663	12563742	3.52e-05	F01449	-15614	1469629	NA	serpin-zx-like	No	NA	NA
CHH	0.351704	27	3	2775212	2775296	3.55e-05	C00076	5010	1414793	NA	rna recognition domain-containing protein wtf1	No	LINE8	LINE/L1
CHH	0.16435	128	1	840965	841371	3.6e-05	A00171	582	1303669	NA	PREDICTED: uncharacterized protein LOC100257795	No	MULE_MITE18c	DNA/MULE
CHH	0.42143	22	4	7472523	7472627	3.64e-05	D01307	17410	1436130	NA	zinc finger ccch domain-containing protein 43-like	No	Copia1b	LTR/Copia
CHH	0.196804	80	8	21953197	21953494	3.66e-05	H02202	5394	1501405	NA	NA	No	helF3c	DNA/Helitron
CHH	0.472176	28	1	11019505	11019597	3.68e-05	A01129	0	1310946	NA	myb2	No	NA	NA
CHH	0.0651306	434	14	5391148	5393307	3.72e-05	N00864	581	1375099	NA	NA	No	MULE_na24c	DNA/MULE
CHH	0.277616	52	11	6608158	6608385	3.72e-05	K00750	660517	1332441	NA	light harvesting chlorophyll a b-binding protein	No	Copia46	LTR/Copia
CHH	0.09508	337	9	12275749	12277056	3.73e-05	I00697	0	1509413	NA	NA	No	NA	NA
CHH	0.33817	25	3	11860288	11860387	3.74e-05	C00466	-11348	1417332	NA	disease resistance protein rga3-like	No	NA	NA
CHH	-0.44293	21	4	9406661	9406737	3.78e-05	D01503	4420	1437222	NA	late blight resistance protein homolog r1b-12-like	No	Copia1b	LTR/Copia
CHH	-0.234609	58	2	15082013	15082209	3.79e-05	B01290	2125	1408497	NA	trna dihydrouridine synthase	No	NA	NA
CHH	-0.427637	36	2	17406764	17406907	3.81e-05	B01588	-3570	1410693	NA	zinc finger protein zat9-like	No	NA	NA
CHH	-0.467723	32	12	14904727	14904853	3.85e-05	L00846	-23951	NA	NA	NA	NA	NA	NA
CHH	-0.464284	10	9	1108337	1108394	3.89e-05	I00126	397	1505390	NA	NA	No	NA	NA
CHH	0.230866	91	12	6614930	6615285	3.92e-05	L00511	-14198	1341359	5	pectinesterase 3-like	Down	MULE_MITE1c	DNA/MULE
CHH	0.430869	18	7	10352704	10352760	4e-05	G01014	9620	1482356	NA	somatic embryogenesis receptor kinase 1	No	NA	NA
CHH	0.140188	97	2	3401618	3402037	4.07e-05	B00674	340	NA	NA	NA	NA	hAT_MITE11	DNA/hAT
CHH	0.48012	18	11	1281110	1281177	4.11e-05	K00278	2477	1328480	NA	NA	No	MULE_na62	DNA/MULE
CHH	0.197119	74	2	13891696	13892029	4.13e-05	B01175	-39321	1407428	NA	protein	No	MULE_MITE16b	DNA/MULE
CHH	0.253464	53	7	270728	270886	4.17e-05	G00028	0	NA	NA	NA	No	MuDR51	DNA/MULE
CHH	0.182533	126	12	3856067	3856669	4.21e-05	L00286	500	1339974	NA	metalloendoproteinase 1-like	No	hAT_MITE8b	DNA/hAT
CHH	0.0842877	579	6	15772327	15774418	4.22e-05	F01589	12889	1470628	NA	rna polymerase ii c-terminal domain phosphatase-like 4-like	No	LINE80	LINE/L1
CHH	-0.316842	40	12	20867196	20867394	4.23e-05	L01036	-702	1344868	NA	nicotinamide adenine dinucleotide transporter mitochondrial-like	No	MULE_MITE1c	DNA/MULE
CHH	0.418337	37	14	5931587	5931705	4.28e-05	N00909	-5256	1375423	NA	NA	No	NA	NA
CHH	0.318296	33	1	8169228	8169356	4.3e-05	A01063	-8531	1310415	NA	ap2 b3-like transcriptional factor family	No	helK1d	DNA/Helitron
CHH	-0.278285	31	2	155723	155805	4.33e-05	B00031	0	1398338	NA	probable alanine--trna chloroplastic-like	No	NA	NA
CHH	0.377805	20	13	5873923	5873989	4.43e-05	M00341	-4263	1355742	NA	quercetin 3-o-glucoside-6 -o-malonyltransferase	No	hAT_na7	DNA/hAT
CHH	0.159732	103	1	1077150	1077614	4.46e-05	A00228	0	1304146	NA	branched-chain-amino-acid aminotransferase-like protein chloroplastic-like	No	NA	NA
CHH	-0.406914	21	4	17802099	17802172	4.51e-05	D02056	-1015	1440718	NA	rhodanese-like domain-containing protein chloroplastic-like	No	NA	NA
CHH	-0.33182	34	4	12899883	12899984	4.74e-05	D01614	13395	1437904	NA	glutamate-gated kainate-type ion channel receptor subunit 5	No	NA	NA
CHH	0.471262	15	1	2018639	2018696	4.78e-05	A00389	0	1305498	NA	cytochrome p450 734a1-like	No	NA	NA
CHH	0.226955	75	9	1675223	1675558	4.79e-05	I00164	0	NA	NA	NA	No	NA	NA
CHH	0.225643	63	1	9635582	9635913	4.81e-05	A01100	1213	1310699	NA	dna glycosylase superfamily protein	No	MULE_na102b	DNA/MULE
CHH	-0.131013	110	4	12439630	12439915	4.83e-05	D01600	-22560	1437807	NA	phosphatidic acid phosphatase beta	No	Gypsy8	LTR/Gypsy
CHH	-0.261289	39	12	3533867	3534021	4.84e-05	L00267	36175	1339852	NA	pentatricopeptide repeat-containing protein at4g20090-like	No	Gypsy40	LTR/Gypsy
CHH	-0.458845	22	10	1386265	1386354	4.85e-05	J00301	0	1313860	NA	l-type lectin-domain containing receptor kinase -like	No	NA	NA
CHH	-0.331281	94	7	2916170	2916466	4.9e-05	G00454	0	1478889	NA	ethylene receptor	No	NA	NA
CHH	0.473204	47	9	2822220	2822414	4.95e-05	I00229	7780	1506228	NA	NA	No	NA	NA
CHH	-0.177509	80	11	23329732	23330072	4.98e-05	K01323	887	1336411	NA	60s ribosomal protein	No	MULE_MITE16b	DNA/MULE
CHH	0.306314	47	3	592567	592795	5.15e-05	C00012	1706	1414469	NA	NA	No	MULE_na99a	DNA/MULE
CHH	-0.322156	36	6	18263408	18263547	5.18e-05	F01921	3294	1473131	NA	f-box protein at5g03970-like	No	Jittery3	DNA/MULE
CHH	-0.372436	24	13	10815813	10815895	5.23e-05	M00573	10606	NA	NA	NA	NA	Copia1b	LTR/Copia
CHH	-0.473068	18	9	2878088	2878149	5.29e-05	I00234	-2904	1506249	NA	protein kinase wee1	No	Copia2	LTR/Copia
CHH	0.238862	63	10	14998037	14998178	5.3e-05	J01340	4371	1321832	NA	probable wrky transcription factor 32-like	No	MULE_na117	DNA/MULE
CHH	0.352402	35	5	13296800	13296910	5.33e-05	E01064	5236	NA	NA	NA	NA	TRIM12	LTR/Gypsy
CHH	-0.269183	38	5	7868862	7869014	5.33e-05	E00852	-76423	1451591	NA	NA	No	LARD29	LTR/unknown
CHH	0.436556	19	7	3674557	3674619	5.34e-05	G00549	2267	1479491	NA	cysteine-rich repeat secretory protein 3-like	No	NA	NA
CHH	-0.0756289	206	3	758562	759305	5.38e-05	C00017	-2605	1414491	NA	NA	No	SINE3	SINE
CHH	-0.370512	25	3	5646810	5646928	5.38e-05	C00262	-112198	NA	NA	NA	NA	helB8c	DNA/Helitron
CHH	-0.344722	26	12	19028446	19028535	5.41e-05	L00954	-83308	1344300	NA	NA	No	helB8c	DNA/Helitron
CHH	0.131457	176	13	16490389	16491189	5.44e-05	M01001	1394	1360248	NA	NA	No	Gypsy12b	LTR/Gypsy
CHH	-0.456469	14	4	4069798	4069873	5.52e-05	D00836	0	1432369	NA	protein chloroplastic-like	No	NA	NA
CHH	0.0952784	503	12	21725959	21728036	5.6e-05	L01128	719	1345552	NA	s-adenosylmethionine decarboxylase	No	MULE_MITE1c	DNA/MULE
CHH	0.5332	14	2	13258701	13258754	5.61e-05	B01143	7065	1407144	NA	probable pectinesterase pectinesterase inhibitor 25-like	No	NA	NA
CHH	0.38294	43	2	11759992	11760121	5.67e-05	B01076	17591	1406690	NA	receptor-like protein kinase feronia-like	No	hAT_na66a	DNA/hAT
CHH	0.202511	115	8	19246001	19246389	5.84e-05	H01976	392	NA	NA	NA	NA	LARD4	LTR/Gypsy
CHH	0.411941	33	9	12734734	12734848	5.93e-05	I00774	-1691	NA	NA	NA	NA	MULE_MITE1c	DNA/MULE
CHH	0.220035	62	2	16938935	16939199	5.93e-05	B01518	-5145	1410087	NA	ubiquitin-conjugating enzyme e2 28	No	MULE_MITE25b	DNA/MULE
CHH	0.396105	33	8	1014832	1015000	5.93e-05	H00191	7675	1486157	NA	probable xaa-pro aminopeptidase p-like	No	MULE_MITE15c	DNA/MULE
CHH	0.178149	221	8	2734287	2735097	5.98e-05	H00450	-6134	1488179	NA	NA	No	PIF/Harbinger_na4	DNA/PIF-Harbinger
CHH	0.177059	101	7	216302	216703	6.1e-05	G00023	8665	1475435	NA	30s ribosomal protein chloroplastic-like	No	NA	NA
CHH	-0.398311	32	10	2466538	2466696	6.15e-05	J00487	0	1315377	NA	NA	No	NA	NA
CHH	0.441856	27	2	2976533	2976664	6.22e-05	B00603	-3317	1402962	NA	NA	No	helA1xxviii	DNA/Helitron
CHH	-0.369618	31	10	4583617	4583742	6.29e-05	J00772	0	1317491	NA	exosome component 10-like	No	NA	NA
CHH	-0.304894	38	7	2293186	2293349	6.31e-05	G00369	-1478	1478202	NA	protein xri1-like	No	MULE_MITE5a	DNA/MULE
CHH	0.396048	19	12	19144603	19144693	6.33e-05	L00954	32067	1344300	NA	NA	No	helB8c	DNA/Helitron
CHH	0.378669	24	8	15413062	15413131	6.4e-05	H01301	725	NA	NA	NA	NA	NA	NA
CHH	-0.23817	50	8	20413979	20414171	6.42e-05	H02093	-12139	NA	NA	NA	NA	NA	NA
CHH	-0.432736	24	12	15971463	15971555	6.54e-05	L00872	104125	1343788	2	NA	Up	MULE_na111	DNA/MULE
CHH	0.0783639	652	3	13396984	13399166	6.59e-05	C00541	11245	1417844	NA	sumo-conjugating enzyme sce1-like	No	Copia33	LTR/Copia
CHH	-0.457486	25	12	13422183	13422242	6.59e-05	L00814	27464	1343320	NA	NA	No	LARD6d	LTR/Gypsy
CHH	0.442268	26	6	13403325	13403391	6.6e-05	F01487	58713	NA	NA	NA	NA	Copia10a	LTR/Copia
CHH	0.256593	47	7	815074	815265	6.63e-05	G00130	379	1476322	NA	NA	No	NA	NA
CHH	0.390562	32	5	3951987	3952113	6.63e-05	E00644	419	1450087	NA	protein nlp6-like	No	MULE_MITE1c	DNA/MULE
CHH	0.429633	26	5	4565454	4565550	6.64e-05	E00724	2576	1450704	NA	NA	No	SINE1a	SINE
CHH	0.217026	79	5	18593101	18593577	6.66e-05	E01601	-5649	1456833	1	NA	Up	helD8b	DNA/Helitron
CHH	0.203638	81	11	10089008	10089395	6.69e-05	K00817	0	1332959	NA	cdpk-related kinase 5-like	No	NA	NA
CHH	0.284405	43	4	912844	912968	6.74e-05	D00204	0	1426803	NA	wd repeat-containing protein 89 homolog	No	NA	NA
CHH	-0.571715	20	4	10026694	10026743	6.84e-05	D01542	5171	NA	NA	NA	NA	LARD36b	LTR/unknown
CHH	0.554747	18	10	1588018	1588081	6.85e-05	J00352	0	1314230	NA	pentatricopeptide repeat-containing protein chloroplastic-like	No	NA	NA
CHH	0.390521	30	14	10608129	10608229	6.91e-05	N01396	76922	1379134	NA	af428466_1 at4g03150 f4c21_7	No	LARD6a	LTR/Gypsy
CHH	0.324867	29	4	19577990	19578128	6.96e-05	D02329	-337	1442958	NA	NA	No	NA	NA
CHH	-0.207825	132	11	15238685	15239131	7.11e-05	K01035	-71321	NA	NA	NA	NA	LARD17	LTR/Gypsy
CHH	0.232846	125	14	19097249	19097785	7.18e-05	N02122	-2572	NA	NA	NA	No	helC3x	DNA/Helitron
CHH	0.537155	18	6	12237255	12237340	7.2e-05	F01443	-37195	NA	NA	NA	No	MuDR13	DNA/MULE
CHH	0.222417	101	3	6382839	6383134	7.24e-05	C00278	-7360	1415996	NA	NA	No	LARD9	LTR/Gypsy
CHH	-0.329915	27	2	1730206	1730343	7.26e-05	B00369	887	1401123	NA	immediate-early salicylate-induced glucosyltransferase	No	NA	NA
CHH	-0.477871	17	8	7968058	7968106	7.27e-05	H01024	-3475	1492441	NA	syntaxin-124-like	No	NA	NA
CHH	0.276504	50	3	11850934	11851097	7.39e-05	C00466	-1994	1417332	NA	disease resistance protein rga3-like	No	LARD4	LTR/Gypsy
CHH	0.364248	27	2	5815557	5815635	7.39e-05	B00886	5273	1405390	NA	NA	No	NA	NA
CHH	-0.322293	27	13	20612865	20612961	7.44e-05	M01878	0	1367242	NA	NA	No	NA	NA
CHH	0.407071	34	13	45328	45457	7.63e-05	M00004	0	1353293	NA	NA	No	NA	NA
CHH	0.198621	95	12	10537781	10538052	7.78e-05	L00704	-6396	1342536	NA	set domain protein	No	helA1o	DNA/Helitron
CHH	0.26607	48	4	20855779	20855937	7.86e-05	D02520	189	1444348	NA	NA	No	NA	NA
CHH	0.366352	29	6	15894742	15894882	7.88e-05	F01597	4464	1470661	NA	NA	No	MULE_na13a	DNA/MULE
CHH	-0.367899	37	13	868076	868173	7.9e-05	M00137	-595	NA	NA	NA	NA	LARD4	LTR/Gypsy
CHH	0.302574	38	12	10240579	10240770	8.01e-05	L00698	-15506	1342494	NA	cax-interacting protein 4-like	No	Copia1a	LTR/Copia
CHH	0.324233	26	9	2158973	2159073	8.02e-05	I00190	0	1505891	NA	mads box	No	NA	NA
CHH	-0.442631	20	11	2100682	2100772	8.14e-05	K00431	-3633	1329723	NA	transcription factor myb82	No	NA	NA
CHH	-0.235054	57	13	2174603	2174783	8.17e-05	M00200	-11485	1354873	NA	NA	No	Copia5	LTR/Copia
CHH	0.334188	33	10	1619326	1619437	8.19e-05	J00360	285	1314278	NA	glycine-rich rna-binding protein mitochondrial-like	No	MULE_MITE3a	DNA/MULE
CHH	-0.302993	31	4	19694976	19695068	8.25e-05	D02345	1726	NA	NA	NA	NA	MULE_na19b	DNA/MULE
CHH	-0.463876	22	1	6313494	6313591	8.27e-05	A00965	0	1309800	NA	at4g17250 dl4660w	No	NA	NA
CHH	-0.409055	24	13	13144319	13144414	8.28e-05	M00607	-3606	1357354	NA	casein kinase i isoform delta-like	No	Hop8	DNA/MULE
CHH	-0.355441	34	8	10447698	10447842	8.28e-05	H01110	-5598	1492971	NA	gibberellin 2-beta-dioxygenase 8-like	No	NA	NA
CHH	0.0661705	466	5	13097016	13099807	8.29e-05	E01056	69702	NA	NA	NA	NA	MULE_na13a	DNA/MULE
CHH	0.314907	31	3	7038805	7038954	8.3e-05	C00284	-423615	NA	NA	NA	NA	helB8c	DNA/Helitron
CHH	-0.409309	27	4	11174699	11174814	8.35e-05	D01587	212176	1437686	NA	protein dr1 homolog	No	LARD21	LTR/Copia
CHH	-0.485746	18	12	3770708	3770757	8.38e-05	L00280	0	1339948	NA	g-type lectin s-receptor-like serine threonine-protein kinase at5g35370-like	No	NA	NA
CHH	-0.405823	25	4	17108766	17108848	8.4e-05	D01949	0	1440066	NA	NA	No	NA	NA
CHH	-0.323663	28	11	19746382	19746507	8.49e-05	K01156	-29124	1335289	NA	serine threonine-protein phosphatase 7	No	helJ1k	DNA/Helitron
CHH	0.291763	73	5	7784841	7785086	8.51e-05	E00850	73131	1451579	NA	nitrate transporter -like	No	TRIM22	LTR/unknown
CHH	0.243082	81	1	10679874	10680091	8.54e-05	A01109	12064	1310742	NA	pentatricopeptide repeat-containing protein mitochondrial-like	No	MULE_MITE23	DNA/MULE
CHH	0.265231	50	3	14583247	14583473	8.56e-05	C00659	5974	NA	NA	NA	NA	MULE_na24b	DNA/MULE
CHH	0.170571	133	5	5291069	5291524	8.62e-05	E00773	969	1451032	NA	at1g73940 f2p9_19	No	LARD4	LTR/Gypsy
CHH	0.473135	25	11	9055498	9055575	8.62e-05	K00759	-260622	1332479	NA	f-box lrr-repeat protein at5g63520-like	No	NA	NA
CHH	0.327341	28	13	7694696	7694792	8.91e-05	M00500	1506	1356756	NA	NA	No	LINE91	LINE/L1
CHH	-0.426125	34	11	20122003	20122091	9.01e-05	K01168	405	1335388	NA	NA	No	MULE_na61	DNA/MULE
CHH	0.44896	46	6	18356750	18356887	9.01e-05	F01947	-1790	1473227	NA	nitrate and chloride transporter	No	hAT_MITE2	DNA/hAT
CHH	-0.190152	123	11	14874845	14875280	9.03e-05	K01020	0	NA	NA	NA	NA	MULE_MITE1c	DNA/MULE
CHH	0.373153	21	13	13865825	13865941	9.18e-05	M00641	-8760	1357598	NA	polyphenol oxidase	No	helD8b	DNA/Helitron
CHH	0.205736	84	7	11136519	11136918	9.21e-05	G01038	48538	1482498	NA	gem-associated protein 2-like	No	helH1g	DNA/Helitron
CHH	0.0866797	429	12	3313683	3315559	9.36e-05	L00253	-4403	1339725	NA	gibberellin 20-	No	MULE_na93a	DNA/MULE
CHH	-0.412361	56	10	2595023	2595166	9.41e-05	J00494	0	1315437	NA	probable leucine-rich repeat receptor-like protein kinase at1g68400-like	No	NA	NA
CHH	0.350468	48	3	12895577	12895701	9.43e-05	C00509	155	1417623	NA	snakin-1	No	LARD9	LTR/Gypsy
CHH	0.297096	34	11	5051671	5051792	9.44e-05	K00670	-5143	NA	NA	NA	NA	Copia3	LTR/Copia
CHH	0.176225	103	5	2803034	2803475	9.63e-05	E00501	705	1449134	NA	protein	No	Tourist3a	DNA/PIF-Harbinger
CHH	0.30414	45	5	5607817	5607970	9.73e-05	E00794	-21740	1451150	NA	flotillin-like protein 1	No	LARD9	LTR/Gypsy
CHH	0.410223	28	10	19126534	19126642	9.75e-05	J01841	0	1325618	NA	zinc ion binding protein	No	NA	NA
CHH	-0.378631	34	8	1763104	1763248	0.000100208	H00299	72	1486985	NA	protein binding	No	MULE_MITE1c	DNA/MULE
CHH	-0.401303	21	2	6834151	6834238	0.000101122	B00946	21783	1405752	NA	nuclear transcription factor y subunit b-9- partial	No	TRIM40	LTR/Copia
CHH	0.274179	53	2	2117494	2117679	0.000101215	B00448	459	1401671	NA	NA	No	MULE_na61	DNA/MULE
CHH	0.323493	36	10	15906645	15906852	0.000101236	J01419	2403	NA	NA	NA	NA	Jittery8	DNA/MULE
CHH	-0.518775	19	6	179272	179335	0.000101524	F00033	0	1458804	NA	dsrna-binding protein 3	No	NA	NA
CHH	0.454262	16	2	14117892	14117951	0.000101575	B01189	5721	1407594	2	NA	Up	NA	NA
CHH	0.370052	23	8	5247002	5247136	0.000101663	H00754	-8255	1490425	NA	sar dna-binding protein-1	No	MuDR8	DNA/MULE
CHH	0.547561	17	12	20287682	20287731	0.000102434	L00983	3340	NA	NA	NA	NA	NA	NA
CHH	0.583229	13	3	8473418	8473459	0.000103102	C00295	0	NA	NA	NA	No	NA	NA
CHH	-0.38376	25	1	6097692	6097792	0.000104531	A00950	13165	1309709	NA	NA	No	Gypsy4	LTR/Gypsy
CHH	0.323708	31	14	1358830	1358957	0.000104557	N00287	0	1370981	NA	pho1-like protein	No	NA	NA
CHH	0.248546	45	11	10528743	10528950	0.000104952	K00876	0	NA	NA	NA	No	NA	NA
CHH	0.22038	72	13	3863927	3864253	0.000104996	M00229	-17557	1355113	NA	serine threonine-protein kinase	No	helD1d	DNA/Helitron
CHH	0.343078	29	10	3539657	3539793	0.000105964	J00630	-7947	NA	NA	NA	NA	NA	NA
CHH	0.214225	69	10	3768085	3768368	0.000106509	J00659	-5089	1316592	NA	NA	No	MULE_MITE15b	DNA/MULE
CHH	0.298842	59	6	3048991	3049224	0.000106673	F00653	3556	1463836	NA	NA	No	LARD6a	LTR/Gypsy
CHH	0.457771	19	2	716685	716770	0.000107274	B00175	0	1399386	1	kinesin heavy chain	Up	NA	NA
CHH	0.2008	70	3	5099923	5100287	0.000107929	C00235	-125	1415833	NA	thermostable beta-glucosidase	No	MULE_MITE7b	DNA/MULE
CHH	0.279281	59	8	1730912	1731153	0.000109534	H00297	1241	1486969	NA	transcription factor bhlh93-like	No	MULE_MITE1c	DNA/MULE
CHH	-0.313577	31	8	8011046	8011143	0.000110268	H01027	-8678	1492455	NA	formimidoyltransferase-cyclodeaminase-like	No	MULE_MITE1a	DNA/MULE
CHH	-0.619173	8	9	14237351	14237424	0.000112228	I01020	7190	1512008	NA	dead-box atp-dependent rna helicase 20-like	No	NA	NA
CHH	0.137602	104	3	2729432	2729839	0.000114844	C00076	50467	1414793	NA	rna recognition domain-containing protein wtf1	No	Gypsy40	LTR/Gypsy
CHH	-0.422024	19	1	12957060	12957124	0.000116264	A01202	-12303	1311407	NA	NA	No	MULE_na25b	DNA/MULE
CHH	-0.455251	22	12	24515895	24516014	0.000116864	L01587	0	1349348	NA	auxin response factor	No	NA	NA
CHH	-0.260442	42	5	9522899	9523074	0.000117019	E00902	-60931	NA	NA	NA	NA	MULE_na13a	DNA/MULE
CHH	-0.415362	22	14	1771436	1771576	0.000117071	N00368	0	1371499	NA	non-lysosomal glucosylceramidase-like	No	NA	NA
CHH	-0.323027	26	14	21351603	21351738	0.000117678	N02403	0	1387115	NA	histone superfamily protein	No	NA	NA
CHH	0.240224	44	8	17097242	17097483	0.00011781	H01624	-436	NA	NA	NA	NA	pogo_MITE2b	DNA/Tc1-Mariner
CHH	-0.433148	19	4	18137803	18137853	0.000118498	D02129	800	NA	NA	NA	No	NA	NA
CHH	0.437035	18	9	12912690	12912768	0.000118838	I00807	0	1510278	NA	cytochrome p450	No	NA	NA
CHH	0.334465	43	12	5326368	5326497	0.00012051	L00392	-5513	1340629	NA	disease resistance protein rgh4	No	Copia1b	LTR/Copia
CHH	-0.339447	26	5	23104694	23104800	0.000120667	E01730	-2619	1457508	NA	probable receptor-like protein kinase at1g67000-like	No	helC3r	DNA/Helitron
CHH	0.33575	43	12	9585439	9585630	0.000120792	L00668	-34090	1342326	NA	f-box protein	No	NA	NA
CHH	-0.0588058	343	13	12923272	12924902	0.000121299	M00602	-9618	1357334	NA	NA	No	Copia2	LTR/Copia
CHH	0.300831	38	9	3940820	3940959	0.000121369	I00301	-5085	1506657	NA	late blight resistance protein homolog r1a-10-like	No	Copia10b	LTR/Copia
CHH	0.38518	27	1	13168999	13169119	0.000121877	A01209	6047	1311446	NA	transcription factor isoform 1	No	helF3c	DNA/Helitron
CHH	0.355691	26	12	21297224	21297303	0.000122988	L01081	-1555	1345193	NA	NA	No	NA	NA
CHH	0.421123	23	1	8207495	8207562	0.000123115	A01065	0	1310431	NA	subtilisin-like protease-like	No	NA	NA
CHH	0.453389	17	1	1426291	1426373	0.000123727	A00286	0	1304684	NA	NA	No	NA	NA
CHH	-0.271136	40	5	2664297	2664453	0.000123811	E00479	853	1448935	2	ankyrin repeat-containing protein at2g01680-like	Up	MULE_na73	DNA/MULE
CHH	0.417313	26	4	1089379	1089473	0.000124773	D00244	3720	1427157	1	gibberellin receptor	Up	Tourist3a	DNA/PIF-Harbinger
CHH	-0.455521	16	1	3348333	3348414	0.000125764	A00621	0	1307329	NA	nuclear transport factor 2 family protein	No	NA	NA
CHH	-0.521666	38	2	14452496	14452634	0.000126171	B01222	-540	1407906	NA	glutaredoxin family protein	No	NA	NA
CHH	0.164761	111	10	9467659	9468400	0.000126375	J01160	627	1320771	NA	quinone oxidoreductase-like protein	No	hAT_MITE11	DNA/hAT
CHH	-0.252466	49	8	419693	419889	0.000128197	H00087	0	1485291	NA	bc10 protein	No	NA	NA
CHH	-0.413547	16	10	15810370	15810411	0.000128384	J01413	0	1322314	1	auxin-induced protein 5ng4-like	Down	MULE_MITE1c	DNA/MULE
CHH	0.417186	33	3	6959746	6959893	0.000128534	C00284	-344556	NA	NA	NA	NA	helB8c	DNA/Helitron
CHH	0.17659	151	14	4273553	4274166	0.000132173	N00759	2625	1374264	NA	NA	No	MULE_MITE9a	DNA/MULE
CHH	0.264987	48	13	18961077	18961234	0.000132507	M01539	0	1364476	NA	probable lrr receptor-like serine threonine-protein kinase at1g56130-like	No	MULE_na61	DNA/MULE
CHH	0.426122	17	3	3651341	3651401	0.000132948	C00142	2229	NA	NA	NA	NA	MULE_MITE1b	DNA/MULE
CHH	-0.347326	28	5	4242255	4242368	0.000133469	E00676	2143	1450336	NA	dna binding isoform 1	No	NA	NA
CHH	0.328124	33	5	3786120	3786232	0.000135545	E00630	-7744	1449960	NA	embryogenesis-associated protein emb8-like	No	Harbinger10	DNA/PIF-Harbinger
CHH	-0.457532	15	1	9087359	9087434	0.000135994	A01089	158673	1310612	NA	trna pseudouridine synthase a 1-like	No	NA	NA
CHH	-0.189718	70	9	1336588	1336881	0.000136169	I00142	5250	1505568	NA	abc transporter a family member 7-like	No	MULE_MITE2b	DNA/MULE
CHH	-0.269531	51	12	6965046	6965243	0.000136871	L00532	0	1341498	1	glutelin type-a 1-like	Down	MuDR8	DNA/MULE
CHH	-0.517952	22	6	5772766	5772837	0.000137214	F01171	2400	1467768	NA	65-kda microtubule-associated protein 3-like	No	NA	NA
CHH	-0.190017	71	4	8409459	8409754	0.000138725	D01452	285	NA	NA	NA	No	CACTA2	DNA/CACTA
CHH	0.313826	33	4	7247563	7247699	0.000138913	D01293	-6175	NA	NA	NA	NA	NA	NA
CHH	0.387455	23	2	17684406	17684496	0.000139197	B01636	-1731	1411077	NA	proteasome subunit beta type-1	No	NA	NA
CHH	0.184346	156	13	20278013	20278670	0.00013956	M01804	956	1366708	NA	translation factor	No	MULE_MITE26a	DNA/MULE
CHH	-0.0640154	668	12	6776274	6779291	0.000139569	L00523	0	NA	NA	NA	NA	MULE_MITE22b	DNA/MULE
CHH	-0.256273	42	1	11216326	11216498	0.000140605	A01144	0	NA	NA	NA	No	NA	NA
CHH	0.174097	190	4	15854608	15855270	0.000141566	D01829	-2754	1439262	NA	transcription factor tcp14-like	No	LARD4	LTR/Gypsy
CHH	0.392186	22	10	9461226	9461286	0.000144014	J01160	7741	1320771	NA	quinone oxidoreductase-like protein	No	MULE_MITE9a	DNA/MULE
CHH	0.354017	38	5	2046147	2046298	0.000144351	E00373	2290	1448129	NA	protein kinase-like protein	No	NA	NA
CHH	0.376282	25	4	8063130	8063232	0.000144556	D01437	2220	1436743	NA	ycf2 protein	No	TRIM4	LTR/Gypsy
CHH	-0.342197	37	5	21401268	21401398	0.00014481	E01675	502	NA	NA	NA	NA	MULE_MITE1c	DNA/MULE
CHH	-0.379547	22	5	4411811	4411865	0.000146358	E00707	0	1450589	NA	pentatricopeptide repeat-containing protein at1g50270-like	No	NA	NA
CHH	0.17629	138	12	15025607	15026175	0.000147214	L00849	-10527	1343567	NA	NA	No	LARD6c	LTR/Gypsy
CHH	-0.462841	14	1	8717086	8717146	0.000147899	A01082	-15357	1310562	NA	syntaxin-like protein	No	MULE_na83	DNA/MULE
CHH	0.328225	27	14	13802842	13802959	0.000149047	N01564	0	1380506	2	mitochondrial substrate carrier family protein b-like	Down	NA	NA
CHH	0.0812587	114	5	6020783	6021241	0.000149843	E00809	27166	1451290	NA	NA	No	NA	NA
CHH	-0.31703	32	4	14577704	14577844	0.000150721	D01707	637	1438588	NA	late blight resistance protein homolog r1a-10-like	No	helH1i	DNA/Helitron
CHH	0.17489	76	3	13011001	13011282	0.00015249	C00519	-5431	1417681	NA	NA	No	Copia33	LTR/Copia
CHH	0.407885	24	7	17490390	17490443	0.000158338	G01324	-3754	NA	NA	NA	No	MULE_na22	DNA/MULE
CHH	-0.320635	27	11	3113787	3113871	0.000159587	K00591	-2342	1331115	NA	NA	No	NA	NA
CHH	-0.176445	85	5	18215116	18215469	0.000159738	E01561	123	1456546	NA	calcineurin b-like protein 3-like	No	MULE_MITE12b	DNA/MULE
CHH	0.384768	26	11	4509523	4509591	0.000161913	K00662	17126	1331660	NA	leucine-rich repeat receptor-like protein kinase tdr-like	No	LARD4	LTR/Gypsy
CHH	-0.404196	25	6	15951097	15951163	0.000162489	F01609	0	1470726	NA	NA	No	NA	NA
CHH	0.351701	29	7	7976053	7976154	0.000163459	G00879	-7994	1481503	NA	nadp-dependent alkenal double bond reductase p1-like	No	LARD2a	LTR/Copia
CHH	0.223173	72	8	4144519	4144839	0.000163799	H00705	3055	1490087	NA	5 exonuclease apollo-like	No	hAT_na6	DNA/hAT
CHH	-0.317745	33	10	16900849	16900972	0.00016591	J01523	3937	1323088	NA	nuclear pore membrane glycoprotein 210-like	No	MuDR8	DNA/MULE
CHH	0.556439	13	11	13294083	13294130	0.000165924	K00947	-24437	1333783	NA	NA	No	helB8c	DNA/Helitron
CHH	0.364077	36	12	4849956	4850083	0.000169578	L00359	9627	1340457	NA	manganese-dependent adp-ribose cdp-alcohol diphosphatase-like	No	Copia3	LTR/Copia
CHH	0.453593	16	14	6380821	6380877	0.000169946	N00939	0	1375651	NA	NA	No	NA	NA
CHH	0.315879	46	7	1459741	1459916	0.000170951	G00255	-408	1477362	3	uncharacterized loc101204674	Down	MULE_MITE1c	DNA/MULE
CHH	-0.451623	16	11	17048639	17048710	0.000171452	K01101	52	1334935	NA	NA	No	MULE_na24c	DNA/MULE
CHH	0.285083	39	9	714267	714490	0.00017178	I00084	0	1505014	NA	pectinesterase family protein	No	NA	NA
CHH	-0.337531	36	6	9476232	9476352	0.000172718	F01390	370179	1469147	NA	dual specificity protein kinase pom1-like	No	NA	NA
CHH	0.350731	26	11	22542386	22542512	0.000173451	K01260	89204	1335947	2	dof zinc finger	Up	helB8c	DNA/Helitron
CHH	-0.310586	30	11	16257298	16257423	0.000174971	K01067	0	1334664	NA	aspartokinase chloroplastic-like	No	NA	NA
CHH	-0.351343	43	5	10562474	10562659	0.000175674	E00945	-2899	1452175	NA	protein tornado 2-like	No	Copia65	LTR/Copia
CHH	-0.405351	18	8	19434846	19434923	0.000175899	H02005	0	1499945	NA	protein transport protein sec61 subunit alpha-like	No	NA	NA
CHH	0.180106	134	4	3800796	3801446	0.000176625	D00786	-710	1431894	NA	NA	No	MULE_na136	DNA/MULE
CHH	-0.355256	31	2	743190	743292	0.000176728	B00181	551	1399440	NA	NA	No	MULE_MITE1c	DNA/MULE
CHH	0.179821	115	5	13199326	13199785	0.000176914	E01057	-9840	1452748	NA	f-box family protein	No	MULE_na62	DNA/MULE
CHH	0.37951	28	6	1983554	1983644	0.00017712	F00426	-1172	NA	NA	NA	No	MULE_MITE16b	DNA/MULE
CHH	0.194105	87	8	8719789	8720100	0.000177306	H01063	-1822	1492685	NA	NA	No	LARD20b	LTR/unknown
CHH	0.22198	107	10	5864036	5864404	0.000177805	J00964	-2783	NA	NA	NA	NA	LARD17	LTR/Gypsy
CHH	0.310559	40	9	14063545	14063728	0.000177989	I00993	634	1511772	NA	core-2 i-branching beta- -n-acetylglucosaminyltransferase family protein	No	SINE3	SINE
CHH	0.297832	37	11	6378090	6378237	0.000179668	K00750	430449	1332441	NA	light harvesting chlorophyll a b-binding protein	No	helB8c	DNA/Helitron
CHH	0.275089	41	4	2024382	2024564	0.000180247	D00434	2455	NA	NA	NA	No	MULE_na129	DNA/MULE
CHH	0.428085	35	5	20886938	20887059	0.000181224	E01668	28549	1457194	NA	NA	No	MULE_na13b	DNA/MULE
CHH	0.343127	33	11	20458949	20459033	0.000183348	K01177	4527	1335430	NA	nuclear pore complex protein nup54-like	No	TRIM5	LTR/Copia
CHH	-0.313746	41	8	19276797	19276926	0.000183392	H01982	-231	1499756	NA	signal recognition particle 54 kda protein 2-like	No	NA	NA
CHH	0.42452	19	8	2952160	2952225	0.000183643	H00495	0	1488537	NA	guanine nucleotide-binding protein alpha-2 subunit	No	NA	NA
CHH	-0.204941	73	12	25608954	25609319	0.000184941	L01828	0	1351322	NA	e3 ubiquitin-protein ligase pub24-like	No	LARD14	LTR/unknown
CHH	-0.480937	13	9	4871853	4871915	0.000185343	I00327	0	1506817	NA	NA	No	NA	NA
CHH	-0.562024	32	13	2596464	2596567	0.000185591	M00214	33777	1354959	NA	peptidase c13-like protein	No	Copia1b	LTR/Copia
CHH	0.311086	38	7	69449	69590	0.000187107	G00010	173	1475245	NA	methyltransferase-like protein	No	NA	NA
CHH	0.187558	109	4	14997513	14998027	0.000189638	D01742	-254	1438754	NA	histone deacetylase 5	No	MULE_na13b	DNA/MULE
CHH	0.192776	91	6	11675051	11675379	0.000190313	F01423	-9317	1469441	NA	receptor-like protein kinase feronia-like	No	Gypsy8	LTR/Gypsy
CHH	0.315236	37	11	7211754	7211903	0.000194275	K00752	-73917	1332447	NA	f-box protein cpr30-like	No	Copia1a	LTR/Copia
CHH	0.285419	46	8	1156433	1156640	0.000194293	H00212	-3295	1486378	NA	cytokinin hydroxylase-like	No	NA	NA
CHH	-0.407698	29	11	11216730	11216799	0.000194397	K00924	0	1333646	NA	pentatricopeptide repeat-containing protein partial	No	NA	NA
CHH	-0.330531	27	7	5945399	5945494	0.000194519	G00765	15475	1480796	NA	NA	No	LARD6a	LTR/Gypsy
CHH	0.291641	54	13	19319187	19319357	0.000196153	M01601	0	1365042	NA	NA	No	NA	NA
CHH	-0.322543	25	5	5089807	5089891	0.000196234	E00765	-4977	NA	NA	NA	No	Copia1b	LTR/Copia
CHH	0.382688	28	5	6482603	6482662	0.000196396	E00826	-13712	NA	NA	NA	NA	helH1xxxiii	DNA/Helitron
CHH	0.230669	55	3	9063893	9064123	0.000196868	C00343	230	1416454	NA	null	No	MULE_na75	DNA/MULE
CHH	-0.352836	25	11	7472404	7472510	0.000198229	K00754	-10810	1332456	NA	60s ribosomal protein l1	No	Gypsy30	LTR/Gypsy
CHH	-0.334226	34	14	25119173	25119302	0.000199833	N03123	-366	1393217	NA	coatomer subunit alpha-1-like	No	NA	NA
CHH	-0.542289	13	13	362983	363045	0.000199932	M00067	-188	1353806	NA	NA	No	NA	NA
CHH	0.512256	30	8	25015037	25015158	0.000200613	H02559	0	1504167	NA	NA	No	NA	NA
CHH	0.538997	29	4	18431520	18431621	0.000202721	D02173	0	1441599	NA	ddb1- and cul4-associated factor 8-like	No	NA	NA
CHH	-0.185031	82	9	2059885	2060301	0.000202925	I00183	3171	1505864	NA	malate chloroplastic-like	No	MULE_na99a	DNA/MULE
CHH	-0.387718	22	1	4110876	4110970	0.000203004	A00735	0	NA	NA	NA	NA	NA	NA
CHH	0.413288	26	7	13953869	13953954	0.000203825	G01113	-43005	1482921	NA	methionyl-trna synthetase	No	NA	NA
CHH	0.127811	228	1	10939523	10940530	0.000204101	A01126	-5291	1310910	NA	dwnn domain isoform 1	No	hAT_MITE5b	DNA/hAT
CHH	0.274342	92	8	571212	571622	0.000206744	H00119	0	1485585	NA	NA	No	MULE_MITE5a	DNA/MULE
CHH	0.355886	30	8	16391385	16391491	0.000208156	H01496	0	1495766	NA	secretory carrier-associated membrane protein 1-like	No	NA	NA
CHH	-0.394005	23	1	10328720	10328795	0.000208247	A01103	-257166	NA	NA	NA	No	Gypsy4	LTR/Gypsy
CHH	0.426843	18	11	9084869	9084976	0.00020897	K00760	-266043	NA	NA	NA	NA	helB8c	DNA/Helitron
CHH	0.37345	29	11	6064493	6064601	0.000209001	K00750	116852	1332441	NA	light harvesting chlorophyll a b-binding protein	No	helF3c	DNA/Helitron
CHH	0.251955	56	10	16590212	16590389	0.000210297	J01493	4930	1322888	NA	u4 small nuclear ribonucleoprotein 27 kda protein	No	Gypsy42	LTR/Gypsy
CHH	0.317826	30	10	1410019	1410154	0.000213271	J00310	0	1313923	NA	NA	No	NA	NA
CHH	-0.290309	34	8	15380345	15380457	0.000214178	H01299	-4597	1494334	NA	protein	No	NA	NA
CHH	-0.226707	54	11	15235314	15235474	0.000221655	K01035	-74978	NA	NA	NA	NA	LARD17	LTR/Gypsy
CHH	0.174817	101	13	4594772	4595318	0.00022226	M00257	-23393	1355271	NA	probable lrr receptor-like serine threonine-protein kinase at3g47570-like	No	helH1xxxvii	DNA/Helitron
CHH	0.428527	28	3	2729297	2729432	0.000226593	C00076	50874	1414793	NA	rna recognition domain-containing protein wtf1	No	Gypsy40	LTR/Gypsy
CHH	-0.408289	27	9	14555414	14555512	0.000229671	I01078	-9417	NA	NA	NA	NA	hAT_na75	DNA/hAT
CHH	0.262362	51	12	19838479	19838681	0.000231902	L00973	-20368	NA	NA	NA	NA	helD5xxvii	DNA/Helitron
CHH	0.371903	30	6	3720309	3720424	0.000233532	F00776	-1819	1464686	NA	NA	No	helD5y	DNA/Helitron
CHH	0.0405204	681	3	5061987	5064409	0.000233587	C00233	5732	1415827	NA	3 -n-debenzoyl-2 -deoxytaxol n-	No	LARD36b	LTR/unknown
CHH	0.338809	21	3	3721693	3721804	0.000235189	C00147	573	1415176	NA	choline ethanolamine kinase-like	No	Tourist5	DNA/PIF-Harbinger
CHH	-0.574357	18	3	15816918	15816997	0.000235245	C00815	0	1419803	NA	dna-directed rna polymerase i subunit rpa43-like	No	NA	NA
CHH	-0.275088	42	6	13800486	13800663	0.000236063	F01495	-14399	1469928	NA	uncharacterized loc101214484	No	Copia1a	LTR/Copia
CHH	0.431052	28	1	11080333	11080418	0.00023678	A01135	-4558	1310977	NA	osmotin-like protein	No	TipC14	DNA/hAT
CHH	-0.315762	36	14	14894407	14894559	0.000237168	N01728	283	1381733	NA	ankyrin repeat family protein	No	MULE_MITE1c	DNA/MULE
CHH	0.226633	58	8	5909926	5910187	0.00023717	H00803	5803	1490758	NA	null	No	Hop2	DNA/MULE
CHH	0.286976	55	14	2316337	2316637	0.000237654	N00465	990	1372305	NA	NA	No	hAT_na46	DNA/hAT
CHH	-0.305985	45	4	5217339	5217506	0.000238246	D01044	-1818	1434123	NA	monoglyceride lipase-like	No	LARD44	LTR/Gypsy
CHH	-0.152075	70	2	18289895	18290238	0.000240176	B01754	12	1412013	NA	zinc finger ccch domain-containing protein 56-like	No	SINE1b	SINE
CHH	0.271486	69	14	24464520	24464798	0.000240952	N02981	6198	1391984	NA	multiple chloroplast division site 1	No	NA	NA
CHH	0.284987	40	12	21708737	21708833	0.00024189	L01127	2108	1345529	NA	uncharacterized cdp-alcohol phosphatidyltransferase class-i family protein 3-like	No	LARD9	LTR/Gypsy
CHH	0.212878	75	3	3273749	3274019	0.000242722	C00092	16920	1414901	NA	NA	No	Copia2	LTR/Copia
CHH	0.304169	70	12	23888820	23889054	0.000242964	L01460	3894	1348247	NA	f-box family protein	No	TRIM26	LTR/Gypsy
CHH	-0.28681	45	7	10180436	10180629	0.000243045	G01004	0	1482314	5	constans interacting protein 1	Up	NA	NA
CHH	0.494728	13	1	6235860	6235893	0.000243411	A00958	-1621	1309763	NA	zinc finger protein	No	MULE_MITE19	DNA/MULE
CHH	0.288602	41	3	17973563	17973706	0.000243759	C01186	-7140	1422737	NA	NA	No	Gypsy2a	LTR/Gypsy
CHH	-0.406196	21	3	7535525	7535616	0.000243797	C00285	-644622	1416019	NA	regulator of vps4 activity in the mvb pathway protein	No	helB8c	DNA/Helitron
CHH	0.286466	46	11	3422471	3422607	0.000244015	K00633	-3414	1331446	NA	NA	No	MULE_na6	DNA/MULE
CHH	0.241781	58	12	21765824	21766026	0.000245034	L01134	11120	1345596	NA	NA	No	Gypsy2b	LTR/Gypsy
CHH	0.39992	47	14	20104543	20104675	0.000245736	N02231	6300	1385625	1	NA	Down	LARD4	LTR/Gypsy
CHH	0.443011	23	12	19474475	19474597	0.000247187	L00958	34514	1344324	NA	auxin response factor 10	No	hAT_MITE1	DNA/hAT
CHH	0.422304	20	5	7899193	7899262	0.000247543	E00852	-46175	1451591	NA	NA	No	NA	NA
CHH	0.0675828	511	11	10630339	10632644	0.00024871	K00887	397	1333407	NA	four lips transcription factor r2r3-myb	No	helH1xxvii	DNA/Helitron
CHH	0.295106	40	5	12304506	12304695	0.000249997	E01008	12375	1452447	NA	null	No	Copia2	LTR/Copia
CHH	0.244812	125	13	10303503	10303914	0.000250408	M00557	5565	1357055	NA	3-hydroxyisobutyryl- hydrolase-like protein 5-like	No	NA	NA
CHH	0.0778534	554	12	15193801	15196572	0.000250624	L00854	10426	1343656	NA	transcription factor divaricata-like	No	MULE_na29b	DNA/MULE
CHH	0.216842	63	12	12547975	12548229	0.000250773	L00789	-10931	1343171	NA	binding protein	No	NA	NA
CHH	0.401782	30	11	15469984	15470116	0.000250788	K01039	-1179	1334431	NA	NA	No	NA	NA
CHH	0.352184	28	14	9542286	9542367	0.000251817	N01315	-1059	1378506	NA	NA	No	Tourist4d	DNA/PIF-Harbinger
CHH	0.403378	32	3	13102904	13103055	0.000254135	C00523	-20909	1417713	NA	mitochondrial transcription termination factor family protein	No	LARD21	LTR/Copia
CHH	0.405522	17	8	20127587	20127642	0.000254877	H02075	9123	1500428	NA	polyphenol oxidase	No	MULE_na111	DNA/MULE
CHH	0.259449	63	10	16429739	16429967	0.00025648	J01473	0	1322742	NA	protein yipf6-like	No	NA	NA
CHH	-0.125718	417	3	847754	849452	0.000257211	C00021	1479	1414506	NA	NA	No	hAT_na13a	DNA/hAT
CHH	0.427144	18	14	1791242	1791319	0.000260928	N00371	0	1371544	NA	nac-domain protein	No	NA	NA
CHH	0.407105	20	14	10241113	10241187	0.000262958	N01386	6003	1379067	NA	calreticulin 2	No	NA	NA
CHH	0.377144	21	6	4172574	4172656	0.000263902	F00862	0	1465399	NA	seryl-trna synthetase	No	NA	NA
CHH	0.383476	29	14	12099696	12099813	0.000265401	N01448	3655	1379578	NA	skp1-like protein 21 isoform 1	No	MULE_na148	DNA/MULE
CHH	-0.320894	73	3	5844789	5845115	0.000266792	C00264	2448	1415954	NA	vq motif-containing protein	No	MuDR3	DNA/MULE
CHH	-0.261918	38	6	3445263	3445396	0.000267483	F00726	-536	NA	NA	NA	NA	NA	NA
CHH	-0.296252	36	3	8090285	8090456	0.000268426	C00285	-89782	1416019	NA	regulator of vps4 activity in the mvb pathway protein	No	helB8c	DNA/Helitron
CHH	-0.375006	35	7	10182943	10183163	0.000268891	G01004	2192	1482314	5	constans interacting protein 1	Up	NA	NA
CHH	0.295572	61	13	14636977	14637203	0.000269555	M00693	0	1357993	1	probable salt tolerance-like protein at1g78600-like	Up	MULE_MITE1c	DNA/MULE
CHH	0.381799	33	11	547514	547631	0.000271394	K00118	0	1327187	NA	atp binding	No	NA	NA
CHH	-0.267857	74	5	2886872	2887107	0.000272423	E00512	-2841	1449238	NA	NA	No	MULE_na145	DNA/MULE
CHH	-0.558507	9	14	9381963	9381985	0.000272599	N01295	0	1378396	NA	amidophosphoribosyltransferase chloroplastic-like	No	NA	NA
CHH	0.342701	50	12	23683165	23683355	0.000273962	L01427	2740	NA	NA	NA	NA	NA	NA
CHH	-0.406261	25	3	5064409	5064476	0.00027727	C00233	5665	1415827	NA	3 -n-debenzoyl-2 -deoxytaxol n-	No	MULE_na116	DNA/MULE
CHH	0.0983843	382	10	17583678	17585348	0.000277688	J01588	307	1323590	NA	multidrug resistance	No	MULE_MITE2b	DNA/MULE
CHH	0.442498	17	12	14808074	14808165	0.000278556	L00845	17477	NA	NA	NA	NA	helI8b	DNA/Helitron
CHH	-0.432886	21	9	13869311	13869362	0.000278895	I00962	0	1511597	NA	NA	No	NA	NA
CHH	-0.612943	11	12	20973383	20973438	0.000281557	L01048	0	1344981	NA	NA	No	NA	NA
CHH	-0.471263	17	6	12995923	12995982	0.000282139	F01475	11343	1469802	2	probable methyltransferase pmt23-like	Up	Harbinger10	DNA/PIF-Harbinger
CHH	0.178386	67	14	14732748	14732983	0.000283663	N01700	0	1381500	NA	mitochondrial transcription termination factor family protein	No	NA	NA
CHH	0.257527	74	9	3329681	3329982	0.000285193	I00262	3618	1506378	NA	NA	No	TagII2	DNA/hAT
CHH	0.387399	31	7	3116464	3116639	0.000286342	G00478	1676	NA	NA	NA	NA	MULE_na24b	DNA/MULE
CHH	-0.281883	45	5	2989711	2989852	0.000286741	E00529	9657	1449312	NA	histidine kinase 4-like	No	MULE_na61	DNA/MULE
CHH	-0.311404	73	10	1478159	1478455	0.000289625	J00326	0	1314062	NA	probable serine threonine-protein kinase nak-like	No	Tourist10	DNA/PIF-Harbinger
CHH	0.206828	82	11	23898940	23899270	0.000289827	K01412	0	1337107	NA	NA	No	NA	NA
CHH	0.193106	101	14	2755473	2755924	0.000291805	N00551	0	1372942	NA	NA	No	MULE_na18	DNA/MULE
CHH	0.371761	26	14	1076007	1076093	0.000292488	N00231	0	1370601	NA	pentatricopeptide repeat-containing protein	No	NA	NA
CHH	-0.206933	54	6	15105926	15106209	0.000292756	F01549	13262	1470387	NA	methyltransferase-like protein 6-like	No	Hop1	DNA/MULE
CHH	-0.498987	20	11	10986103	10986170	0.000298804	K00907	0	1333546	NA	mannan endo- -beta-mannosidase 7-like	No	NA	NA
CHH	0.0980661	153	3	14748954	14749608	0.00029882	C00679	0	1418739	NA	NA	No	MULE_MITE1c	DNA/MULE
CHH	-0.239438	70	14	14796679	14796937	0.000299057	N01710	0	1381592	NA	dynamin-related protein 1e-like	No	NA	NA
CHH	-0.356086	26	14	26140580	26140685	0.000299367	N03362	0	1395057	NA	deoxycytidine kinase	No	NA	NA
CHH	0.205825	104	13	15739461	15739866	0.000300989	M00858	6491	NA	NA	NA	No	TRIM13a	LTR/unknown
CHH	-0.236698	63	8	11415591	11415784	0.000306851	H01155	-1460	1493253	NA	null	No	Copia4	LTR/Copia
CHH	-0.394953	18	11	15496671	15496781	0.000308507	K01040	-24688	1334439	NA	bicaudal c-like protein	No	helC2n	DNA/Helitron
CHH	-0.356991	22	2	16248520	16248590	0.000310283	B01416	775	1409350	NA	mitochondrial small ribosomal subunit protein	No	LARD9	LTR/Gypsy
CHH	0.408683	17	8	14924419	14924502	0.000312997	H01259	0	1493971	NA	regulator of chromosome condensation repeat protein rug3	No	NA	NA
CHH	-0.209447	87	13	16017533	16017756	0.000314541	M00906	-9897	NA	NA	NA	NA	LARD4	LTR/Gypsy
CHH	-0.281997	32	6	15149496	15149594	0.000315864	F01551	0	1470399	NA	pentatricopeptide repeat-containing protein at3g08820-like	No	NA	NA
CHH	0.147136	177	12	22409601	22410314	0.000316643	L01220	6819	1346330	NA	protein	No	pogo_MITE2b	DNA/Tc1-Mariner
CHH	0.354952	27	10	8717797	8717910	0.000317227	J01134	13734	1320544	NA	werner syndrome-like exonuclease-like	No	NA	NA
CHH	0.385007	25	8	10517891	10517960	0.000318792	H01114	0	1492995	NA	probable plastid-lipid-associated protein chloroplastic-like	No	NA	NA
CHH	-0.223721	76	6	16468240	16468632	0.000318982	F01658	0	1470966	NA	skp1-like protein 1b-like	No	TagII18	DNA/hAT
CHH	0.254392	50	12	24449261	24449436	0.000320425	L01577	338	1349271	NA	von willebrand factor type a domain containing expressed	No	NA	NA
CHH	-0.467842	26	13	18749617	18749694	0.000320892	M01499	0	1364117	NA	nac domain ipr003441	No	NA	NA
CHH	0.176128	135	4	14712775	14713223	0.000322156	D01716	844	1438638	NA	late blight resistance protein homolog r1a-10-like	No	MULE_MITE1a	DNA/MULE
CHH	0.294791	44	5	4783106	4783322	0.000322616	E00742	-999	1450840	NA	scorpion toxin-like knottin superfamily protein	No	MULE_MITE9b	DNA/MULE
CHH	0.365504	25	7	6901164	6901250	0.000323011	G00805	-19863	1481086	NA	udp-glycosyltransferase 75d1-like	No	NA	NA
CHH	-0.475997	12	5	17147006	17147051	0.000323356	E01397	0	1455125	NA	tryptophanyl-trna synthetase-like protein	No	NA	NA
CHH	0.322342	34	9	8323539	8323674	0.000324691	I00406	0	1507316	NA	ap-3 complex subunit delta-like	No	NA	NA
CHH	0.278905	76	9	7505901	7506237	0.000325412	I00367	-16372	1507089	1	replication protein a 70 kda dna-binding subunit-like	Up	NA	NA
CHH	-0.166206	151	11	14813115	14813885	0.000329917	K01019	-6895	1334342	NA	exocyst complex component 7-like	No	hAT_MITE8b	DNA/hAT
CHH	-0.384103	19	4	18735563	18735647	0.000331209	D02227	-2260	1442088	NA	vacuolar fusion protein mon1 homolog a-like	No	NA	NA
CHH	0.229283	60	3	10350237	10350461	0.000332592	C00421	-11844	NA	NA	NA	No	TRIM18	LTR/Copia
CHH	-0.48676	24	2	5353467	5353534	0.000335399	B00862	1651	1405224	1	NA	Down	MULE_na24c	DNA/MULE
CHH	0.37427	35	5	13266237	13266369	0.000337626	E01061	2917	NA	NA	NA	NA	hAT_na69c	DNA/hAT
CHH	0.49131	33	5	15480639	15480772	0.000338283	E01233	14142	1453912	NA	NA	No	Copia27	LTR/Copia
CHH	0.250684	58	3	5008853	5009239	0.000338417	C00232	-6182	1415816	NA	serine carboxypeptidase-like 34	No	helD8b	DNA/Helitron
CHH	0.11027	412	13	904020	905533	0.000339064	M00141	-4234	1354479	NA	multidrug resistance	No	LARD31	LTR/unknown
CHH	0.265209	45	5	2028396	2028588	0.000341487	E00369	-570	1448101	NA	NA	No	hAT_MITE2	DNA/hAT
CHH	-0.397516	41	14	19720965	19721159	0.00034207	N02178	-682	NA	NA	NA	NA	hAT_na66a	DNA/hAT
CHH	0.313179	39	12	11346921	11347070	0.000342153	L00733	889	1342694	NA	syntaxin-61-like	No	NA	NA
CHH	-0.345452	34	4	14896393	14896526	0.000347519	D01734	-1348	1438705	NA	ammonium transporter	No	LARD42a	LTR/unknown
CHH	0.262103	51	14	5932960	5933176	0.000348024	N00909	-6629	1375423	NA	NA	No	LARD41	LTR/unknown
CHH	0.558303	17	7	11076106	11076176	0.000348279	G01037	0	1482491	NA	chitinase-like protein 1-like	No	NA	NA
CHH	-0.294095	38	4	598149	598244	0.000348767	D00130	-178	1426167	NA	ap2 erf domain-containing transcription factor	No	MULE_MITE23	DNA/MULE
CHH	-0.368355	47	5	895483	895654	0.000350527	E00163	0	1446564	NA	quinone oxidoreductase-like protein chloroplastic-like	No	NA	NA
CHH	-0.284327	50	13	4278481	4278683	0.000354579	M00244	5936	NA	NA	NA	NA	NA	NA
CHH	0.282528	58	12	6727516	6727677	0.000356248	L00520	-3153	1341431	NA	methyltransferase family protein	No	hAT_na71	DNA/hAT
CHH	0.0534313	359	9	3077884	3079702	0.000357449	I00251	2360	1506303	NA	probable lrr receptor-like serine threonine-protein kinase at1g74360-like	No	NA	NA
CHH	-0.220702	53	1	2534403	2534618	0.000358225	A00483	120	1306183	4	rop guanine nucleotide exchange factor 1-like	Up	NA	NA
CHH	-0.583581	9	3	18263201	18263247	0.000362352	C01258	-133	1423198	NA	abc transporter g family member 25-like	No	NA	NA
CHH	0.353254	30	11	9467615	9467738	0.000362386	K00767	-768	NA	NA	NA	No	MULE_MITE1c	DNA/MULE
CHH	0.320651	45	2	12896525	12896659	0.000363139	B01116	-12141	NA	NA	NA	No	Gypsy27	LTR/Gypsy
CHH	-0.514257	17	13	21176907	21177006	0.000365349	M02002	2045	1368348	NA	NA	No	NA	NA
CHH	-0.419844	38	13	10524686	10524820	0.000366898	M00565	753	NA	NA	NA	NA	MULE_na49	DNA/MULE
CHH	0.253134	57	8	10721629	10721863	0.000372505	H01123	-2770	1493060	NA	carbamoyl-phosphate synthase small chain-like	No	MULE_MITE1c	DNA/MULE
CHH	0.428015	36	4	17463241	17463323	0.000374008	D01995	4118	NA	NA	NA	NA	hAT_na17a	DNA/hAT
CHH	0.322312	30	3	12177854	12177942	0.000382994	C00475	79330	1417393	NA	centromere-associated protein e-like	No	Gypsy1a	LTR/Gypsy
CHH	0.219162	64	2	7257244	7257392	0.00038524	B00960	-10802	1405822	NA	NA	No	Harbinger4	DNA/PIF-Harbinger
CHH	-0.285193	37	14	5248944	5249066	0.00038703	N00840	0	1374894	NA	leucine-rich repeat receptor-like serine threonine-protein kinase bam1-like	No	MULE_MITE2b	DNA/MULE
CHH	-0.115779	114	11	16921192	16921636	0.000387456	K01096	-638	1334911	NA	adenine nucleotide alpha hydrolases-like protein	No	MULE_na24c	DNA/MULE
CHH	0.390828	26	3	6030918	6030978	0.000388907	C00269	-2168	1415968	NA	f-box kelch-repeat protein	No	LARD9	LTR/Gypsy
CHH	0.0952974	310	3	11560732	11562017	0.000389839	C00457	0	NA	NA	NA	NA	Hop4	DNA/MULE
CHH	0.393725	22	9	2716543	2716623	0.000393859	I00223	-5387	1506200	NA	hnh endonuclease domain-containing protein	No	MULE_na79	DNA/MULE
CHH	-0.424797	39	14	25354303	25354391	0.000396548	N03172	0	1393550	NA	NA	No	NA	NA
CHH	0.263808	54	8	18195526	18195731	0.000397692	H01812	971	1498364	NA	npk1-related protein kinase	No	MULE_MITE1a	DNA/MULE
CHH	0.295997	36	3	8781685	8781833	0.000401109	C00313	-9423	1416199	NA	NA	No	NA	NA
CHH	-0.279601	37	9	11953467	11953610	0.000406639	I00640	449	1508969	NA	uncharacterized loc101212293	No	NA	NA
CHH	-0.332822	33	10	17960363	17960520	0.000407433	J01639	3446	1323929	NA	auxin efflux carrier	No	NA	NA
CHH	0.334404	34	2	7565182	7565323	0.000411648	B00969	-8682	1405904	NA	Uncharacterized protein TCM_026764	No	MuDR2	DNA/MULE
CHH	0.363528	45	6	3921108	3921269	0.000414247	F00808	6792	1464986	NA	NA	No	NA	NA
CHH	0.230327	85	8	7646245	7646567	0.00041502	H01009	8352	1492365	NA	NA	No	helA1o	DNA/Helitron
CHH	-0.271186	34	12	928994	929111	0.000415038	L00131	241	1338922	NA	protein aig1-like	No	MULE_na13b	DNA/MULE
CHH	-0.35148	33	7	10177673	10177782	0.000417838	G01004	0	1482314	5	constans interacting protein 1	Up	NA	NA
CHH	-0.296571	32	7	3481092	3481225	0.000420264	G00530	103	1479389	NA	inorganic phosphate transporter	No	Hop5	DNA/MULE
CHH	0.314217	36	14	8297821	8297959	0.000422083	N01151	0	1377324	NA	uncharacterized loc101211126	No	NA	NA
CHH	0.0617883	392	6	7841533	7843237	0.000423111	F01306	-8336	1468747	NA	protein	No	MULE_na83	DNA/MULE
CHH	0.335819	27	8	2084948	2085075	0.000426356	H00350	1776	1487385	NA	predicted protein	No	NA	NA
CHH	0.335948	27	10	19021144	19021300	0.000431714	J01822	7465	1325472	NA	coiled-coil domain-containing protein 75-like	No	Hop2	DNA/MULE
CHH	-0.340642	26	3	1683727	1683818	0.000435858	C00055	-70345	1414684	NA	null	No	MuDR8	DNA/MULE
CHH	-0.251438	60	4	19861729	19861966	0.000436116	D02366	2079	1443281	NA	aluminum-activated malate transporter 2-like	No	MULE_MITE5a	DNA/MULE
CHH	0.150569	102	3	420239	420855	0.00043662	C00006	8452	1414412	1	xylan 1 4-beta-xylosidase	Down	helD8b	DNA/Helitron
CHH	0.189235	94	4	13451816	13452179	0.000437062	D01641	6033	1438075	NA	late blight resistance protein homolog r1a-10-like	No	MuDR1	DNA/MULE
CHH	0.112476	264	4	18279978	18281076	0.00043774	D02151	7867	1441431	NA	NA	No	MULE_MITE1c	DNA/MULE
CHH	-0.321693	30	10	8113121	8113234	0.000438054	J01111	0	1320376	NA	protein chromosomal-like	No	NA	NA
CHH	-0.550305	14	12	4563850	4563917	0.000439413	L00347	2293	1340376	NA	major latex	No	hAT_na5	DNA/hAT
CHH	-0.34416	31	11	23920859	23920955	0.000440022	K01418	0	1337159	NA	NA	No	NA	NA
CHH	0.261861	63	11	16332260	16332479	0.000440746	K01072	1493	1334696	NA	NA	No	LARD5	LTR/Gypsy
CHH	0.242394	59	8	1726946	1727190	0.000441095	H00297	5204	1486969	NA	transcription factor bhlh93-like	No	MULE_na93c	DNA/MULE
CHH	0.328223	28	4	15914308	15914440	0.000443258	D01840	-7320	NA	NA	NA	No	NA	NA
CHH	0.314676	40	6	11367781	11367946	0.000444958	F01412	21092	1469357	NA	protein	No	Copia1a	LTR/Copia
CHH	-0.24544	64	9	8153017	8153236	0.000448355	I00395	-1223	1507236	NA	transmembrane fragile-x-f-associated protein	No	Tourist4a	DNA/PIF-Harbinger
CHH	-0.254665	58	1	13085958	13086156	0.000450273	A01205	-5462	1311416	NA	dna binding protein	No	MULE_na15a	DNA/MULE
CHH	-0.369808	24	5	23116809	23116878	0.000452657	E01731	334	1457511	NA	probable receptor-like protein kinase at1g67000-like	No	MULE_na145	DNA/MULE
CHH	-0.100451	330	1	937859	939005	0.000458381	A00196	-892	1303882	NA	class iii hd-zip protein 8	No	Gypsy1b	LTR/Gypsy
CHH	-0.421114	17	5	20368510	20368609	0.00046106	E01656	-5071	NA	NA	NA	NA	helH1x	DNA/Helitron
CHH	0.331357	51	8	13604431	13604657	0.000464402	H01177	8480	1493402	NA	NA	No	MuDR1	DNA/MULE
CHH	0.284917	35	2	7174352	7174496	0.000466683	B00959	37269	1405819	NA	protein	No	CACTA17	DNA/CACTA
CHH	0.188588	100	14	17650327	17650704	0.000471974	N02028	3093	1384041	5	sulfate bicarbonate oxalate exchanger and transporter sat-1	Up	MULE_MITE1c	DNA/MULE
CHH	-0.153977	111	8	15135902	15136378	0.000474071	H01275	4280	1494105	NA	aspartyl glutamyl-trna(asn gln) amidotransferase subunit isoform partial	No	NA	NA
CHH	-0.25749	42	14	5582141	5582295	0.00047449	N00881	-8932	1375231	NA	NA	No	Copia14	LTR/Copia
CHH	-0.139075	134	11	10900042	10900510	0.00047626	K00902	-1933	1333504	NA	calmodulin-binding heat-shock protein	No	SINE1a	SINE
CHH	0.319422	48	3	10708996	10709193	0.000477017	C00432	21697	1417110	NA	branched-chain amino acid	No	LARD15	LTR/Copia
CHH	0.351719	25	3	9304865	9304963	0.000477502	C00375	136	1416702	NA	peptidyl-prolyl cis-trans isomerase chloroplastic-like	No	NA	NA
CHH	0.480215	18	7	2092412	2092488	0.000477899	G00331	0	1477960	NA	mitochondrial import inner membrane translocase subunit tim22	No	NA	NA
CHH	0.282103	37	14	25910724	25910964	0.000480862	N03309	-225	1394646	NA	at1g09070 f7g19_6	No	NA	NA
CHH	0.548056	20	4	1227013	1227068	0.000482112	D00267	1021	1427365	NA	glutathione peroxidase 4	No	NA	NA
CHH	0.377882	23	3	571752	571824	0.000482828	C00011	4336	1414455	NA	probable trehalose-phosphate phosphatase j-like	No	hAT_MITE1	DNA/hAT
CHH	0.243677	89	14	18250008	18250400	0.000483101	N02073	413	1384403	NA	nbs-lrr resistance protein	No	MULE_MITE12b	DNA/MULE
CHH	0.384611	36	11	10896553	10896674	0.000483361	K00901	432	1333500	NA	NA	No	NA	NA
CHH	0.374974	31	11	21017190	21017342	0.000484663	K01204	-6793	1335585	NA	NA	No	LARD42a	LTR/unknown
CHH	-0.155953	102	7	17349315	17349610	0.000484717	G01312	4917	1484010	NA	NA	No	MULE_na75	DNA/MULE
CHH	0.300629	39	13	20771750	20771885	0.000486378	M01905	811	1367565	NA	achain the crystal structure of rice (oryza sativa ) os4bglu12	No	MULE_MITE1b	DNA/MULE
CHH	-0.325677	26	12	4790407	4790487	0.00048841	L00357	21831	1340446	NA	NA	No	NA	NA
CHH	-0.306119	47	4	2086908	2087113	0.000488457	D00443	36	1428821	NA	protein scarecrow-like	No	NA	NA
CHH	-0.224788	48	9	8115560	8115741	0.000495995	I00394	20388	1507233	NA	NA	No	hAT_MITE13b	DNA/hAT
CHH	0.336527	27	8	2383741	2383855	0.000497566	H00387	1703	1487643	NA	cytochrome p450 superfamily protein	No	MULE_na60c	DNA/MULE
CHH	-0.34288	37	1	9157225	9157322	0.000497583	A01091	-197579	NA	NA	NA	NA	Copia1b	LTR/Copia
CHH	-0.408013	27	12	21576198	21576312	0.000498512	L01108	1241	1345378	NA	piriformospora indica-insensitive protein 2-like	No	MULE_na81	DNA/MULE
CHH	0.182221	114	8	8625153	8625484	0.000498963	H01061	2058	1492680	NA	NA	No	MuDR20	DNA/MULE
CHH	-0.257707	37	13	6051457	6051590	0.000500303	M00352	17971	1355781	NA	quercetin 3-o-glucoside-6 -o-malonyltransferase	No	helD5p	DNA/Helitron
CHH	0.41265	18	9	11282333	11282405	0.000502272	I00563	-18974	1508355	NA	bidirectional sugar transporter sweet10-like	No	NA	NA
CHH	0.349691	32	2	4584702	4584789	0.000506338	B00776	0	NA	NA	NA	No	NA	NA
CHH	-0.338927	23	12	7645698	7645763	0.000511416	L00576	1772	1341749	NA	g-type lectin s-receptor-like serine threonine-protein kinase at5g35370-like	No	TagII2	DNA/hAT
CHH	-0.291335	48	4	4533620	4533797	0.000516226	D00927	0	1433144	NA	probable inactive leucine-rich repeat receptor-like protein kinase at5g20690-like	No	NA	NA
CHH	-0.205873	61	12	21715072	21715276	0.000529756	L01128	13479	1345552	NA	s-adenosylmethionine decarboxylase	No	LARD4	LTR/Gypsy
CHH	0.384499	24	14	10174668	10174781	0.000534058	N01383	-9971	1379037	NA	NA	No	TRIM40	LTR/Copia
CHH	0.300016	64	5	22560080	22560322	0.00053411	E01713	7633	1457448	NA	cytochrome p450	No	Copia6	LTR/Copia
CHH	0.187092	119	2	16751033	16751418	0.00053566	B01490	-2235	1409875	NA	e3 ubiquitin-protein ligase atl4-like	No	MuDR11a	DNA/MULE
CHH	0.254485	67	4	13012831	13013076	0.000544122	D01621	6191	1437953	NA	protein	No	Harbinger2	DNA/PIF-Harbinger
CHH	-0.283604	32	7	6841110	6841251	0.000545905	G00805	38346	1481086	NA	udp-glycosyltransferase 75d1-like	No	NA	NA
CHH	0.302977	42	4	9475808	9475958	0.000554868	D01512	0	1437252	NA	NA	No	NA	NA
CHH	0.423043	16	10	5219288	5219348	0.000555107	J00866	0	1318334	NA	NA	No	NA	NA
CHH	0.518492	18	5	17074912	17074986	0.000556617	E01387	0	1455058	NA	tetratricopeptide repeat-like superfamily isoform 1	No	NA	NA
CHH	0.319657	59	1	6084658	6084872	0.000556757	A00949	3463	1309704	NA	late blight resistance protein homolog r1a-10-like	No	LARD6b	LTR/Gypsy
CHH	-0.136509	135	2	5503324	5503889	0.000565016	B00868	15640	NA	NA	NA	No	hAT_na72b	DNA/hAT
CHH	-0.429496	26	9	3934244	3934331	0.000569057	I00300	0	1506653	NA	cc-nbs-lrr resistance isoform 1	No	NA	NA
CHH	0.359922	23	8	14983824	14983917	0.00057482	H01264	-5737	1494007	NA	probable s-acyltransferase at4g15080-like	No	MULE_MITE9b	DNA/MULE
CHH	0.271521	71	13	6668628	6668897	0.000580447	M00416	0	1356209	NA	partial	No	MULE_MITE1c	DNA/MULE
CHH	-0.3647	19	2	13880522	13880596	0.000582525	B01175	-28147	1407428	NA	protein	No	Copia2	LTR/Copia
CHH	0.231199	49	2	13474697	13474868	0.000587608	B01156	-16	1407258	NA	hydroquinone glucosyltransferase-like	No	Tourist9	DNA/PIF-Harbinger
CHH	0.319536	32	2	4922754	4922882	0.000588131	B00827	943	1404977	NA	senescence associated protein 18	No	LINE36	LINE/L1
CHH	-0.336765	42	6	17537495	17537603	0.000588726	F01796	0	1472095	NA	nuclear transcription factor y subunit b-1	No	NA	NA
CHH	0.437236	22	8	3191794	3191866	0.000589488	H00535	-889	1488845	NA	protein gamete expressed 3-like	No	TRIM26	LTR/Gypsy
CHH	0.376224	32	4	13066261	13066385	0.000591059	D01624	22062	1437971	NA	cobra-like protein 4-like	No	Harbinger2	DNA/PIF-Harbinger
CHH	0.303289	33	9	8587771	8587910	0.000594699	I00416	-25262	1507388	NA	NA	No	MULE_na114	DNA/MULE
CHH	0.161775	107	8	5915330	5915733	0.000599513	H00803	257	1490758	NA	null	No	PIF12	DNA/PIF-Harbinger
CHH	-0.23367	85	2	16104606	16105014	0.000600704	B01390	-831	1409155	NA	protein binding	No	MULE_na112	DNA/MULE
CHH	0.245807	83	1	10920394	10920712	0.000602483	A01123	2192	1310891	NA	late blight resistance protein homolog r1a-10-like	No	MULE_na45	DNA/MULE
CHH	0.206816	76	11	1038926	1039261	0.000607607	K00225	1895	1328029	NA	villin 4 isoform 2	No	MULE_na75	DNA/MULE
CHH	-0.4304	31	14	6338303	6338425	0.000608801	N00938	1823	1375646	NA	transcription factor bhlh149-like	No	NA	NA
CHH	0.336037	38	8	12808221	12808410	0.000609507	H01168	-3491	1493342	NA	NA	No	Copia1a	LTR/Copia
CHH	-0.335741	25	9	14392973	14393089	0.000610033	I01046	538	1512296	NA	NA	No	NA	NA
CHH	-0.168118	99	3	15873407	15873735	0.000610568	C00821	5903	1419854	NA	protein rcc2-like	No	LARD4	LTR/Gypsy
CHH	0.466925	15	12	14834807	14834855	0.000613503	L00845	-8745	NA	NA	NA	NA	MULE_na35	DNA/MULE
CHH	-0.391504	23	10	8210282	8210361	0.000614113	J01114	0	1320400	NA	alpha beta-hydrolases superfamily protein	No	TRIM45a	LTR/unknown
CHH	-0.406911	23	9	12172470	12172533	0.000619973	I00682	0	NA	NA	NA	No	NA	NA
CHH	0.395087	23	14	25323423	25323500	0.000621638	N03167	0	1393513	NA	endoplasmin homolog	No	NA	NA
CHH	-0.241038	80	4	11971099	11971523	0.000626943	D01589	9728	1437704	NA	NA	No	MULE_na9	DNA/MULE
CHH	0.0531945	608	1	1383386	1386498	0.000628849	A00280	1676	1304613	NA	abc transporter g family member 32-like	No	hAT_MITE14a	DNA/hAT
CHH	0.369975	56	12	9922043	9922191	0.000629289	L00683	10058	1342417	NA	photosystem ii phosphoprotein	No	Copia10b	LTR/Copia
CHH	0.287464	42	11	2108479	2108640	0.000631358	K00431	2763	1329723	NA	transcription factor myb82	No	SINE1a	SINE
CHH	0.247623	116	11	21027024	21027447	0.000632262	K01205	2706	1335592	NA	late blight resistance protein homolog r1a-10-like	No	MULE_MITE26a	DNA/MULE
CHH	0.118203	159	11	23295010	23295648	0.000637098	K01320	0	1336397	2	dof zinc finger	Up	MULE_MITE2b	DNA/MULE
CHH	0.200269	88	5	2452234	2452655	0.00063806	E00446	-1487	1448709	NA	bccip-like protein	No	NA	NA
CHH	-0.217839	75	6	16392609	16392987	0.000640896	F01649	73	NA	NA	NA	NA	NA	NA
CHH	-0.26064	39	14	18986799	18986954	0.000643893	N02114	-1759	1384746	NA	protein disulfide-isomerase	No	Harbinger5	DNA/PIF-Harbinger
CHH	0.456054	22	11	25537584	25537655	0.000645781	K01512	-570	1337839	NA	NA	No	NA	NA
CHH	0.329948	28	12	25934163	25934273	0.000647541	L01901	0	1351910	NA	u3 small nucleolar rna-associated protein 25-like	No	NA	NA
CHH	-0.197544	84	2	14101044	14101396	0.00064962	B01189	-7924	1407594	2	NA	Up	Gypsy11	LTR/Gypsy
CHH	-0.0416701	36	14	6338126	6338303	0.000651689	N00938	1646	1375646	NA	transcription factor bhlh149-like	No	NA	NA
CHH	0.143152	142	11	14829696	14830201	0.0006517	K01019	6610	1334342	NA	exocyst complex component 7-like	No	TRIM2	LTR/Gypsy
CHH	-0.396579	19	5	23291391	23291438	0.000652784	E01741	2323	1457545	NA	stress-induced receptor-like kinase	No	MULE_na55	DNA/MULE
CHH	0.252693	67	3	2221765	2222008	0.000655734	C00069	-1082	1414752	NA	bifunctional protein aas	No	MULE_na13a	DNA/MULE
CHH	0.382438	27	14	2167210	2167325	0.000655881	N00442	0	1372120	NA	NA	No	NA	NA
CHH	-0.273112	65	5	2127140	2127439	0.000656863	E00389	1292	1448267	NA	NA	No	Tourist3b	DNA/PIF-Harbinger
CHH	-0.119871	136	11	13852918	13853480	0.000658874	K00969	-3189	1333939	NA	mads-box protein agl2 subfamily	No	MuDR8	DNA/MULE
CHH	0.376817	21	2	8734069	8734136	0.000659484	B01004	5276	1406150	NA	NA	No	MULE_na10	DNA/MULE
CHH	0.336683	32	4	1374306	1374461	0.000660132	D00303	-110	1427653	NA	NA	No	MULE_na22	DNA/MULE
CHH	-0.314538	28	9	14385883	14386000	0.000660857	I01044	-417	1512283	NA	protein	No	helB13b	DNA/Helitron
CHH	-0.533877	18	9	1007928	1008000	0.000662269	I00118	5046	1505296	NA	altered inheritance rate of mitochondria protein 25-like	No	NA	NA
CHH	-0.369274	26	5	11064913	11065015	0.00066342	E00957	-34491	1452214	NA	atp binding	No	MULE_na101	DNA/MULE
CHH	0.317046	32	3	12856611	12856737	0.000665812	C00505	-663	1417596	NA	uncharacterized loc101206617	No	NA	NA
CHH	-0.156348	144	8	3998295	3998798	0.000668236	H00691	1610	1489993	3	abc transporter g family member 5-like	Up	SINE3	SINE
CHH	-0.349667	37	11	3382464	3382596	0.000670299	K00629	541	1331421	NA	NA	No	NA	NA
CHH	-0.295136	42	3	8403647	8403777	0.000672348	C00290	-11167	1416078	1	NA	Down	Gypsy3	LTR/Gypsy
CHH	0.441689	21	11	17724509	17724602	0.000674267	K01120	-84437	1335036	NA	NA	No	NA	NA
CHH	-0.476534	15	1	4407394	4407448	0.000677255	A00778	0	1308461	NA	f-box family protein	No	NA	NA
CHH	-0.533514	37	10	12140065	12140215	0.000686208	J01216	41927	1321142	NA	NA	No	NA	NA
CHH	0.317495	62	4	14924963	14925063	0.000687235	D01736	-12925	1438710	NA	late blight resistance protein homolog r1a-10-like	No	PIF/Harbinger_na33b	DNA/PIF-Harbinger
CHH	0.262353	33	9	10619943	10620078	0.000694597	I00491	2124	1507858	NA	rna binding protein pde312	No	helD8b	DNA/Helitron
CHH	-0.367616	23	11	19199148	19199217	0.000697926	K01153	231029	1335274	NA	predicted protein	No	NA	NA
CHH	-0.580549	11	6	2898912	2898954	0.000699685	F00623	-975	NA	NA	NA	No	NA	NA
CHH	0.309173	53	9	3235482	3235685	0.000700427	I00258	7127	1506361	NA	adenine guanine permease azg2-like	No	hAT_na71	DNA/hAT
CHH	0.273643	49	12	10354305	10354723	0.000702268	L00701	-1321	1342514	NA	thaumatin-like protein 1-like	No	Copia10b	LTR/Copia
CHH	0.43956	18	5	13454458	13454503	0.000702499	E01078	1025	1452836	NA	tir-nbs resistance protein	No	NA	NA
CHH	-0.179548	96	6	1566301	1566674	0.000704016	F00331	0	1461360	NA	cytochrome p450	No	NA	NA
CHH	0.468774	34	6	5739623	5739685	0.000714788	F01168	0	1467720	NA	NA	No	NA	NA
CHH	-0.306522	43	4	15764795	15764960	0.000717165	D01820	-1284	1439210	NA	myb-related protein 306-like	No	MULE_na144	DNA/MULE
CHH	0.304211	35	14	12752998	12753157	0.000719089	N01501	1244	1380017	NA	co-chaperone protein sba1	No	helE4d	DNA/Helitron
CHH	0.266592	59	10	7749381	7749785	0.000723338	J01095	21945	1320235	1	beta-glucosidase 12-like	Down	MULE_na16	DNA/MULE
CHH	-0.129165	169	4	19751293	19752003	0.000727832	D02355	0	1443185	NA	poly	No	NA	NA
CHH	0.180229	219	6	4262772	4263618	0.000733198	F00887	0	1465570	NA	pentatricopeptide repeat-containing protein mitochondrial-like	No	NA	NA
CHH	-0.329045	27	2	3591343	3591409	0.000738217	B00687	7304	1403661	NA	endo- -beta-glucanase	No	MULE_MITE23	DNA/MULE
CHH	0.400198	26	4	6518639	6518724	0.000739981	D01232	-4580	1435621	NA	gras family transcription factor	No	NA	NA
CHH	-0.2913	34	5	23129481	23129693	0.000740909	E01732	30	1457514	NA	probable receptor-like protein kinase at1g67000-like	No	NA	NA
CHH	-0.451404	18	5	10294516	10294581	0.00074117	E00931	0	1452098	NA	peptidase m20 m25 m40 family protein	No	NA	NA
CHH	0.289536	43	11	14033637	14033812	0.000741925	K00976	5976	1333984	NA	phytoene synthase	No	TRIM2	LTR/Gypsy
CHH	-0.104394	108	14	20204643	20205030	0.000741949	N02240	6367	1385759	NA	flavin-containing monooxygenase yucca8-like	No	LARD4	LTR/Gypsy
CHH	-0.316101	29	14	8356773	8356914	0.000742676	N01157	11903	1377350	NA	NA	No	NA	NA
CHH	0.462556	20	4	16130902	16130968	0.000746115	D01867	0	1439482	NA	late blight resistance protein homolog r1b-16-like	No	NA	NA
CHH	-0.182004	64	12	21974204	21974508	0.000746751	L01147	3240	1345704	NA	NA	No	NA	NA
CHH	-0.355016	21	5	18889505	18889565	0.000747746	E01607	-3800	1456854	NA	NA	No	LARD4	LTR/Gypsy
CHH	0.312577	55	12	16587955	16588148	0.00075052	L00892	659	1343959	4	probable pectinesterase pectinesterase inhibitor 51-like	Up	LARD9	LTR/Gypsy
CHH	-0.353315	32	6	16349728	16349837	0.000751273	F01643	-7348	1470903	NA	NA	No	NA	NA
CHH	0.234041	57	8	5099441	5099625	0.00075461	H00748	-7772	1490385	1	NA	Down	helB15c	DNA/Helitron
CHH	0.353042	25	5	3378640	3378707	0.000761383	E00578	0	1449590	NA	indeterminate -domain isoform 2	No	NA	NA
CHH	0.256696	49	8	2676292	2676481	0.000761405	H00441	1829	1488106	NA	NA	No	NA	NA
CHH	-0.440634	15	1	7658252	7658301	0.00076388	A01033	16965	1310205	NA	phospholipase a1- chloroplastic-like	No	NA	NA
CHH	0.391209	19	11	15400866	15400943	0.000777421	K01037	10944	1334415	NA	gem-like protein 5-like	No	NA	NA
CHH	0.239971	55	14	12703994	12704210	0.000778184	N01500	35374	1379988	NA	NA	No	Copia1b	LTR/Copia
CHH	0.440767	17	11	2350244	2350320	0.000778475	K00468	0	1330009	NA	null	No	NA	NA
CHH	-0.357506	36	4	9255174	9255292	0.000783195	D01494	-9331	1437167	NA	splicing arginine serine-rich interacting	No	Gypsy11	LTR/Gypsy
CHH	-0.357612	38	5	17120706	17120811	0.000783529	E01394	0	1455107	NA	trihelix transcription factor gt-3b-like	No	NA	NA
CHH	0.15107	109	2	16522360	16522724	0.000785903	B01453	-5057	1409578	NA	salicylate o-methyltransferase	No	LARD4	LTR/Gypsy
CHH	-0.459823	36	11	15352115	15352227	0.000787337	K01036	24214	1334410	NA	gem-associated protein 2-like isoform x1	No	LARD6e	LTR/Gypsy
CHH	0.335889	31	12	12313515	12313646	0.000792729	L00778	-8500	1343040	NA	NA	No	LINE4	LINE/L1
CHH	0.197643	93	10	1916858	1917287	0.000796729	J00428	156	1314874	NA	mlo-like protein 6-like	No	NA	NA
CHH	-0.249863	43	4	19324011	19324174	0.000796796	D02295	-2802	1442651	NA	50s ribosomal protein l9	No	LINE87	LINE/L1
CHH	-0.288339	38	4	14098272	14098440	0.00079683	D01677	5458	1438325	NA	c2h2-like zinc finger	No	NA	NA
CHH	0.160646	183	8	8417083	8417819	0.000802432	H01050	708	NA	NA	NA	No	PIF/Harbinger_na26	DNA/PIF-Harbinger
CHH	-0.342462	33	10	7207610	7207721	0.000803344	J01074	5323	NA	NA	NA	No	MULE_na52b	DNA/MULE
CHH	0.198129	79	9	11060591	11060894	0.000804927	I00542	12840	1508203	NA	cyclin-dependent kinase g-2-like	No	Jittery7	DNA/MULE
CHH	-0.537032	18	8	17664487	17664545	0.000805925	H01730	0	1497680	NA	btb poz domain-containing protein at1g55760-like	No	NA	NA
CHH	0.506354	15	11	14651689	14651732	0.000807583	K01004	-7749	1334224	NA	NA	No	Gypsy1b	LTR/Gypsy
CHH	0.385178	32	12	18651065	18651138	0.000808445	L00952	-26715	1344281	NA	protein aig1-like	No	NA	NA
CHH	0.206985	113	14	6141329	6141810	0.000808557	N00924	11149	1375533	4	NA	Up	LARD9	LTR/Gypsy
CHH	0.288633	34	12	22743318	22743433	0.000815822	L01275	2727	1346734	NA	alpha-expansin 6	No	MULE_MITE26a	DNA/MULE
CHH	-0.170919	99	7	8341371	8341805	0.000816325	G00898	3027	1481594	NA	NA	No	NA	NA
CHH	-0.313985	30	9	5599588	5599698	0.000820806	I00333	15713	1506856	NA	NA	No	LARD6a	LTR/Gypsy
CHH	-0.273495	40	2	13704518	13704652	0.000821288	B01166	-9721	1407336	2	NA	Down	MULE_na51	DNA/MULE
CHH	-0.40333	20	6	4540020	4540118	0.000838201	F00940	-2438	1466065	NA	syntaxin	No	LARD8	LTR/Copia
CHH	-0.285671	37	8	23316988	23317063	0.000844744	H02310	0	1502324	NA	NA	No	NA	NA
CHH	0.374746	24	10	18494452	18494538	0.000845852	J01734	-878	1324694	NA	zeatin o-glucosyltransferase-like	No	NA	NA
CHH	-0.364765	24	4	13532945	13533055	0.000848315	D01645	22109	1438093	NA	ring-h2 finger protein atl80-like	No	NA	NA
CHH	-0.332493	30	12	1473819	1473884	0.00085151	L00197	-16912	1339350	NA	NA	No	SINE2a	SINE
CHH	0.128621	246	12	6149247	6150399	0.000856077	L00468	-842	1341110	NA	NA	No	MULE_na97	DNA/MULE
CHH	-0.324749	30	4	15663193	15663302	0.000861479	D01807	1751	1439147	2	probable calcium-binding protein cml45-like	Up	MULE_MITE10a	DNA/MULE
CHH	-0.387808	32	4	10815279	10815355	0.000868876	D01580	11679	NA	NA	NA	NA	MULE_na113	DNA/MULE
CHH	-0.155834	133	3	11596044	11596432	0.000871426	C00459	7191	1417296	NA	cysteine-rich receptor-like protein kinase	No	TagII9	DNA/hAT
CHH	-0.438525	25	12	7676050	7676172	0.000871601	L00578	-11172	1341758	NA	cysteine protease atg4-like	No	MuDR1	DNA/MULE
CHH	-0.363117	27	8	22037667	22037777	0.00087382	H02204	-1159	1501410	NA	phosphatidylinositide phosphatase sac1-like	No	hAT_MITE8b	DNA/hAT
CHH	-0.380719	25	4	10375049	10375234	0.000873842	D01556	5951	1437494	NA	thaumatin-like protein	No	helD7c	DNA/Helitron
CHH	0.0631365	170	7	13248774	13249479	0.000874099	G01086	7374	NA	NA	NA	NA	pogo_MITE1	DNA/Tc1-Mariner
CHH	-0.329207	25	6	8342470	8342581	0.000876716	F01360	5947	1468943	NA	kda class i heat shock protein	No	MULE_na144	DNA/MULE
CHH	-0.264568	59	12	10419433	10419698	0.00088096	L00703	11079	1342531	NA	glutamine-rich protein	No	helD2s	DNA/Helitron
CHH	0.333561	28	11	553318	553424	0.000882115	K00120	1825	1327202	NA	NA	No	NA	NA
CHH	0.197174	85	6	18042716	18043122	0.000884507	F01876	870	1472817	NA	protein	No	MULE_MITE1c	DNA/MULE
CHH	0.338219	42	6	16613553	16613687	0.00088822	F01672	16526	1471115	NA	a chain x-ray structural investigation of structure of acetate-ferrileghemoglobin at a resolution of angstroms	No	MULE_MITE1c	DNA/MULE
CHH	-0.32029	38	13	17754654	17754833	0.000889109	M01267	14	1362308	NA	cysteine-rich receptor-like protein kinase 29-like	No	NA	NA
CHH	0.450087	19	12	18080496	18080564	0.000892191	L00933	43432	1344187	NA	polynucleotide adenylyltransferase family protein	No	Gypsy4	LTR/Gypsy
CHH	0.35586	25	13	18710355	18710450	0.000901582	M01492	0	1364047	3	aspartic proteinase nepenthesin-2-like	Up	MULE_MITE11b	DNA/MULE
CHH	0.298747	36	10	14838133	14838275	0.000904742	J01332	13993	1321782	NA	cbl-interacting serine threonine-protein kinase 6-like	No	LARD22	LTR/Copia
CHH	0.322071	56	5	21720912	21721064	0.000905596	E01685	-7280	1457319	NA	ccaat-box binding factor hap3-like protein	No	LARD9	LTR/Gypsy
CHH	-0.378103	20	7	11072761	11072821	0.000910156	G01037	752	1482491	NA	chitinase-like protein 1-like	No	NA	NA
CHH	0.320499	34	14	633719	633845	0.000912454	N00138	1965	1369832	NA	protein far1-related sequence 7-like	No	NA	NA
CHH	0.102166	314	9	11313149	11314437	0.00091787	I00565	172	1508368	NA	NA	No	MULE_MITE1c	DNA/MULE
CHH	0.329662	41	14	5824580	5824725	0.000917911	N00902	-3217	1375381	NA	udp-glycosyltransferase 76e1-like	No	NA	NA
CHH	-0.165877	88	9	4256387	4256680	0.000920083	I00312	17101	1506722	NA	pectinmethylesterase inhibitor	No	LARD2c	LTR/Copia
CHH	-0.413116	15	6	18493129	18493186	0.000924696	F01967	-5320	1473433	NA	arsenical pump-driving atpase-like	No	NA	NA
CHH	0.411322	23	6	12686555	12686689	0.00092645	F01453	0	1469652	NA	d-xylose-proton symporter-like 2	No	NA	NA
CHH	-0.19545	68	1	3635759	3636031	0.000927576	A00658	410	1307594	NA	probable protein phosphatase 2c 8-like	No	MULE_na144	DNA/MULE
CHH	-0.303579	46	14	9832598	9832830	0.000930974	N01369	-10626	1378926	NA	cysteine proteinase	No	CACTA2	DNA/CACTA
CHH	0.333077	32	14	24865129	24865245	0.000932264	N03065	1811	1392725	NA	NA	No	MULE_MITE1c	DNA/MULE
CHH	-0.293808	63	9	2621584	2621729	0.000939419	I00216	0	1506138	NA	NA	No	NA	NA
CHH	0.0830941	453	12	23675177	23677418	0.00094882	L01426	0	1347944	NA	NA	No	helD5l	DNA/Helitron
CHH	0.314303	38	5	17938298	17938460	0.000970618	E01520	-2004	1456173	4	NA	Down	NA	NA
CHH	0.476377	18	6	11459088	11459160	0.00097184	F01413	18301	1469360	NA	anthranilate synthase component	No	NA	NA
CHH	-0.412473	41	5	1482731	1482846	0.000973473	E00284	2996	1447468	NA	probable isoprenylcysteine alpha-carbonyl methylesterase icmel1-like	No	NA	NA
CHH	-0.153599	115	3	4155284	4155760	0.000976057	C00183	479	1415505	NA	heavy metal-associated isoprenylated plant protein 26-like	No	MULE_na145	DNA/MULE
CHH	0.352893	26	3	14175157	14175279	0.000977574	C00621	0	1418422	NA	serpin-zx-like	No	MULE_MITE16b	DNA/MULE
CHH	-0.245285	42	4	15044282	15044418	0.000978225	D01748	0	NA	NA	NA	No	NA	NA
CHH	0.366824	45	6	18924296	18924430	0.000978531	F02030	0	1473999	NA	mitochondrial substrate carrier family protein c-like	No	NA	NA
CHH	0.609412	17	8	349806	349868	0.000984831	H00077	0	1485180	NA	f-box lrr-repeat protein 7-like	No	NA	NA
CHH	-0.426391	14	8	10864622	10864690	0.000993211	H01130	-16427	1493107	NA	ring-h2 finger protein atl78-like	No	NA	NA
CHH	-0.21918	59	8	6933619	6933909	0.000995344	H00936	1682	1491789	NA	kh domain-containing protein at4g18375-like	No	helk1a	DNA/Helitron
CHH	-0.423585	16	9	9881150	9881217	0.000997225	I00452	0	1507625	NA	NA	No	Gypsy12a	LTR/Gypsy
CHH	-0.444577	25	5	6464485	6464579	0.00100062	E00826	2770	NA	NA	NA	NA	helD4c	DNA/Helitron
CHH	0.160638	173	5	16810507	16811160	0.00100359	E01350	241	1454781	NA	atp-dependent clp protease proteolytic subunit 4	No	NA	NA
CHH	0.205565	95	8	15106474	15106839	0.00101317	H01271	-2523	1494077	NA	NA	No	SINE1a	SINE
CHH	0.36987	46	3	4253993	4254155	0.00101813	C00191	174	1415547	NA	NA	No	Tourist6a	DNA/PIF-Harbinger
CHH	0.386275	19	7	6058267	6058345	0.00101983	G00771	2871	1480844	NA	NA	No	MULE_MITE1c	DNA/MULE
CHH	-0.216005	61	3	5118533	5118805	0.00102294	C00237	-2256	1415843	NA	periplasmic beta-glucosidase	No	LINE47	LINE/L1
CHH	0.328053	45	2	3338345	3338534	0.00102624	B00663	256	1403460	NA	multicopy suppressor of ira1	No	MULE_MITE1c	DNA/MULE
CHH	0.321168	32	8	1197897	1198048	0.00102666	H00215	-205	NA	NA	NA	NA	NA	NA
CHH	0.391156	49	10	16529144	16529272	0.00102861	J01484	-2565	1322821	3	NA	Down	LARD18	LTR/Gypsy
CHH	0.347366	23	12	4025663	4025744	0.00103094	L00298	3298	1340046	NA	armadillo beta-catenin-like repeat and c2 domain-containing protein	No	TRIM2	LTR/Gypsy
CHH	0.437268	27	6	3552853	3552988	0.00103111	F00748	0	1464507	NA	poly rna polymerase gld2-like	No	NA	NA
CHH	-0.462454	17	2	17847341	17847399	0.00104321	B01664	0	1411288	NA	probable carboxylesterase 8-like	No	NA	NA
CHH	0.313877	51	14	15866127	15866303	0.0010487	N01878	-674	1382851	NA	vacuolar protein sorting-associated protein 36-like	No	MULE_MITE24	DNA/MULE
CHH	-0.322116	41	8	15522606	15522797	0.00104966	H01326	-1794	1494516	NA	NA	No	NA	NA
CHH	-0.323216	28	10	14386641	14386744	0.00105041	J01304	-16659	1321627	NA	f-box family protein	No	LARD18	LTR/Gypsy
CHH	0.249968	38	8	23115288	23115447	0.00105147	H02288	5790	1502152	NA	NA	No	NA	NA
CHH	0.292366	38	8	10752163	10752313	0.00105306	H01124	0	1493073	NA	50s ribosomal protein l15-like	No	NA	NA
CHH	0.355474	25	7	8685207	8685302	0.0010583	G00937	-4670	1481894	NA	fatty acyl- reductase 2-like	No	LARD4	LTR/Gypsy
CHH	0.319065	33	12	8110397	8110496	0.00105997	L00591	-13730	1341875	NA	gb: isoform 4	No	LARD20a	LTR/unknown
CHH	0.252885	70	14	6061737	6061973	0.00106236	N00920	8978	1375493	NA	multidrug resistance protein	No	LARD9	LTR/Gypsy
CHH	0.307969	36	3	12383254	12383512	0.00106455	C00478	-22578	1417418	NA	pectinesterase inhibitor-like	No	MULE_na102b	DNA/MULE
CHH	-0.206734	65	3	3672293	3672505	0.00106672	C00143	5887	1415121	NA	NA	No	MULE_MITE17a	DNA/MULE
CHH	0.341078	48	3	10130476	10130686	0.00107121	C00413	-3448	1417004	NA	sucrose transporter	No	MULE_na99a	DNA/MULE
CHH	-0.458101	20	5	1740752	1740857	0.00107479	E00319	-71	1447745	NA	NA	No	NA	NA
CHH	0.300019	37	7	15890610	15890745	0.00107481	G01206	10248	1483430	NA	pentatricopeptide repeat-containing protein mitochondrial-like	No	LARD6c	LTR/Gypsy
CHH	-0.185379	88	14	3194677	3195071	0.00107699	N00614	3269	NA	NA	NA	No	helA2e	DNA/Helitron
CHH	-0.555721	26	9	12710697	12710827	0.00107706	I00767	1696	1509997	NA	NA	No	NA	NA
CHH	0.0523977	327	3	15739159	15740336	0.00107757	C00811	-1767	1419762	NA	NA	No	Copia6	LTR/Copia
CHH	-0.252197	56	14	22837075	22837333	0.00107903	N02661	0	1389330	NA	transcription factor myb48-like	No	NA	NA
CHH	0.454689	16	6	1487402	1487456	0.00107939	F00314	0	1461174	NA	protein	No	NA	NA
CHH	-0.253738	40	8	22677169	22677331	0.00107942	H02250	0	1501810	5	gag-pol polyprotein	Up	MULE_MITE1c	DNA/MULE
CHH	0.209335	101	10	16142671	16143108	0.00108284	J01443	1584	1322526	NA	protein	No	Tourist3b	DNA/PIF-Harbinger
CHH	-0.496895	17	14	5816180	5816235	0.00108333	N00900	-14	1375370	NA	probable splicing factor 3a subunit 1-like	No	NA	NA
CHH	-0.419769	18	5	15458198	15458255	0.00108763	E01233	-3963	1453912	NA	NA	No	NA	NA
CHH	-0.368015	39	14	22787658	22787824	0.0010954	N02655	-3041	1389286	NA	NA	No	helD2x	DNA/Helitron
CHH	-0.341023	24	10	17496879	17496986	0.00109576	J01574	0	1323485	NA	calmodulin	No	NA	NA
CHH	0.134819	178	9	9776027	9777052	0.00109598	I00445	-8485	1507581	NA	plasma chloroplast	No	helD9e	DNA/Helitron
CHH	0.228969	88	8	17321556	17321773	0.00109616	H01670	-1774	1497207	NA	patellin-4 isoform 2	No	TRIM12	LTR/Gypsy
CHH	-0.316963	23	14	4260752	4260828	0.00109936	N00757	0	1374251	NA	exocyst complex component	No	NA	NA
CHH	-0.17082	44	6	18434031	18434233	0.00111844	F01959	1591	1473359	NA	vacuolar protein sorting-associated protein 33 homolog	No	MULE_na88	DNA/MULE
CHH	0.103309	246	13	7309306	7310746	0.00112311	M00487	-16887	1356670	NA	probable wrky transcription factor 71-like	No	Copia1b	LTR/Copia
CHH	-0.217195	93	5	3055775	3056100	0.00112528	E00537	0	1449353	NA	NA	No	NA	NA
CHH	0.318855	42	13	4691847	4692020	0.00112541	M00262	-14370	1355322	NA	NA	No	LARD21	LTR/Copia
CHH	0.26482	69	12	16794796	16794945	0.00113296	L00900	-34010	1344003	NA	NA	No	MULE_na115	DNA/MULE
CHH	0.24368	50	11	21623409	21623570	0.00113542	K01225	-4517	1335745	NA	NA	No	LARD4	LTR/Gypsy
CHH	0.375188	22	4	19448358	19448418	0.00113932	D02316	2693	1442819	NA	eukaryotic translation initiation factor	No	helF3c	DNA/Helitron
CHH	-0.287908	50	11	13198938	13199120	0.00114236	K00947	-119447	1333783	NA	NA	No	NA	NA
CHH	-0.544311	26	11	18459625	18459733	0.00114438	K01135	468	1335151	NA	chromatin assembly factor 1 subunit	No	TipC2	DNA/hAT
CHH	-0.330684	29	7	808019	808149	0.00114684	G00128	11	1476313	NA	pectinesterase pectinesterase inhibitor 28-like	No	NA	NA
CHH	0.492515	13	4	13258287	13258337	0.00114766	D01628	-3711	1438002	NA	NA	No	Gypsy13	LTR/Gypsy
CHH	-0.400283	34	4	14880946	14881060	0.00115171	D01733	-2178	1438698	NA	plasmodesmata callose-binding protein 3	No	MULE_na145	DNA/MULE
CHH	0.163705	119	13	5589181	5589753	0.00115409	M00324	-82	1355650	NA	non-race specific disease resistance 1	No	MULE_MITE24	DNA/MULE
CHH	-0.436992	14	8	8638966	8639035	0.00115739	H01061	-10711	1492680	NA	NA	No	Gypsy6	LTR/Gypsy
CHH	0.287478	44	1	10844673	10844837	0.00116217	A01120	0	1310848	NA	NA	No	NA	NA
CHH	0.301224	44	14	17028062	17028210	0.00116971	N01987	7298	1383748	NA	f-box protein at1g55000-like	No	TRIM9	LTR/Gypsy
CHH	0.205924	79	13	6947321	6947553	0.00117064	M00456	1142	1356500	NA	myb family transcription factor	No	SINE3	SINE
CHH	-0.41119	23	14	21115929	21116025	0.00117495	N02363	-2434	1386773	NA	NA	No	NA	NA
CHH	0.353999	24	8	2663770	2663867	0.00118064	H00436	1879	1488078	2	NA	Down	NA	NA
CHH	-0.336332	24	6	4847842	4847930	0.00118518	F01009	1753	1466589	3	general substrate transporter-like protein	Down	MULE_MITE3a	DNA/MULE
CHH	0.409218	28	1	8392451	8392521	0.00118743	A01077	28245	1310526	NA	traf-like family protein	No	LARD9	LTR/Gypsy
CHH	-0.407783	26	8	1029626	1029745	0.00118924	H00192	0	1486176	NA	NA	No	NA	NA
CHH	-0.460695	14	10	311861	311914	0.00118945	J00069	0	1312080	1	cationic peroxidase 1-like	Down	NA	NA
CHH	-0.198614	58	3	9276221	9276525	0.00119071	C00371	-2292	NA	NA	NA	No	NA	NA
CHH	-0.213389	46	4	16040081	16040269	0.00119428	D01856	5372	1439414	4	homeobox-leucine zipper protein hat5-like	Down	MULE_MITE3b	DNA/MULE
CHH	0.210797	88	1	12072907	12073223	0.00120282	A01180	0	1311303	NA	abhydrolase domain-containing protein fam108c1-like	No	NA	NA
CHH	0.191385	86	11	16088217	16088542	0.00120782	K01058	5926	1334585	NA	NA	No	TagII1	DNA/hAT
CHH	0.435219	28	11	8013720	8013804	0.00122102	K00757	325196	1332466	NA	rna polymerase beta chain	No	Copia1b	LTR/Copia
CHH	-0.588554	9	6	19143090	19143112	0.00122639	F02069	0	1474322	NA	probable udp-arabinopyranose mutase 5-like isoform 1	No	NA	NA
CHH	0.224212	74	9	10301166	10301522	0.00122738	I00472	-3791	1507727	NA	pentatricopeptide repeat-containing protein mitochondrial-like	No	CACTA20	DNA/CACTA
CHH	0.36289	34	14	18941584	18941688	0.00123279	N02111	-2603	1384718	NA	importin subunit alpha-1-like	No	MULE_na97	DNA/MULE
CHH	-0.399764	21	9	10819543	10819618	0.0012379	I00517	0	1508062	NA	NA	No	NA	NA
CHH	0.282745	40	10	8230714	8230861	0.00124038	J01117	469	1320426	NA	caseinolytic peptidase b protein homolog	No	MULE_MITE3b	DNA/MULE
CHH	-0.114285	181	12	15873648	15874291	0.00125095	L00872	6310	1343788	2	NA	Up	Jittery5	DNA/MULE
CHH	0.321191	62	3	896308	896525	0.00125131	C00024	-1838	NA	NA	NA	No	helF3c	DNA/Helitron
CHH	0.304072	47	11	16516767	16516965	0.00125313	K01081	-16475	1334788	NA	NA	No	LINE26	LINE/L1
CHH	0.301121	50	5	8825935	8826149	0.00125833	E00885	286	NA	NA	NA	NA	MuDR30	DNA/MULE
CHH	0.285785	72	14	21099029	21099281	0.00126007	N02360	-380	1386762	NA	orf108a	No	NA	NA
CHH	0.346381	36	2	5842378	5842537	0.00126181	B00888	11907	1405400	NA	NA	No	NA	NA
CHH	-0.36539	23	14	9140857	9140960	0.00126496	N01274	1756	1378263	NA	gata transcription factor 5-like	No	MULE_MITE1c	DNA/MULE
CHH	0.335695	28	1	12906473	12906550	0.00126506	A01200	-4597	1311398	NA	protein binding	No	Copia2	LTR/Copia
CHH	-0.333458	43	2	1030466	1030589	0.00126789	B00236	0	1399953	NA	NA	No	NA	NA
CHH	0.405037	30	12	11296967	11297081	0.0012679	L00733	50878	1342694	NA	syntaxin-61-like	No	Copia1a	LTR/Copia
CHH	0.295999	34	11	23062496	23062606	0.00127193	K01283	8830	1336144	NA	NA	No	MULE_MITE1f	DNA/MULE
CHH	-0.522451	25	8	13892440	13892531	0.00127843	H01186	3050	1493460	1	NA	Up	Tourist9	DNA/PIF-Harbinger
CHH	0.206424	86	11	23731787	23732108	0.00127881	K01380	2777	1336853	NA	peptide deformylase 1b	No	LARD4	LTR/Gypsy
CHH	-0.226216	68	14	21078728	21078975	0.00127974	N02357	-909	1386725	NA	transcription factor bee 3-like	No	MULE_MITE1c	DNA/MULE
CHH	0.475233	28	9	9347602	9347677	0.00128396	I00431	-28175	1507447	NA	NA	No	MULE_na82	DNA/MULE
CHH	0.369923	23	1	1095253	1095335	0.00128665	A00233	-2545	1304196	NA	NA	No	NA	NA
CHH	0.214716	90	10	18255610	18255905	0.00128783	J01688	-1579	1324368	NA	triacylglycerol lipase sdp1-like	No	NA	NA
CHH	0.299614	38	12	7130010	7130170	0.00129066	L00544	-4054	1341547	NA	major latex-like protein	No	CACTA3	DNA/CACTA
CHH	-0.155168	118	13	6702990	6703432	0.00129104	M00420	185	1356233	NA	NA	No	MULE_MITE1c	DNA/MULE
CHH	-0.278379	61	6	2018040	2018186	0.00130258	F00433	2251	1462108	NA	peptidyl-prolyl cis-trans isomerase fkbp53-like	No	LARD4	LTR/Gypsy
CHH	0.224733	86	10	17705465	17705758	0.00130405	J01605	-6888	NA	NA	NA	NA	LARD9	LTR/Gypsy
CHH	0.413485	22	6	562667	562767	0.00131677	F00117	0	1459497	NA	abc transporter b family member 19-like	No	NA	NA
CHH	0.435608	22	12	25614761	25614860	0.00132405	L01830	745	1351331	NA	aluminum-activated malate transporter 8-like	No	NA	NA
CHH	0.33859	27	5	6374751	6374842	0.00132581	E00823	-5595	1451439	NA	bax inhibitor 1-like	No	TRIM45a	LTR/unknown
CHH	-0.154654	111	3	368120	368636	0.00133265	C00006	-39272	1414412	1	xylan 1 4-beta-xylosidase	Down	LARD6b	LTR/Gypsy
CHH	-0.228196	65	12	22458519	22458770	0.0013336	L01228	1745	1346400	NA	PREDICTED: uncharacterized protein At5g01610-like	No	NA	NA
CHH	-0.193033	75	14	7621378	7621606	0.00133411	N01052	0	1376523	NA	NA	No	MULE_na61	DNA/MULE
CHH	0.369286	42	1	113415	113545	0.00133655	A00023	0	1302416	NA	NA	No	NA	NA
CHH	-0.261246	86	14	15221523	15221810	0.0013412	N01789	0	NA	NA	NA	NA	NA	NA
CHH	0.417901	24	12	3090463	3090558	0.00134185	L00248	7034	1339693	NA	protein embryo defective 1968	No	MULE_na13a	DNA/MULE
CHH	0.210392	111	9	1913433	1913762	0.00134613	I00175	835	1505817	NA	pentatricopeptide repeat-containing protein chloroplastic-like	No	TRIM17	LTR/Gypsy
CHH	-0.293339	37	8	15605651	15605880	0.00134934	H01341	-71	1494667	NA	NA	No	NA	NA
CHH	0.374536	29	8	20669176	20669259	0.00135541	H02112	-1577	NA	NA	NA	NA	LARD19	LTR/unknown
CHH	-0.288698	36	10	15974711	15974840	0.00136026	J01429	13281	1322412	NA	NA	No	LARD6e	LTR/Gypsy
CHH	0.399426	20	8	20081733	20081795	0.00136895	H02073	9629	1500413	NA	polyadenylate-binding cytoplasmic and nuclear-like	No	Copia1b	LTR/Copia
CHH	-0.385993	35	8	4771618	4771740	0.00138312	H00732	-4312	1490280	NA	probable cysteine desulfurase-like	No	Tourist10	DNA/PIF-Harbinger
CHH	0.27677	45	8	7832509	7832657	0.00138643	H01016	12879	1492404	NA	NA	No	Gypsy10	LTR/Gypsy
CHH	0.461613	27	2	15057587	15057685	0.00139195	B01284	0	1408432	NA	NA	No	helD3a	DNA/Helitron
CHH	0.319689	32	8	6364016	6364166	0.00139334	H00845	0	1491088	NA	receptor-like protein kinase feronia-like	No	MULE_MITE11b	DNA/MULE
CHH	0.332768	35	3	9258145	9258267	0.00139356	C00369	810	1416648	NA	glutamate-gated kainate-type ion channel receptor subunit 5	No	NA	NA
CHH	0.287742	63	10	13242472	13242657	0.00140751	J01247	28972	1321350	NA	glucuronidase 3	No	Gypsy8	LTR/Gypsy
CHH	0.448585	20	3	530903	530985	0.0014095	C00010	0	1414439	NA	endoplasmic reticulum-golgi intermediate compartment protein 3-like	No	NA	NA
CHH	0.161614	74	3	17723912	17724245	0.00141198	C01142	768	1422348	NA	transmembrane emp24 domain-containing protein	No	NA	NA
CHH	-0.337224	25	6	12417863	12417939	0.00141246	F01446	4720	1469615	NA	NA	No	LARD17	LTR/Gypsy
CHH	-0.351379	38	1	476894	477010	0.00141666	A00109	0	NA	NA	NA	No	NA	NA
CHH	-0.18681	65	11	14797233	14797549	0.00142168	K01018	-6081	1334340	NA	thioredoxin superfamily protein	No	MULE_na48	DNA/MULE
CHH	-0.397449	18	7	11221075	11221138	0.00142297	G01039	26271	NA	NA	NA	NA	LARD6a	LTR/Gypsy
CHH	-0.212383	53	11	16090122	16090340	0.00142347	K01058	7831	1334585	NA	NA	No	Copia1a	LTR/Copia
CHH	-0.305503	32	9	11881063	11881212	0.00142371	I00629	0	NA	NA	NA	No	NA	NA
CHH	0.286711	43	10	15101414	15101543	0.00142493	J01352	2385	NA	NA	NA	No	helC1p	DNA/Helitron
CHH	0.157928	136	6	16728367	16728911	0.00142541	F01686	2760	1471213	NA	malate dehydrogenase	No	MULE_na92b	DNA/MULE
CHH	0.116935	257	14	5175919	5177249	0.00143174	N00830	-3	NA	NA	NA	No	MuDR8	DNA/MULE
CHH	-0.321596	51	10	8767686	8767847	0.00143743	J01135	1873	1320547	NA	s-adenosyl-l-methionine-dependent methyltransferases superfamily protein	No	NA	NA
CHH	-0.509808	15	3	6032111	6032154	0.00145376	C00269	-992	1415968	NA	f-box kelch-repeat protein	No	NA	NA
CHH	0.181462	73	14	1141171	1141477	0.00147512	N00244	-94	1370708	NA	pentatricopeptide repeat-containing protein mitochondrial-like	No	MULE_MITE1c	DNA/MULE
CHH	-0.327012	30	14	9458955	9459074	0.00147679	N01306	5122	1378463	NA	peptidylprolyl isomerase	No	PIF/Harbinger_na1e	DNA/PIF-Harbinger
CHH	0.486542	21	4	17801307	17801419	0.00148262	D02055	0	1440716	NA	pentatricopeptide repeat-containing protein mitochondrial-like	No	NA	NA
CHH	0.355696	35	11	18784455	18784592	0.00148364	K01144	-34688	NA	NA	NA	NA	MULE_na120	DNA/MULE
CHH	0.431606	26	8	281405	281496	0.00149224	H00062	183	1485044	1	f-box protein skip14-like	Up	NA	NA
CHH	-0.439066	18	4	12128478	12128546	0.00149403	D01592	-3281	1437726	NA	at1g06270-like partial	No	NA	NA
CHH	-0.284631	75	8	3824489	3824665	0.00149457	H00671	0	1489832	NA	probable serine threonine-protein kinase at1g54610-like	No	MULE_na19a	DNA/MULE
CHH	0.3406	47	6	8319035	8319211	0.00149965	F01358	3934	1468935	NA	kda class i heat shock protein	No	helD5xxvii	DNA/Helitron
CHH	0.331407	28	14	14328120	14328239	0.001501	N01640	4403	1381077	NA	NA	No	MULE_na136	DNA/MULE
CHH	0.438475	23	6	17111583	17111664	0.00150434	F01730	0	NA	NA	NA	NA	NA	NA
CHH	-0.246379	48	5	4445053	4445289	0.00150657	E00710	0	1450607	NA	nuclear pore complex protein nup98-nup96-like isoform 1	No	NA	NA
CHH	0.251247	57	3	13669431	13669717	0.00151201	C00567	-1181	1417976	NA	NA	No	MULE_MITE1c	DNA/MULE
CHH	-0.35254	23	8	15828198	15828314	0.00151708	H01374	-2667	1494914	NA	NA	No	MULE_MITE16b	DNA/MULE
CHH	0.139717	206	5	10499322	10500172	0.0015194	E00942	-8581	1452163	NA	NA	No	MULE_na13b	DNA/MULE
CHH	-0.270496	31	1	8629344	8629477	0.00152082	A01080	-9420	1310543	NA	e3 ubiquitin-protein ligase rnf14-like	No	CACTA4	DNA/CACTA
CHH	0.243511	59	12	16702080	16702234	0.00152572	L00897	7012	1343983	NA	NA	No	LARD4	LTR/Gypsy
CHH	-0.329521	35	4	16558335	16558497	0.00152841	D01885	0	1439569	NA	ddt domain-containing protein	No	NA	NA
CHH	-0.29903	33	11	20631556	20631708	0.00152918	K01186	25727	1335477	NA	ycf2	No	NA	NA
CHH	0.373881	20	7	15774619	15774669	0.00153195	G01194	-228	1483389	NA	pentatricopeptide repeat-containing protein mitochondrial-like	No	NA	NA
CHH	-0.406051	17	10	6407484	6407552	0.00153197	J01016	0	1319626	NA	125 kda kinesin-related	No	NA	NA
CHH	0.258993	34	3	9119766	9119917	0.00153529	C00350	2166	1416520	NA	arid bright dna-binding domain-containing protein	No	MuDR11a	DNA/MULE
CHH	-0.404925	45	8	7765862	7765997	0.00153576	H01013	714	1492379	NA	diacylglycerol kinase 5	No	NA	NA
CHH	-0.0474517	553	12	8631744	8633660	0.00153707	L00612	6859	1342023	NA	NA	No	Gypsy8	LTR/Gypsy
CHH	0.434299	26	7	1408223	1408318	0.00153895	G00242	3662	1477253	NA	probable galacturonosyltransferase-like 4-like	No	NA	NA
CHH	-0.307834	37	4	5046630	5046778	0.00153942	D01012	4067	1433872	NA	NA	No	NA	NA
CHH	-0.426409	22	8	20888980	20889091	0.00154052	H02129	0	NA	NA	NA	NA	NA	NA
CHH	-0.375079	25	5	3231666	3231740	0.001566	E00560	2114	1449450	NA	f-box fbd lrr-repeat protein	No	NA	NA
CHH	0.310664	44	12	15888966	15889084	0.00156628	L00872	21628	1343788	2	NA	Up	MULE_na62	DNA/MULE
CHH	-0.306687	29	9	9476696	9476812	0.0015809	I00434	0	1507504	NA	methyltransferase-like protein 13-like	No	NA	NA
CHH	0.358546	25	10	5031580	5031658	0.00159988	J00841	-799	1318128	NA	probable lrr receptor-like serine threonine-protein kinase rlk-like	No	NA	NA
CHH	0.335925	55	10	6441038	6441203	0.00160241	J01020	267	1319676	NA	4 -phosphopantetheinyl transferase superfamily	No	MULE_MITE16b	DNA/MULE
CHH	0.406225	19	12	13698350	13698403	0.00161067	L00816	124990	NA	NA	NA	NA	Copia1a	LTR/Copia
CHH	0.399761	44	8	16031216	16031329	0.00161079	H01419	2130	1495251	NA	NA	No	SINE2b	SINE
CHH	0.17082	164	9	2922062	2922590	0.00161334	I00236	9344	1506259	NA	trna-splicing endonuclease subunit sen2-1	No	Gypsy1a	LTR/Gypsy
CHH	0.525996	29	6	680319	680410	0.00161588	F00151	0	1459720	NA	ndr1 hin1-like protein	No	NA	NA
CHH	0.21555	58	14	19726306	19726500	0.00161912	N02179	4260	1385193	NA	histone acetyltransferase gcn5-like	No	NA	NA
CHH	0.132427	222	7	6601292	6602567	0.00162035	G00794	1089	1481013	2	mlo-like protein 1-like	Down	Tourist6c	DNA/PIF-Harbinger
CHH	0.385925	68	13	19693721	19693954	0.00162072	M01685	206	1365705	NA	mitochondrial import inner membrane translocase subunit tim22	No	TRIM16	LTR/Gypsy
CHH	0.345982	24	14	1259427	1259526	0.00162102	N00270	-962	1370845	NA	protein creg2-like	No	NA	NA
CHH	0.194358	76	13	8246867	8247072	0.00162117	M00514	2387	NA	NA	NA	NA	LARD36b	LTR/unknown
CHH	-0.273057	47	7	1264881	1265078	0.00162475	G00217	966	1477064	3	polygalacturonase at1g48100-like	Up	MULE_MITE15b	DNA/MULE
CHH	0.451941	35	12	5502395	5502502	0.00163287	L00403	19084	1340704	NA	cysteine-rich receptor-like protein kinase 10-like	No	LINE13	LINE/L1
CHH	-0.343744	48	2	13694158	13694280	0.00163523	B01166	0	1407336	2	NA	Down	NA	NA
CHH	-0.457853	35	1	12917783	12917897	0.00163771	A01200	0	1311398	NA	protein binding	No	MULE_na101	DNA/MULE
CHH	0.38224	40	5	15203892	15204044	0.00164211	E01200	1299	NA	NA	NA	No	NA	NA
CHH	-0.477917	17	10	2296340	2296405	0.0016465	J00469	0	1315217	NA	NA	No	NA	NA
CHH	-0.312493	33	1	8703816	8703904	0.00165168	A01081	16712	1310552	NA	cell cycle checkpoint protein rad1-like	No	LARD17	LTR/Gypsy
CHH	0.269582	52	8	2196391	2196610	0.00165291	H00364	111	1487479	NA	peroxidase 73-like	No	MULE_MITE17a	DNA/MULE
CHH	-0.394492	19	14	1817725	1817768	0.00165487	N00378	1037	1371596	NA	probable pectinesterase 29-like	No	NA	NA
CHH	0.237652	70	7	16004090	16004288	0.00165614	G01215	2593	1483460	3	protein	Down	Gypsy1a	LTR/Gypsy
CHH	0.510853	15	12	769629	769701	0.00166525	L00110	6038	1338776	NA	lipoxygenase homology domain-containing protein 1-like	No	NA	NA
CHH	-0.404444	18	5	2555142	2555193	0.00167412	E00462	0	1448830	NA	f-box protein skip28-like	No	helC1p	DNA/Helitron
CHH	-0.353853	28	12	3903907	3904026	0.0016838	L00290	-6737	1339984	NA	rna polymerase beta subunit	No	MULE_na13b	DNA/MULE
CHH	-0.33238	57	11	3290981	3291182	0.00168393	K00613	0	1331284	NA	NA	No	NA	NA
CHH	0.281769	54	12	5668391	5668601	0.00168453	L00415	-944	1340770	NA	protein plant cadmium resistance 2-like	No	NA	NA
CHH	0.379751	28	12	18863623	18863717	0.00168551	L00953	-146191	1344287	NA	nijmegen breakage syndrome 1 protein	No	Copia1a	LTR/Copia
CHH	0.278197	62	1	1527593	1527856	0.00169138	A00304	-925	NA	NA	NA	No	NA	NA
CHH	-0.142738	36	8	7776933	7777038	0.00169929	H01014	1652	1492394	NA	protein thylakoid chloroplastic-like	No	LARD19	LTR/unknown
CHH	0.394835	31	1	13233388	13233512	0.00170893	A01211	-7086	1311451	NA	NA	No	Copia1a	LTR/Copia
CHH	0.488636	29	10	13853291	13853390	0.0017229	J01282	6657	NA	NA	NA	NA	NA	NA
CHH	-0.262318	44	4	13581499	13581640	0.00172754	D01648	2711	1438109	NA	NA	No	PIF/Harbinger_na1b	DNA/PIF-Harbinger
CHH	-0.498792	12	6	17577020	17577070	0.00172845	F01805	-5	1472148	NA	f-box kelch-repeat protein at3g23880-like	No	NA	NA
CHH	-0.312115	40	6	5602406	5602514	0.00173443	F01148	-1814	1467565	NA	crt binding factor 3	No	MuDR11a	DNA/MULE
CHH	-0.378018	23	11	18142979	18143071	0.0017409	K01130	17194	1335109	NA	potassium transporter 5-like	No	MULE_na9	DNA/MULE
CHH	0.196772	68	14	6796853	6797079	0.0017412	N00968	15872	1375919	NA	hydrolyzing o-glycosyl	No	MULE_na13b	DNA/MULE
CHH	0.316898	41	12	10225040	10225210	0.00174157	L00698	-31066	1342494	NA	cax-interacting protein 4-like	No	MULE_na117	DNA/MULE
CHH	-0.159967	91	11	24657755	24658098	0.00174526	K01489	33357	1337684	NA	pentatricopeptide repeat-containing protein mitochondrial-like	No	helB8c	DNA/Helitron
CHH	-0.224548	51	12	9493739	9493958	0.00174623	L00664	-3690	1342313	NA	gibberellin 20-oxidase	No	NA	NA
CHH	0.442206	31	3	5073584	5073672	0.00176012	C00233	-2057	1415827	NA	3 -n-debenzoyl-2 -deoxytaxol n-	No	MuDR31	DNA/MULE
CHH	-0.312059	39	14	7443483	7443658	0.00176682	N01028	913	1376346	NA	NA	No	NA	NA
CHH	0.219105	60	9	4399621	4399838	0.00176838	I00315	0	1506737	1	myosin heavy chain-like protein	Up	MULE_na139	DNA/MULE
CHH	-0.328202	38	8	13618835	13618957	0.00177064	H01177	22884	1493402	NA	NA	No	helH1n	DNA/Helitron
CHH	0.173982	119	9	11056008	11056449	0.00177196	I00542	17285	1508203	NA	cyclin-dependent kinase g-2-like	No	Jittery7	DNA/MULE
CHH	0.253018	51	14	6047562	6047715	0.0017764	N00920	23236	1375493	NA	multidrug resistance protein	No	LARD39	LTR/Gypsy
CHH	0.540548	10	13	6606525	6606551	0.00178223	M00409	5	1356145	NA	NA	No	NA	NA
CHH	0.361824	23	12	9950580	9950642	0.00180116	L00684	8009	1342419	NA	protein	No	helA2a	DNA/Helitron
CHH	-0.380819	21	12	12305921	12305980	0.00180757	L00778	-16166	1343040	NA	NA	No	Gypsy53	LTR/Gypsy
CHH	0.25718	48	9	4853456	4853576	0.00181094	I00327	13756	1506817	NA	NA	No	MULE_na113	DNA/MULE
CHH	0.351332	46	8	3146459	3146675	0.00181108	H00527	-1796	1488779	NA	NA	No	NA	NA
CHH	0.201111	72	9	3328921	3329212	0.00181624	I00262	2858	1506378	NA	NA	No	TagII2	DNA/hAT
CHH	0.167871	135	14	5777991	5778589	0.00181683	N00896	11597	1375322	3	at5g58960 k19m22_160	Down	helD8b	DNA/Helitron
CHH	0.188189	121	3	17730355	17730840	0.00182082	C01144	0	1422359	NA	NA	No	MULE_MITE1c	DNA/MULE
CHH	0.327343	34	5	12604643	12604741	0.00182561	E01030	21117	NA	NA	NA	NA	TagII2	DNA/hAT
CHH	0.314099	34	9	8491409	8491536	0.00183942	I00413	7394	1507372	NA	dna-binding protein chloroplast	No	helD3c	DNA/Helitron
CHH	0.293921	46	5	4498040	4498229	0.00184308	E00716	-9673	1450656	NA	heavy metal-associated isoprenylated plant protein 26-like	No	NA	NA
CHH	-0.0796631	312	11	15920078	15921928	0.00186144	K01054	4267	1334549	NA	e3 ubiquitin-protein ligase orthrus 2-like	No	MULE_na13b	DNA/MULE
CHH	0.458155	20	4	7648194	7648304	0.00187867	D01318	-28129	1436178	NA	NA	No	LARD5	LTR/Gypsy
CHH	0.326232	25	12	13570883	13570989	0.00189084	L00816	-2108	NA	NA	NA	NA	PIF/Harbinger_na8	DNA/PIF-Harbinger
CHH	-0.321141	25	14	22965571	22965691	0.00189105	N02686	769	1389531	NA	thylakoidal processing peptidase	No	MULE_MITE9a	DNA/MULE
CHH	-0.374086	21	4	1608412	1608496	0.00189215	D00350	0	1428006	NA	cyclophilin-like peptidyl-prolyl cis-trans isomerase family protein	No	NA	NA
CHH	-0.390986	20	10	19350939	19350991	0.00189612	J01888	0	1325984	NA	h aca ribonucleoprotein complex subunit 1-like protein 1	No	NA	NA
CHH	-0.223019	45	12	9649825	9649967	0.00190216	L00669	-427	1342328	NA	u-box domain-containing protein 25-like	No	NA	NA
CHH	0.319234	47	6	4439247	4439414	0.00190585	F00923	0	1465909	NA	NA	No	NA	NA
CHH	0.206115	95	13	15122679	15123046	0.00190812	M00761	2912	1358517	NA	ras-related protein raba1f-like	No	NA	NA
CHH	0.395971	28	11	10792719	10792803	0.00190879	K00893	-8691	1333450	NA	NA	No	MULE_na140	DNA/MULE
CHH	0.323513	40	4	2414863	2415024	0.00193649	D00512	0	1429461	NA	lrr receptor-like serine threonine-protein kinase rch1-like	No	NA	NA
CHH	0.237622	64	11	16693015	16693271	0.00193979	K01089	2572	1334871	NA	benzyl alcohol o-benzoyltransferase-like	No	MULE_na31b	DNA/MULE
CHH	-0.362447	33	8	17662401	17662548	0.00194416	H01730	0	1497680	NA	btb poz domain-containing protein at1g55760-like	No	NA	NA
CHH	-0.213081	47	5	18824844	18825052	0.00194558	E01606	23237	1456851	NA	nuclear transcription factor y subunit b-9- partial	No	TRIM1a	LTR/unknown
CHH	0.228563	72	4	14090947	14091261	0.00194865	D01677	-117	1438325	NA	c2h2-like zinc finger	No	NA	NA
CHH	0.599252	16	1	6699188	6699235	0.0019573	A00991	2394	1309969	NA	traf-like family protein	No	LARD9	LTR/Gypsy
CHH	0.316251	37	14	4168827	4169030	0.00195852	N00745	-1642	1374179	NA	serine-threonine kinase	No	hAT_MITE11	DNA/hAT
CHH	-0.19317	93	9	5871280	5871792	0.00195867	I00336	36800	1506871	NA	transferring hexosyl groups	No	helC1p	DNA/Helitron
CHH	0.396162	28	8	16377541	16377646	0.00196401	H01491	352	1495741	NA	heat stress transcription factor b-2a-like	No	MULE_MITE1c	DNA/MULE
CHH	0.278921	44	9	5655675	5655833	0.00196738	I00334	-8635	1506861	NA	NA	No	LARD2a	LTR/Copia
CHH	-0.378988	43	12	3407603	3407766	0.00197091	L00256	6860	1339742	NA	probable lrr receptor-like serine threonine-protein kinase at5g63710-like	No	PIF12	DNA/PIF-Harbinger
CHH	-0.238757	46	5	17859212	17859342	0.00197684	E01510	0	1456075	NA	beta-adaptin-like protein a	No	NA	NA
CHH	0.262367	72	4	18300099	18300372	0.00198734	D02155	789	1441463	NA	ribonuclease p subunit rpp30	No	NA	NA
CHH	0.201485	87	3	16313422	16313826	0.0019899	C00901	-188	NA	NA	NA	NA	helH1f	DNA/Helitron
CHH	-0.335377	31	9	13771775	13771903	0.00199445	I00940	3857	1511416	2	homeobox-leucine zipper protein glabra 2-like	Down	NA	NA
CHH	-0.46088	24	2	8853902	8853993	0.00199632	B01010	5711	1406192	3	NA	Down	NA	NA
CHH	0.518507	19	7	5639012	5639086	0.00199831	G00753	7352	1480727	NA	magnesium transporter nipa2-like	No	TagII16	DNA/hAT
CHH	0.335336	30	3	18265350	18265482	0.00200124	C01258	0	1423198	NA	abc transporter g family member 25-like	No	NA	NA
CHH	-0.51844	23	4	17575790	17575872	0.00200303	D02014	0	1440418	NA	cytochrome p450 71a4-like	No	MULE_MITE16b	DNA/MULE
CHH	0.31573	40	13	5479266	5479427	0.00200316	M00315	1268	NA	NA	NA	NA	MULE_MITE16b	DNA/MULE
CHH	-0.487446	16	8	24829338	24829387	0.00201612	H02524	9272	1503876	NA	NA	No	TRIM13a	LTR/unknown
CHH	0.304327	44	4	12178501	12178697	0.0020336	D01594	-24919	1437751	NA	NA	No	Gypsy21	LTR/Gypsy
CHH	-0.464112	14	4	8360820	8360873	0.00203432	D01449	5253	1436827	NA	transcription factor myb44-like	No	Harbinger1	DNA/PIF-Harbinger
CHH	0.193905	109	8	6987951	6988366	0.0020409	H00945	-733	1491836	NA	germin-like protein 2-1-like	No	MULE_na35	DNA/MULE
CHH	-0.66055	12	13	20002567	20002597	0.0020429	M01753	0	NA	NA	NA	No	NA	NA
CHH	0.181184	132	14	12090225	12090949	0.00205606	N01447	-1888	1379572	NA	glycerol-3-phosphate o-acyltransferase	No	helD8b	DNA/Helitron
CHH	-0.103556	204	14	16631053	16631945	0.00206131	N01960	0	1383543	NA	NA	No	MULE_MITE16b	DNA/MULE
CHH	0.213366	78	14	8225844	8226297	0.00208188	N01146	-6239	NA	NA	NA	NA	helC1p	DNA/Helitron
CHH	-0.453363	13	2	18648328	18648389	0.00208365	B01829	2920	1412663	NA	glucose-6-phosphate 1-epimerase-like	No	MULE_MITE1a	DNA/MULE
CHH	-0.0587556	626	10	18100202	18103267	0.00208635	J01662	524	1324146	NA	NA	No	MULE_na24c	DNA/MULE
CHH	0.309102	50	4	11947200	11947408	0.00210483	D01588	-4304	1437695	NA	histone deacetylase 15-like	No	MULE_na13a	DNA/MULE
CHH	-0.350323	58	6	19361842	19362093	0.00210503	F02117	435	1474748	NA	probable protein phosphatase 2c 33-like	No	NA	NA
CHH	-0.443326	17	8	16021707	16021754	0.0021238	H01417	0	NA	NA	NA	No	NA	NA
CHH	0.3173	40	2	1629558	1629707	0.00213638	B00351	-1891	1400986	1	nitrite reductase	Down	NA	NA
CHH	-0.207807	60	12	4542124	4542469	0.00214137	L00346	11021	1340371	NA	probable receptor-like protein kinase at1g67000-like	No	helH1xxxiv	DNA/Helitron
CHH	-0.188968	84	14	5903263	5903474	0.00214313	N00908	0	1375419	NA	NA	No	NA	NA
CHH	-0.266884	59	3	17804043	17804310	0.00214394	C01161	0	1422465	NA	NA	No	NA	NA
CHH	0.260134	56	12	23827029	23827289	0.00215078	L01454	-1285	1348194	NA	NA	No	hAT_MITE3	DNA/hAT
CHH	0.145141	194	11	14050583	14051290	0.00215231	K00977	0	NA	NA	NA	NA	NA	NA
CHH	0.353819	42	13	177108	177255	0.00215532	M00029	-2586	1353479	NA	zinc finger ccch domain-containing protein 18-like	No	MULE_MITE1c	DNA/MULE
CHH	0.367479	38	14	7050644	7050793	0.00215754	N00987	-2336	NA	NA	NA	No	TRIM28	LTR/unknown
CHH	0.330027	30	7	1309628	1309765	0.00216375	G00226	-4837	1477126	NA	peroxidase 24	No	Gypsy7	LTR/Gypsy
CHH	-0.365487	20	11	17400621	17400714	0.00217191	K01114	-2478	1335013	NA	polyubiquitin 3-like	No	helH1xxxiv	DNA/Helitron
CHH	-0.285362	54	4	21243891	21244115	0.00219707	D02590	236	NA	NA	NA	NA	Hop11	DNA/MULE
CHH	-0.165912	108	8	18994785	18995292	0.00220499	H01952	571	1499523	2	NA	Up	MULE_MITE1c	DNA/MULE
CHH	0.32512	30	4	16496354	16496469	0.00220976	D01881	36051	1439538	NA	dna-directed rna polymerase ii subunit rpb11-like	No	PIF16	DNA/PIF-Harbinger
CHH	-0.535169	31	2	12772875	12772997	0.00221629	B01111	-29291	1406931	NA	uncharacterized loc101212719	No	LARD42b	LTR/unknown
CHH	0.224801	75	13	18886215	18886469	0.00222092	M01527	8248	1364391	NA	NA	No	LARD26	LTR/Gypsy
CHH	0.375657	27	2	11881190	11881278	0.00222191	B01080	9413	1406728	NA	dna-binding storekeeper	No	Gypsy3	LTR/Gypsy
CHH	0.288281	50	9	10260975	10261129	0.00222234	I00469	-17328	NA	NA	NA	NA	Harbinger10	DNA/PIF-Harbinger
CHH	-0.45813	18	1	2013742	2013845	0.00222288	A00387	0	1305484	NA	cytochrome p450 734a1-like	No	NA	NA
CHH	0.376573	32	13	18240573	18240705	0.00223757	M01390	0	NA	NA	NA	No	NA	NA
CHH	-0.312308	59	5	11281181	11281350	0.00224082	E00961	-50860	1452241	NA	nuclear transcription factor y subunit b-9- partial	No	MULE_na113	DNA/MULE
CHH	-0.190475	74	14	6459079	6459438	0.00225121	N00947	-716	NA	NA	NA	No	MULE_na100b	DNA/MULE
CHH	0.284753	65	4	13068262	13068540	0.0022524	D01624	19907	1437971	NA	cobra-like protein 4-like	No	Harbinger2	DNA/PIF-Harbinger
CHH	0.218108	86	10	15133283	15133674	0.00225724	J01353	-7734	NA	NA	NA	No	hAT_MITE7a	DNA/hAT
CHH	0.385779	31	9	11167770	11167892	0.0022609	I00554	12458	1508270	NA	hva22e	No	NA	NA
CHH	0.456558	18	10	1106267	1106338	0.00226165	J00228	0	1313332	NA	defective in exine formation protein dex1	No	NA	NA
CHH	-0.384415	30	14	15693137	15693322	0.00226646	N01850	-3180	1382622	NA	protein	No	NA	NA
CHH	0.401851	25	11	7540494	7540620	0.00226657	K00755	-379	1332460	NA	NA	No	NA	NA
CHH	0.35714	25	6	15729944	15730036	0.00227629	F01585	-4172	1470603	1	uncharacterized loc101214221	Up	MULE_MITE24	DNA/MULE
CHH	-0.0542583	554	9	1945	4634	0.00228449	I00001	20	1504290	NA	iron-sulfur cluster assembly protein 1-like	No	MULE_MITE1c	DNA/MULE
CHH	0.46298	15	7	2874998	2875059	0.00229087	G00447	0	1478821	NA	cellulose synthase	No	NA	NA
CHH	0.301011	42	4	13888820	13888939	0.00229686	D01667	-3169	1438243	NA	pentatricopeptide repeat-containing protein at5g09950-like	No	Gypsy12b	LTR/Gypsy
CHH	-0.247201	71	5	5412739	5412987	0.00229933	E00787	8082	1451127	NA	subtilisin-like serine protease	No	MULE_na10	DNA/MULE
CHH	0.349739	41	2	1578009	1578117	0.00230091	B00339	933	NA	NA	NA	No	Hop8	DNA/MULE
CHH	0.400982	20	8	262125	262210	0.00230158	H00058	0	1484994	NA	serine threonine protein phosphatase 2a 59 kda regulatory subunit b eta isoform-like	No	NA	NA
CHH	-0.4502	20	4	16539349	16539459	0.0023028	D01883	0	1439552	NA	NA	No	NA	NA
CHH	-0.352919	27	9	13887130	13887223	0.00230433	I00965	0	1511634	NA	gdsl esterase lipase apg-like	No	NA	NA
CHH	0.206791	72	13	15308057	15308412	0.00230666	M00790	971	1358705	NA	mate efflux family protein alf5	No	NA	NA
CHH	-0.333239	25	4	1648646	1648719	0.00231122	D00355	0	1428058	NA	NA	No	NA	NA
CHH	0.342503	31	5	4812750	4812843	0.00232065	E00747	-1276	NA	NA	NA	NA	Tourist4a	DNA/PIF-Harbinger
CHH	0.278152	39	7	11255250	11255359	0.00232662	G01039	60446	NA	NA	NA	NA	MULE_na144	DNA/MULE
CHH	-0.350631	20	6	33274	33327	0.00233099	F00004	5057	NA	NA	NA	No	LARD9	LTR/Gypsy
CHH	0.229153	99	11	5677007	5677331	0.00233998	K00736	10325	1332293	NA	NA	No	Copia2	LTR/Copia
CHH	0.370152	31	2	4409758	4409853	0.00234995	B00759	-12840	1404379	NA	NA	No	MULE_na31b	DNA/MULE
CHH	0.358106	23	11	11028259	11028322	0.00235754	K00910	0	1333560	NA	probable inactive receptor kinase at1g48480-like	No	NA	NA
CHH	-0.575875	44	4	11255929	11256029	0.00235873	D01587	293406	1437686	NA	protein dr1 homolog	No	Gypsy4	LTR/Gypsy
CHH	0.317222	38	8	21460212	21460354	0.0023608	H02166	4644	1501074	NA	wuschel ortholog	No	MuDR8	DNA/MULE
CHH	0.334249	41	14	5089132	5089280	0.00236313	N00823	17436	1374763	NA	transcription factor divaricata-like	No	NA	NA
CHH	0.103578	399	8	23275670	23277184	0.00236417	H02303	0	NA	NA	NA	NA	SINE1a	SINE
CHH	0.319626	31	12	8363399	8363558	0.00237379	L00602	-11713	1341937	NA	f-box lrr-repeat protein	No	Hop1	DNA/MULE
CHH	0.303468	38	2	4070028	4070156	0.00238492	B00729	0	1404117	NA	chloride channel protein clc-c-like	No	NA	NA
CHH	0.268726	40	1	7960373	7960503	0.00239024	A01053	-476	1310336	1	NA	Down	PIF14	DNA/PIF-Harbinger
CHH	-0.31982	40	8	9342185	9342273	0.00239359	H01089	29066	1492833	NA	uncharacterized loc101204451	No	NA	NA
CHH	-0.350584	39	5	744622	744783	0.0023947	E00131	1021	1446338	NA	pyruvate dehydrogenase e1 component subunit mitochondrial-like	No	helD3d	DNA/Helitron
CHH	-0.534702	13	2	2700256	2700295	0.0023959	B00557	-1824	1402617	NA	mads box	No	NA	NA
CHH	0.358226	30	5	2646575	2646646	0.00240226	E00474	2078	NA	NA	NA	NA	LARD39	LTR/Gypsy
CHH	-0.286774	35	1	5385463	5385557	0.00240313	A00881	974	1309145	NA	subtilisin-like protease sdd1-like	No	MULE_na19b	DNA/MULE
CHH	-0.271594	38	8	1727882	1728014	0.00240389	H00297	4380	1486969	NA	transcription factor bhlh93-like	No	MULE_na93c	DNA/MULE
CHH	-0.378536	21	12	13782513	13782604	0.0024141	L00816	209153	NA	NA	NA	NA	NA	NA
CHH	0.103481	326	1	11295953	11297267	0.00241683	A01146	0	1311050	NA	palmitoyl-protein thioesterase 1	No	MULE_MITE1c	DNA/MULE
CHH	-0.36325	24	6	14841888	14842001	0.00241999	F01534	18568	1470235	NA	NA	No	MULE_na92c	DNA/MULE
CHH	0.260033	62	1	4964797	4964994	0.00242136	A00835	1805	1308823	4	NA	Down	MULE_na37b	DNA/MULE
CHH	0.132167	106	8	24303611	24304251	0.00242205	H02435	-1011	1503130	NA	NA	No	MULE_na9	DNA/MULE
CHH	-0.367904	21	2	15834349	15834457	0.00242383	B01359	-1094	1409007	NA	nucleolar complex protein 4 homolog	No	NA	NA
CHH	-0.316008	33	6	12095711	12095796	0.00242388	F01435	-6561	NA	NA	NA	NA	LARD21	LTR/Copia
CHH	0.326187	29	10	14313073	14313164	0.00242496	J01301	-2281	1321610	NA	f-box family protein	No	MULE_MITE9b	DNA/MULE
CHH	-0.371213	30	10	1223646	1223770	0.00244439	J00257	0	1313549	NA	copper transporter	No	NA	NA
CHH	-0.340689	39	6	19281147	19281345	0.00245838	F02093	-194	1474540	NA	NA	No	NA	NA
CHH	0.266621	38	12	8631634	8631744	0.0024726	L00612	6749	1342023	NA	NA	No	Gypsy8	LTR/Gypsy
CHH	0.202555	60	8	19426080	19426280	0.00247894	H02004	0	1499940	NA	NA	No	NA	NA
CHH	-0.434438	19	2	8982818	8982878	0.00248155	B01014	15454	1406218	NA	NA	No	NA	NA
CHH	0.356373	26	11	15477951	15478047	0.00248181	K01039	-9146	1334431	NA	NA	No	helC2j	DNA/Helitron
CHH	-0.291416	37	1	5763841	5763942	0.00248706	A00928	0	1309512	NA	serine threonine kinase	No	NA	NA
CHH	-0.559842	10	14	25194859	25194892	0.00248716	N03136	0	1393312	NA	protein	No	NA	NA
CHH	-0.383583	23	3	7713610	7713742	0.00248985	C00285	-466496	1416019	NA	regulator of vps4 activity in the mvb pathway protein	No	helB8c	DNA/Helitron
CHH	-0.255158	56	14	15481485	15481670	0.00249391	N01828	-2470	1382439	NA	NA	No	LARD20a	LTR/unknown
CHH	-0.451959	13	6	6969028	6969094	0.0024949	F01280	-11590	1468549	NA	wall-associated receptor kinase-like 20-like	No	Tourist10	DNA/PIF-Harbinger
CHH	-0.295048	38	11	25201662	25201817	0.00250009	K01500	-34626	1337749	NA	pentatricopeptide repeat-containing protein mitochondrial-like	No	Copia1a	LTR/Copia
CHH	0.258298	51	2	8885698	8885863	0.00256214	B01011	12042	1406202	NA	NA	No	LARD9	LTR/Gypsy
CHH	-0.349304	36	2	16830774	16830953	0.00256384	B01503	1751	1409967	NA	cytochrome p450 734a1-like	No	NA	NA
CHH	-0.178853	72	12	4108312	4108601	0.00256993	L00302	3399	NA	NA	NA	NA	NA	NA
CHH	-0.314899	27	11	5381962	5382072	0.00257236	K00708	0	1332090	NA	isoform 1	No	NA	NA
CHH	0.192213	90	4	4837918	4838254	0.00257978	D00980	0	1433603	NA	NA	No	NA	NA
CHH	0.21527	72	12	16059620	16059974	0.00258471	L00873	-52153	1343794	NA	NA	No	helH1e	DNA/Helitron
CHH	0.217705	44	1	297584	297756	0.00259165	A00070	1079	1302796	NA	NA	No	MuDR18	DNA/MULE
CHH	0.339243	30	10	3549584	3549699	0.00259375	J00630	1521	NA	NA	NA	NA	helC1p	DNA/Helitron
CHH	-0.34257	38	7	3999673	3999843	0.00260456	G00598	425	1479798	NA	flavin-containing monooxygenase yucca3-like	No	MULE_na45	DNA/MULE
CHH	0.298553	38	5	880350	880565	0.00263766	E00160	-170	1446542	NA	u-box domain-containing protein 19-like	No	NA	NA
CHH	-0.358053	49	13	10688374	10688470	0.00263945	M00570	66761	1357146	NA	multiple rna-binding domain-containing protein 1-like	No	MULE_na110	DNA/MULE
CHH	0.371965	40	9	2311440	2311574	0.00264557	I00198	3329	1505968	NA	light harvesting chlorophyll a b-binding protein	No	Copia2	LTR/Copia
CHH	-0.401616	30	7	1440251	1440382	0.00265116	G00249	0	1477318	2	bax inhibitor-1 like protein	Down	NA	NA
CHH	-0.239835	43	12	4884118	4884273	0.00265117	L00363	8129	1340472	NA	probable inactive receptor kinase at1g48480-like	No	Copia2	LTR/Copia
CHH	0.320373	58	3	80389	80684	0.00265276	C00001	7946	1414370	NA	xylan 1 4-beta-xylosidase	No	helF3c	DNA/Helitron
CHH	-0.283547	47	6	8814004	8814170	0.0026601	F01380	0	1469064	NA	nuclear pore complex protein	No	NA	NA
CHH	0.479956	30	13	360469	360552	0.00266834	M00066	0	1353801	NA	e3 ubiquitin-protein ligase rha1b-like isoform 1	No	NA	NA
CHH	-0.512599	16	8	17219558	17219605	0.00267917	H01649	0	1497008	NA	protein kinase g11a-like	No	NA	NA
CHH	0.35975	32	12	24885661	24885767	0.00269304	L01665	-714	1350014	NA	importin subunit alpha-2-like	No	NA	NA
CHH	0.31268	38	3	2161032	2161214	0.00270119	C00069	57312	1414752	NA	bifunctional protein aas	No	pogo_MITE1	DNA/Tc1-Mariner
CHH	0.267973	45	5	7185904	7186085	0.00270544	E00836	-30044	1451508	NA	glyceraldehyde-3-phosphate dehydrogenase	No	Gypsy4	LTR/Gypsy
CHH	-0.244086	47	10	2596240	2596421	0.00271313	J00494	0	1315437	NA	probable leucine-rich repeat receptor-like protein kinase at1g68400-like	No	NA	NA
CHH	0.235709	60	1	1005045	1005334	0.0027137	A00207	0	1303974	NA	NA	No	NA	NA
CHH	0.304028	38	7	9359909	9360011	0.00271766	G00966	2410	1482093	NA	null	No	MULE_MITE23	DNA/MULE
CHH	0.314372	37	6	16435851	16436018	0.00272955	F01654	5056	1470948	NA	ring u-box superfamily protein isoform 1	No	SINE1b	SINE
CHH	0.471331	14	8	18819312	18819372	0.00273091	H01929	384	1499324	NA	protein far1-related sequence 6-like	No	NA	NA
CHH	0.3118	35	14	6487617	6487767	0.00273442	N00948	1671	1375744	NA	NA	No	LARD35	LTR/unknown
CHH	0.135004	257	8	301498	302542	0.0027352	H00068	663	1485083	NA	trna pseudouridine synthase b	No	MULE_MITE1a	DNA/MULE
CHH	0.325538	40	12	1221123	1221261	0.00274745	L00170	-2650	1339204	NA	zf-hd homeobox protein at4g24660-like	No	NA	NA
CHH	-0.317845	27	10	11120959	11121024	0.00274897	J01194	77291	1321023	NA	NA	No	NA	NA
CHH	0.453101	35	8	8737103	8737260	0.00275031	H01064	22205	1492697	NA	NA	No	Gypsy40	LTR/Gypsy
CHH	-0.438455	24	6	5175514	5175587	0.00275606	F01066	0	1467017	NA	virb2-interacting protein 1	No	NA	NA
CHH	-0.445004	20	3	762790	762879	0.00278914	C00017	0	1414491	NA	NA	No	NA	NA
CHH	0.329593	30	10	5384988	5385123	0.00279036	J00891	-1420	NA	NA	NA	NA	NA	NA
CHH	0.237975	81	10	3000915	3001100	0.00279181	J00558	18740	1315870	NA	valyl-trna synthetase	No	Gypsy12b	LTR/Gypsy
CHH	0.224034	72	2	8681195	8681496	0.00280267	B01002	-6855	1406130	NA	NA	No	PIF9	DNA/PIF-Harbinger
CHH	0.276111	52	6	14136775	14136975	0.00281188	F01507	-21978	1470003	NA	trans- -enoyl- reductase	No	MULE_na136	DNA/MULE
CHH	-0.179544	80	12	6285036	6285333	0.00281856	L00490	-2026	1341259	NA	mate efflux family protein 9-like	No	Harbinger10	DNA/PIF-Harbinger
CHH	-0.551771	20	8	1751563	1751609	0.00282806	H00298	434	1486976	NA	auxin-responsive protein (aux iaa)	No	NA	NA
CHH	0.338261	45	9	1131490	1131672	0.00283131	I00129	0	1505410	NA	isochorismate synthase	No	Tourist4d	DNA/PIF-Harbinger
CHH	0.199272	87	6	17105437	17105755	0.00283148	F01729	-181	1471572	NA	probable lysine-specific demethylase elf6-like	No	MULE_MITE1a	DNA/MULE
CHH	-0.31706	27	14	1103646	1103765	0.00284128	N00235	503	1370627	NA	magnesium transporter	No	MULE_MITE2b	DNA/MULE
CHH	-0.394913	16	8	6875659	6875693	0.00284484	H00923	0	1491675	4	NA	Down	NA	NA
CHH	0.303438	50	6	15143417	15143541	0.0028456	F01551	-5077	1470399	NA	pentatricopeptide repeat-containing protein at3g08820-like	No	Copia2	LTR/Copia
CHH	0.236066	69	13	16154320	16154625	0.00284904	M00928	-205	1359632	NA	mads box	No	NA	NA
CHH	-0.257709	36	12	10042031	10042139	0.00285769	L00687	-2323	NA	NA	NA	NA	LARD6c	LTR/Gypsy
CHH	-0.345509	46	13	184608	184761	0.0028743	M00030	562	1353489	NA	vacuolar protein sorting-associated protein 11 homolog	No	MULE_MITE1a	DNA/MULE
CHH	0.467363	15	10	1146197	1146247	0.00288171	J00238	246	1313415	NA	probable sugar phosphate phosphate translocator at3g11320-like	No	MULE_MITE1a	DNA/MULE
CHH	-0.358991	22	7	211814	211921	0.00288973	G00023	13447	1475435	NA	30s ribosomal protein chloroplastic-like	No	NA	NA
CHH	-0.46498	34	10	2366411	2366536	0.00289199	J00475	0	1315261	NA	NA	No	NA	NA
CHH	-0.333543	26	1	5028615	5028695	0.00290083	A00843	1693	1308888	NA	protein cornichon homolog 4-like	No	MULE_na45	DNA/MULE
CHH	-0.332158	25	3	15941977	15942084	0.00290087	C00833	-1660	1419956	NA	calcium-dependent protein kinase 29	No	NA	NA
CHH	0.220459	102	1	11534898	11535266	0.0029024	A01160	5974	1311190	NA	ethylene-responsive transcription factor 5-like	No	Copia10b	LTR/Copia
CHH	0.160442	120	8	9133995	9134549	0.00290728	H01080	40021	1492789	NA	ankyrin repeat-containing protein at3g12360-like	No	MULE_na92b	DNA/MULE
CHH	0.286748	39	9	2375791	2375949	0.00291509	I00201	13678	1505985	NA	NA	No	PIF7	DNA/PIF-Harbinger
CHH	-0.286883	42	8	21762313	21762457	0.00291583	H02184	0	1501251	NA	NA	No	NA	NA
CHH	0.42721	24	2	18986129	18986209	0.00291606	B01903	0	1413229	NA	u-box domain-containing protein 43-like	No	NA	NA
CHH	0.403315	21	6	15891305	15891404	0.00291831	F01597	1027	1470661	NA	NA	No	NA	NA
CHH	-0.311033	27	5	5707559	5707621	0.00292428	E00798	1588	NA	NA	NA	NA	MULE_na88	DNA/MULE
CHH	0.35258	26	8	19477374	19477494	0.00292746	H02012	0	1500017	NA	NA	No	NA	NA
CHH	-0.290765	31	14	13027074	13027183	0.00292947	N01512	52921	1380094	NA	glyoxysomal fatty acid beta-oxidation multifunctional protein mfp-a	No	Gypsy8	LTR/Gypsy
CHH	-0.437278	14	7	15538794	15538859	0.00293388	G01176	4747	1483302	NA	c2 and gram domain-containing protein at1g03370-like	No	NA	NA
CHH	0.0996439	223	1	3317037	3318154	0.00293726	A00615	-1511	NA	NA	NA	No	MULE_na62	DNA/MULE
CHH	0.262424	115	14	5298260	5298908	0.00294897	N00847	-3830	1374964	1	homoserine kinase-like	Up	MULE_na145	DNA/MULE
CHH	-0.121429	159	11	11077753	11078385	0.00295524	K00911	0	1333565	NA	NA	No	NA	NA
CHH	0.168849	136	2	11845454	11846024	0.00296313	B01079	-15392	1406723	NA	NA	No	Gypsy40	LTR/Gypsy
CHH	-0.532116	11	14	2891897	2891951	0.00296924	N00570	0	1373097	NA	got1 sft2-like vescicle transport protein family isoform 1	No	NA	NA
CHH	0.342872	30	13	17193666	17193769	0.00297257	M01143	0	1361303	NA	callose synthase 11-like	No	NA	NA
CHH	-0.373726	24	5	18678413	18678515	0.00297601	E01603	0	NA	NA	NA	NA	NA	NA
CHH	-0.548337	21	14	22105605	22105691	0.00297781	N02539	2069	1388340	NA	NA	No	NA	NA
CHH	0.308787	38	13	18894136	18894265	0.00298	M01527	452	1364391	NA	NA	No	MULE_MITE1a	DNA/MULE
CHH	0.389609	24	1	3140788	3140871	0.00298266	A00587	0	1307117	NA	secretory carrier membrane	No	NA	NA
CHH	-0.254875	63	11	15381485	15381748	0.00298816	K01036	-3503	1334410	NA	gem-associated protein 2-like isoform x1	No	Tourist4a	DNA/PIF-Harbinger
CHH	0.352404	30	11	17048251	17048380	0.00299159	K01101	382	1334935	NA	NA	No	Tourist2	DNA/PIF-Harbinger
CHH	-0.0585345	48	8	2676052	2676292	0.00299447	H00440	-1023	1488102	NA	ef hand family	No	NA	NA
CHH	0.439106	28	4	11043848	11043969	0.0030127	D01587	81325	1437686	NA	protein dr1 homolog	No	helB8c	DNA/Helitron
CHH	0.332614	27	14	2007317	2007414	0.00302747	N00413	692	1371869	NA	methyltransferase-like protein 13-like	No	MULE_na88	DNA/MULE
CHH	0.297584	49	3	15301768	15301920	0.00302837	C00753	7420	1419300	NA	NA	No	Copia3	LTR/Copia
CHH	0.297773	33	6	13722359	13722448	0.00303346	F01493	11595	1469918	NA	glucan endo- -beta-glucosidase-like	No	LINE91	LINE/L1
CHH	-0.351251	50	13	19387765	19387943	0.00303596	M01619	0	1365134	NA	uridine cytidine kinase	No	NA	NA
CHH	0.219683	70	2	2061446	2061645	0.00307817	B00439	926	1401594	NA	transcription initiation factor iia subunit 2-like	No	LARD4	LTR/Gypsy
CHH	0.389785	31	10	10075071	10075209	0.00308028	J01183	45091	1320929	NA	sigma factor regulation	No	CACTA14	DNA/CACTA
CHH	0.300084	36	6	1386594	1386765	0.00309024	F00290	456	1460995	NA	probable serine threonine-protein kinase at1g01540-like	No	MULE_MITE2b	DNA/MULE
CHH	0.219336	84	3	12778225	12793682	0.00311882	C00500	20322	NA	NA	NA	NA	LARD6a	LTR/Gypsy
CHH	-0.256766	39	11	1412228	1412448	0.00314382	K00305	1187	1328728	NA	ubiquitin family protein	No	MULE_MITE10b	DNA/MULE
CHH	-0.518421	20	13	15088939	15089040	0.00314393	M00754	0	1358460	5	sodium calcium exchanger family protein	Down	NA	NA
CHH	0.480703	13	8	4836170	4836212	0.00314539	H00734	-13597	1490288	NA	probable cysteine desulfurase-like	No	MULE_na92b	DNA/MULE
CHH	-0.303179	53	2	4418165	4418377	0.00314929	B00760	-8772	1404386	NA	NA	No	NA	NA
CHH	-0.243503	46	13	14296645	14296826	0.00314934	M00657	0	1357687	NA	pyruvate dehydrogenase e1 beta subunit	No	hAT_na62b	DNA/hAT
CHH	0.106295	440	11	9709850	9711610	0.00316367	K00794	-2560	1332796	NA	pentatricopeptide repeat-containing protein at1g09820-like	No	LARD19	LTR/unknown
CHH	-0.355532	31	1	8126136	8126209	0.00316594	A01062	8856	1310408	NA	protein far-red impaired response 1-like	No	Gypsy40	LTR/Gypsy
CHH	0.479704	16	11	23475257	23475296	0.00317249	K01341	0	1336605	NA	lob domain-containing	No	NA	NA
CHH	0.291778	39	8	16061062	16061197	0.00317821	H01426	393	NA	NA	NA	NA	MULE_MITE16b	DNA/MULE
CHH	-0.285923	29	4	12115265	12115377	0.00318175	D01591	-5136	NA	NA	NA	No	Gypsy8	LTR/Gypsy
CHH	0.402946	24	1	1595761	1595849	0.00318204	A00315	350	1304939	NA	cytochrome p450	No	MULE_MITE1c	DNA/MULE
CHH	0.22688	61	12	2176513	2176705	0.003189	L00234	-48510	1339600	NA	histidine kinase cki1-like	No	Copia1a	LTR/Copia
CHH	0.327892	51	8	9183114	9183298	0.00319096	H01081	0	1492795	NA	(-)-germacrene d synthase	No	MULE_MITE22b	DNA/MULE
CHH	-0.378955	23	11	725500	725572	0.00320248	K00164	0	1327546	NA	receptor-like protein kinase feronia-like	No	NA	NA
CHH	-0.157115	120	10	16719547	16720146	0.00320283	J01506	2165	1322985	NA	NA	No	MULE_MITE1c	DNA/MULE
CHH	0.29591	62	11	7853500	7853747	0.00320741	K00756	-300086	1332464	NA	NA	No	Copia1a	LTR/Copia
CHH	0.219314	84	4	12158320	12158684	0.00324437	D01593	-2464	1437728	NA	NA	No	MULE_MITE5a	DNA/MULE
CHH	0.219644	58	5	3297405	3297634	0.00324854	E00570	411	1449495	NA	NA	No	MULE_MITE1c	DNA/MULE
CHH	0.228798	61	5	11527477	11527679	0.00324941	E00969	-13116	1452281	NA	NA	No	LINE33	LINE/L1
CHH	-0.321684	37	12	10408651	10408866	0.00325265	L00703	297	1342531	NA	glutamine-rich protein	No	helD7c	DNA/Helitron
CHH	0.164143	87	4	6868132	6868415	0.00325806	D01265	-1482	1435820	NA	cytochrome p450 94a1-like	No	MULE_na103	DNA/MULE
CHH	0.273051	54	6	13747945	13748108	0.00325997	F01494	10061	1469924	NA	NA	No	Copia10b	LTR/Copia
CHH	-0.317247	32	12	24743826	24743928	0.00326123	L01630	-47	1349736	NA	metal ion binding protein	No	NA	NA
CHH	-0.214588	54	11	21700183	21700377	0.0032613	K01227	-9154	1335763	NA	retroelement polyprotein	No	Gypsy3	LTR/Gypsy
CHH	0.366242	24	12	918326	918460	0.00327653	L00129	-891	1338912	NA	protein aig1-like	No	MULE_na99a	DNA/MULE
CHH	-0.3868	26	8	14461697	14461760	0.003281	H01218	0	1493651	NA	zinc finger protein constans-like 11-like	No	NA	NA
CHH	0.265061	49	4	15295067	15295257	0.00328535	D01772	-14718	1438924	NA	late blight resistance protein homolog r1a-10-like	No	hAT_na9b	DNA/hAT
CHH	-0.651698	10	6	18750936	18751005	0.00328751	F02004	-5982	1473752	NA	esterase lipase thioesterase family protein	No	NA	NA
CHH	0.15637	133	1	9682519	9683001	0.00328759	A01101	-9443	1310705	NA	protein	No	Copia1a	LTR/Copia
CHH	-0.211456	91	3	15767621	15768049	0.00328818	C00812	-695	1419788	NA	saur family protein	No	NA	NA
CHH	-0.500078	11	2	2950042	2950094	0.00329134	B00597	3754	1402910	NA	udp-glycosyltransferase 85a2	No	NA	NA
CHH	0.331191	43	4	6847510	6847641	0.0033002	D01263	-2726	1435808	NA	alpha beta-hydrolases superfamily protein	No	TagII1	DNA/hAT
CHH	0.193595	85	12	23193500	23193887	0.00330053	L01362	340	1347416	NA	hipl1 protein	No	NA	NA
CHH	-0.244152	41	3	15738994	15739159	0.00333836	C00811	-2944	1419762	NA	NA	No	NA	NA
CHH	0.287423	37	1	10671362	10671466	0.00335895	A01109	3552	1310742	NA	pentatricopeptide repeat-containing protein mitochondrial-like	No	TRIM26	LTR/Gypsy
CHH	0.363342	32	6	19211614	19211703	0.00337068	F02080	0	1474441	NA	f-box protein at5g03970-like	No	NA	NA
CHH	-0.289254	56	8	10197822	10198068	0.00337336	H01103	-8276	NA	NA	NA	NA	hAT_MITE12b	DNA/hAT
CHH	0.265708	69	8	20546779	20547024	0.00337367	H02102	4556	NA	NA	NA	NA	NA	NA
CHH	0.428457	35	10	18145462	18145559	0.00337536	J01666	0	NA	NA	NA	No	NA	NA
CHH	0.313951	47	11	8805785	8805930	0.00337623	K00759	-10909	1332479	NA	f-box lrr-repeat protein at5g63520-like	No	MuDR11a	DNA/MULE
CHH	0.320886	46	10	1434342	1434539	0.00339172	J00318	7	1313984	NA	probable wrky transcription factor 49-like	No	NA	NA
CHH	0.366422	32	2	12143748	12143837	0.00339646	B01087	0	1406757	NA	pentatricopeptide repeat-containing protein	No	NA	NA
CHH	0.177174	57	4	5794607	5794858	0.00339958	D01149	0	1434875	NA	NA	No	NA	NA
CHH	-0.438018	28	9	11629472	11629590	0.00342661	I00598	-9947	1508580	NA	NA	No	Hop10	DNA/MULE
CHH	0.293285	34	14	3576243	3576387	0.00343591	N00680	380	1373707	NA	NA	No	Tourist7	DNA/PIF-Harbinger
CHH	-0.220907	81	14	22752397	22752698	0.00344654	N02648	1673	1389233	4	receptor-like protein kinase herk 1-like	Down	MULE_MITE1a	DNA/MULE
CHH	0.061865	494	11	15067349	15079522	0.00344671	K01031	20	1334390	NA	zinc finger protein constans-like 14-like	No	helD5z	DNA/Helitron
CHH	0.451973	18	2	5734348	5734411	0.00344814	B00878	5525	1405347	NA	pentatricopeptide repeat-containing protein mitochondrial-like	No	MULE_na145	DNA/MULE
CHH	-0.216185	57	14	22936499	22936670	0.00345166	N02681	0	1389501	NA	allene oxide synthase	No	NA	NA
CHH	-0.33274	36	12	24759771	24759887	0.00345513	L01633	0	1349756	NA	probable pectate lyase 4-like	No	NA	NA
CHH	-0.362141	25	2	23692	23797	0.00347064	B00004	2153	1398085	NA	at4g35360 f23e12_80	No	NA	NA
CHH	-0.374341	18	3	1572886	1572959	0.00350042	C00054	8460	1414679	NA	NA	No	Copia1b	LTR/Copia
CHH	0.323359	31	1	1105224	1105350	0.00351855	A00235	0	1304214	NA	PREDICTED: uncharacterized protein LOC101268537	No	NA	NA
CHH	-0.543169	16	11	10571774	10571828	0.00352008	K00880	0	1333358	NA	protein	No	NA	NA
CHH	-0.401474	18	7	5907491	5907550	0.00352051	G00763	-6934	1480791	NA	werner syndrome-like exonuclease-like	No	Copia3	LTR/Copia
CHH	0.0734679	958	14	19078545	19083342	0.00352228	N02121	-9013	1384790	NA	rac gtpase activating protein	No	LINE83	LINE/L1
CHH	-0.282492	32	2	14629487	14629606	0.00356074	B01241	4950	1408056	NA	peptidyl-prolyl cis-trans isomerase h	No	pogo_MITE1	DNA/Tc1-Mariner
CHH	-0.315627	50	6	6284455	6284643	0.00358947	F01223	831	1468158	NA	wd repeat domain phosphoinositide-interacting protein 3-like	No	hAT_MITE5a	DNA/hAT
CHH	-0.336685	35	5	10597163	10597317	0.00359814	E00946	-5335	NA	NA	NA	NA	LARD5	LTR/Gypsy
CHH	-0.412563	16	12	15630311	15630376	0.00361032	L00869	-283	1343773	1	protein-s isoprenylcysteine o-	Down	NA	NA
CHH	0.208583	94	12	727456	727806	0.00362072	L00107	4701	1338750	NA	acyl-coenzyme a oxidase peroxisomal-like	No	LINE98	LINE/L1
CHH	-0.183301	155	12	23403564	23404273	0.00363495	L01393	2944	1347676	NA	dihydrolipoyllysine-residue acetyltransferase component of pyruvate dehydrogenase complex-like	No	helJ1n	DNA/Helitron
CHH	-0.313718	48	3	8510679	8510876	0.00364929	C00297	209	1416109	2	phosphoglycerate mutase-like protein	Down	helH1z	DNA/Helitron
CHH	-0.486396	24	12	25573352	25573465	0.00366257	L01821	-27	1351278	NA	copii coat assembly protein	No	NA	NA
CHH	0.384662	22	6	450884	450973	0.00366861	F00092	1207	1459242	NA	target of myb protein 1	No	NA	NA
CHH	-0.371674	41	12	26528328	26528471	0.00366942	L02014	1879	1352865	1	phospholipase c	Down	hAT_na49	DNA/hAT
CHH	-0.289477	31	3	8809711	8809812	0.0036762	C00315	-14738	1416208	NA	NA	No	TRIM44	LTR/Copia
CHH	-0.27124	45	12	26290340	26290501	0.00367684	L01953	5547	1352362	NA	catalytic hydrolase	No	Copia2	LTR/Copia
CHH	0.206538	105	8	20895831	20896269	0.00370697	H02129	4800	NA	NA	NA	NA	Tourist6c	DNA/PIF-Harbinger
CHH	-0.245779	63	14	14410598	14410877	0.00370767	N01652	6866	1381144	NA	NA	No	MuDR6	DNA/MULE
CHH	-0.352269	45	2	14194272	14194479	0.00372002	B01197	0	1407678	1	protein elongation defective 1	Up	NA	NA
CHH	0.305459	31	5	4172690	4172769	0.00372231	E00662	1028	1450223	NA	hypothetical protein M569_17167, partial	No	MULE_MITE23	DNA/MULE
CHH	0.307315	35	12	1041718	1041856	0.00372384	L00150	-1020	1339031	NA	abc transporter g family member 11-like	No	MULE_MITE1c	DNA/MULE
CHH	0.298206	62	1	5578783	5579073	0.00372482	A00908	4491	1309313	NA	phospholipase d	No	MULE_MITE1c	DNA/MULE
CHH	-0.0543866	395	6	2015950	2017702	0.0037348	F00433	161	1462108	NA	peptidyl-prolyl cis-trans isomerase fkbp53-like	No	Hop8	DNA/MULE
CHH	0.385919	27	4	14874639	14874716	0.00374513	D01733	594	1438698	NA	plasmodesmata callose-binding protein 3	No	MULE_MITE3a	DNA/MULE
CHH	0.227193	86	10	13211879	13212448	0.0037476	J01246	0	NA	NA	NA	No	MULE_na136	DNA/MULE
CHH	-0.374593	39	11	13633176	13633312	0.00374785	K00954	0	1333829	NA	NA	No	NA	NA
CHH	0.244235	52	9	14773852	14774025	0.00375004	I01123	-228	1512907	NA	NA	No	MULE_MITE1c	DNA/MULE
CHH	-0.403582	39	11	7091761	7091908	0.00375165	K00752	-193912	1332447	NA	f-box protein cpr30-like	No	Copia1a	LTR/Copia
CHH	0.0994672	322	3	12574124	12575393	0.00375485	C00489	-697	1417482	NA	calcium-transporting atpase chloroplastic-like	No	PIF/Harbinger_na5	DNA/PIF-Harbinger
CHH	0.321435	29	2	5533464	5533555	0.00375696	B00869	-42444	1405250	NA	NA	No	LINE28	LINE/L1
CHH	0.292287	42	8	24115836	24115967	0.00375749	H02413	0	NA	NA	NA	No	NA	NA
CHH	0.0414948	488	9	1108394	1110666	0.00375915	I00126	0	1505390	NA	NA	No	pogo_MITE2a	DNA/Tc1-Mariner
CHH	-0.413048	25	2	4178151	4178265	0.00376231	B00744	-4858	1404248	NA	protein	No	TRIM45a	LTR/unknown
CHH	-0.343413	38	5	4514255	4514440	0.003766	E00717	5790	1450660	NA	NA	No	NA	NA
CHH	-0.287177	30	8	6978590	6978717	0.00380069	H00944	2895	1491831	NA	#NAME?	No	NA	NA
CHH	-0.149351	134	1	1892280	1893027	0.00381347	A00370	1738	1305346	NA	zingiberene synthase-like protein	No	MULE_na11	DNA/MULE
CHH	-0.362329	33	3	14612331	14612538	0.00381595	C00662	0	1418615	NA	vegetative incompatibility protein het-e-1-like	No	NA	NA
CHH	-0.501803	33	13	6793922	6794005	0.00385746	M00434	3359	1356336	2	fatty acid hydroperoxide lyase	Down	NA	NA
CHH	-0.160154	124	8	7122085	7122545	0.00386448	H00959	-126	1491983	NA	NA	No	MULE_MITE8c	DNA/MULE
CHH	-0.261105	50	11	10743074	10743368	0.00386927	K00892	-18754	1333448	NA	thaumatin-like protein	No	hAT_MITE1	DNA/hAT
CHH	-0.399385	34	6	13358276	13358445	0.00387021	F01487	13664	NA	NA	NA	NA	Copia2	LTR/Copia
CHH	-0.278194	33	5	10302822	10302970	0.00388237	E00932	-3742	1452111	NA	vq motif-containing protein isoform 1	No	MuDR39	DNA/MULE
CHH	-0.223139	95	14	2974742	2975085	0.00388916	N00586	-55	1373158	NA	ap2-like ethylene-responsive transcription factor ail6-like	No	MULE_MITE19	DNA/MULE
CHH	0.134721	190	13	16373191	16373829	0.00390525	M00977	-3009	1360029	NA	subtilisin-like protease-like	No	Gypsy36	LTR/Gypsy
CHH	-0.337411	24	3	8449905	8450052	0.00391756	C00292	-3584	1416085	NA	dna binding	No	NA	NA
CHH	-0.136423	61	11	5535938	5536124	0.00391774	K00725	34	1332201	NA	uncharacterized loc101207350	No	NA	NA
CHH	-0.301414	35	2	1048342	1048499	0.00391831	B00241	942	1399992	NA	protein	No	Tourist8a	DNA/PIF-Harbinger
CHH	0.30381	32	8	3415584	3415679	0.00392187	H00584	0	1489186	NA	NA	No	NA	NA
CHH	-0.331071	34	12	26494667	26494765	0.00392213	L02005	0	1352777	NA	NA	No	NA	NA
CHH	0.325423	33	14	5073558	5073645	0.00392646	N00822	10415	1374755	NA	peptide transporter ptr1-like	No	SINE3	SINE
CHH	0.0572865	302	10	1222489	1223646	0.00392665	J00257	0	1313549	NA	copper transporter	No	NA	NA
CHH	0.148889	209	3	18078944	18079713	0.0039308	C01201	-2145	1422848	1	NA	Down	Gypsy1b	LTR/Gypsy
CHH	0.311577	50	14	18712939	18713094	0.00393421	N02096	7977	1384565	NA	NA	No	helJ1r	DNA/Helitron
CHH	0.227708	80	14	5671665	5671918	0.00393447	N00890	-4614	1375285	NA	50s ribosomal protein chloroplastic-like	No	Harbinger2	DNA/PIF-Harbinger
CHH	0.285703	53	8	23370370	23370570	0.00393638	H02314	9939	1502361	NA	zf-hd homeobox protein at4g24660-like	No	MULE_MITE1c	DNA/MULE
CHH	-0.272458	37	8	20477827	20478010	0.00393982	H02099	1962	1500546	NA	brassinosteroid-regulated protein bru1	No	MULE_na62	DNA/MULE
CHH	0.0650841	288	3	3756211	3757972	0.00394382	C00150	1014	1415211	NA	ribosomal protein s1-like rna-binding domain-containing protein	No	helD1d	DNA/Helitron
CHH	-0.178945	83	12	25171584	25171897	0.00394831	L01731	-1007	NA	NA	NA	No	MULE_MITE26a	DNA/MULE
CHH	-0.311502	38	13	10334180	10334301	0.00394843	M00559	7051	1357092	NA	gdsl esterase lipase at4g10955-like	No	NA	NA
CHH	-0.257107	56	3	16304415	16304579	0.00395388	C00898	0	1420492	NA	pentatricopeptide repeat-containing protein mitochondrial-like	No	NA	NA
CHH	-0.287096	42	4	410094	410201	0.0039591	D00088	0	1425816	NA	NA	No	NA	NA
CHH	0.235635	62	7	7363159	7363369	0.00396194	G00826	12016	1481220	NA	NA	No	MULE_na147	DNA/MULE
CHH	-0.254204	39	13	15105882	15106031	0.00397077	M00756	0	1358480	NA	sodium calcium exchanger family protein calcium-binding ef hand family	No	MULE_MITE1c	DNA/MULE
CHH	-0.352454	23	13	990914	991011	0.0039789	M00145	0	1354519	NA	transcription activator glk1-like	No	NA	NA
CHH	-0.349868	19	14	22350156	22350231	0.00398044	N02584	0	NA	NA	NA	NA	NA	NA
CHH	-0.452034	24	6	12676132	12676208	0.0039925	F01452	-1831	1469645	NA	NA	No	NA	NA
CHH	0.189002	127	11	16286856	16287360	0.00399594	K01070	610	NA	NA	NA	NA	NA	NA
CHH	0.180487	121	12	16640959	16641489	0.00401114	L00893	-23276	1343964	NA	NA	No	helH1e	DNA/Helitron
CHH	-0.271071	58	13	724480	724661	0.0040163	M00124	0	1354291	NA	udp-glucose flavonoid 3-o-glucosyltransferase 6-like	No	NA	NA
CHH	-0.327944	30	3	9156196	9156329	0.00401954	C00355	0	1416561	NA	dna topoisomerase 1-like	No	NA	NA
CHH	-0.234926	42	7	10244066	10244215	0.00402736	G01006	-12551	NA	NA	NA	NA	MULE_MITE17a	DNA/MULE
CHH	0.389073	20	3	17994153	17994271	0.00402834	C01189	2002	1422759	1	NA	Down	MULE_na13a	DNA/MULE
CHH	0.219271	22	5	903041	903108	0.00403199	E00164	2685	1446571	NA	probable nucleoredoxin 1-like	No	NA	NA
CHH	0.215552	71	10	17544376	17544638	0.00404162	J01582	1267	1323539	NA	protein grpe-like	No	hAT_MITE3	DNA/hAT
CHH	0.29644	42	9	10624692	10624846	0.00404714	I00492	-4894	1507873	NA	cyclin-dependent kinase g-2-like	No	LARD9	LTR/Gypsy
CHH	-0.127521	105	11	16513020	16513402	0.00405435	K01081	-12728	1334788	NA	NA	No	MULE_na62	DNA/MULE
CHH	-0.128161	88	7	674152	674372	0.00406105	G00095	0	1476085	NA	probable beta-d-xylosidase 2-like	No	NA	NA
CHH	-0.312022	49	2	3793381	3793613	0.00406228	B00706	0	1403856	NA	2-c-methyl-d-erythritol 4-phosphate cytidylyltransferase	No	NA	NA
CHH	0.226375	91	2	15401475	15401833	0.00406838	B01320	1930	NA	NA	NA	NA	MuDR7	DNA/MULE
CHH	-0.403506	33	8	1662497	1662626	0.00406884	H00285	350	1486856	NA	NA	No	NA	NA
CHH	0.344891	32	4	8224338	8224474	0.00407292	D01443	5939	1436776	NA	ac034107_6ests gb	No	NA	NA
CHH	-0.142959	137	1	6847702	6848409	0.00408199	A00998	-12854	1310003	NA	NA	No	helF7b	DNA/Helitron
CHH	0.105276	279	3	8882073	8883004	0.0040912	C00326	387	1416305	NA	udp-galactose transporter 2-like	No	NA	NA
CHH	0.351228	49	7	4693540	4693672	0.00409617	G00674	10767	1480255	NA	transcription factor fama	No	Tourist9	DNA/PIF-Harbinger
CHH	-0.173976	46	2	2096753	2096954	0.00411077	B00444	0	1401636	NA	vacuolar-sorting receptor 1-like isoform 1	No	NA	NA
CHH	0.355279	29	14	20390827	20390926	0.00414374	N02262	0	1385968	NA	NA	No	NA	NA
CHH	0.391889	21	13	3004829	3004912	0.00414466	M00219	124082	1355007	NA	b3 domain-containing protein at5g66980-like	No	Copia1b	LTR/Copia
CHH	-0.547364	36	4	916051	916163	0.00415739	D00205	-181	1426814	NA	NA	No	NA	NA
CHH	-0.48774	13	10	9392389	9392432	0.00416162	J01157	0	1320707	NA	NA	No	NA	NA
CHH	-0.259971	45	2	3402037	3402272	0.00416333	B00674	105	NA	NA	NA	NA	NA	NA
CHH	-0.143534	91	10	12139635	12140065	0.00416671	J01216	42077	1321142	NA	NA	No	LINE19	LINE/L1
CHH	-0.349804	20	6	19271850	19271908	0.00416685	F02092	0	1474534	NA	omega-hydroxypalmitate o-feruloyl transferase-like	No	NA	NA
CHH	-0.284148	40	11	4121858	4122002	0.00418333	K00649	-47312	1331587	NA	NA	No	Gypsy4	LTR/Gypsy
CHH	-0.270685	36	11	10378838	10378960	0.00420871	K00857	-2964	NA	NA	NA	NA	Tourist7	DNA/PIF-Harbinger
CHH	0.326435	86	6	18908552	18908843	0.00421437	F02028	-1619	NA	NA	NA	NA	MULE_na45	DNA/MULE
CHH	-0.122314	99	7	6057782	6058267	0.00421514	G00771	2949	1480844	NA	NA	No	MULE_MITE1c	DNA/MULE
CHH	0.213717	74	8	8632034	8632328	0.00422084	H01061	-3779	1492680	NA	NA	No	MULE_MITE9a	DNA/MULE
CHH	0.356977	33	4	13722042	13722169	0.00422182	D01660	3679	1438201	NA	NA	No	MULE_na99c	DNA/MULE
CHH	0.258609	62	8	14863552	14863751	0.00422688	H01256	1470	1493938	1	protein-tyrosine-phosphatase ibr5-like	Down	helD9a	DNA/Helitron
CHH	-0.451451	14	9	13896001	13896088	0.00424166	I00967	1438	1511647	NA	late blight resistance protein homolog r1b-12-like	No	NA	NA
CHH	-0.465078	17	12	23238572	23238635	0.00424763	L01370	-74	1347483	NA	NA	No	NA	NA
CHH	0.299225	46	4	2900561	2900699	0.00424794	D00593	0	1430229	NA	xanthine dehydrogenase	No	NA	NA
CHH	0.310327	37	8	17308998	17309163	0.00429139	H01667	623	1497181	NA	peroxisomal -dienoyl- reductase	No	NA	NA
CHH	0.23537	50	12	16830513	16830694	0.00429268	L00900	0	1344003	NA	NA	No	NA	NA
CHH	-0.353222	23	2	17258263	17258367	0.00429664	B01566	1818	1410477	NA	structural constituent of nuclear pore	No	NA	NA
CHH	-0.246352	35	12	24637556	24637674	0.00430583	L01608	0	1349541	NA	light-mediated development protein det1	No	NA	NA
CHH	-0.172061	96	11	2367339	2367716	0.00430937	K00469	0	1330035	1	acyl-acp thioesterase	Down	NA	NA
CHH	0.344337	26	12	1632203	1632327	0.00431631	L00214	0	1339476	NA	60s ribosomal protein l26-1-like	No	NA	NA
CHH	-0.361378	28	9	11056449	11056593	0.00431999	I00542	17141	1508203	NA	cyclin-dependent kinase g-2-like	No	Jittery7	DNA/MULE
CHH	-0.370907	37	14	24040106	24040176	0.00432224	N02888	0	1391233	1	rna recognition motif-containing protein	Down	NA	NA
CHH	0.180073	71	13	12824389	12824713	0.00432822	M00596	-70	1357310	NA	aspartic proteinase nepenthesin-1-like	No	NA	NA
CHH	-0.455018	16	9	9687256	9687315	0.00432899	I00444	-12718	1507578	NA	NA	No	LINE14	LINE/L1
CHH	0.243067	60	2	1242180	1242443	0.0043368	B00275	-194	NA	NA	NA	No	MULE_MITE1c	DNA/MULE
CHH	0.604569	9	4	18770405	18770429	0.00434141	D02231	0	1442154	NA	auxin response factor 18-like	No	NA	NA
CHH	-0.37157	30	10	3471274	3471387	0.00434454	J00617	0	1316351	NA	NA	No	NA	NA
CHH	0.286314	39	6	3390718	3390862	0.00434658	F00716	2600	1464288	NA	udp-glycosyltransferase 85a2-like	No	helC3r	DNA/Helitron
CHH	0.42201	17	3	15342416	15342472	0.00435004	C00757	0	1419325	3	NA	Down	NA	NA
CHH	0.374843	101	3	11271200	11271588	0.0043596	C00446	-26207	1417213	NA	NA	No	TipC9	DNA/hAT
CHH	0.298594	41	8	6630661	6630805	0.00435982	H00872	0	1491261	NA	NA	No	NA	NA
CHH	0.238275	78	7	17275215	17275495	0.00437163	G01306	27432	1483957	NA	NA	No	Copia28	LTR/Copia
CHH	-0.365231	25	4	19673667	19673809	0.0043741	D02341	3220	1443087	NA	cytochrome-c oxidase electron carrier	No	NA	NA
CHH	0.391297	25	6	16615125	16615243	0.00437764	F01672	14970	1471115	NA	a chain x-ray structural investigation of structure of acetate-ferrileghemoglobin at a resolution of angstroms	No	helD1u	DNA/Helitron
CHH	-0.356955	28	1	4172198	4172312	0.00437839	A00742	427	1308165	NA	NA	No	NA	NA
CHH	-0.240067	44	8	10797580	10797785	0.00441983	H01126	-10016	1493091	NA	NA	No	MuDR1	DNA/MULE
CHH	0.382193	27	8	10867486	10867589	0.00442783	H01130	-13528	1493107	NA	ring-h2 finger protein atl78-like	No	LARD6b	LTR/Gypsy
CHH	0.340936	31	10	11975729	11975871	0.00443106	J01213	-32163	1321121	NA	at2g10940-like protein	No	LARD45	LTR/unknown
CHH	-0.446379	15	11	13790758	13790824	0.00443239	K00965	-2544	1333912	3	flowering locus c	Up	LARD17	LTR/Gypsy
CHH	0.0565067	834	4	20029373	20034032	0.00443426	D02383	5170	1443423	NA	NA	No	TRIM37	LTR/unknown
CHH	0.362228	23	1	11288924	11288990	0.00443445	A01146	3950	1311050	NA	palmitoyl-protein thioesterase 1	No	LINE10	LINE/L1
CHH	-0.216876	53	14	24247287	24247484	0.0044442	N02933	0	1391560	NA	nac domain ipr003441	No	NA	NA
CHH	-0.269078	44	12	3373128	3373313	0.00445045	L00255	-16903	1339737	NA	histone deacetylase 19-like	No	Gypsy13	LTR/Gypsy
CHH	0.117484	245	10	18232733	18233679	0.00445844	J01683	5039	1324339	NA	regulatory protein npr5-like	No	MULE_MITE1a	DNA/MULE
CHH	0.171341	100	11	11607906	11608276	0.0044621	K00943	3797	1333766	NA	ethylene-responsive transcription factor 1b-like	No	hAT_MITE7b	DNA/hAT
CHH	-0.342494	27	1	6574284	6574357	0.00447333	A00981	-7462	1309894	NA	g-type lectin s-receptor-like serine threonine-protein kinase at4g27290-like	No	Copia32	LTR/Copia
CHH	-0.467198	26	13	16921656	16921717	0.00448397	M01093	0	NA	NA	NA	No	NA	NA
CHH	-0.512076	25	8	20740728	20741020	0.00448737	H02116	0	1500699	NA	heat shock factor	No	TagII12	DNA/hAT
CHH	0.326692	36	4	15558269	15558366	0.00449	D01798	-328	1439104	NA	late blight resistance protein homolog r1a-10-like	No	MULE_na62	DNA/MULE
CHH	-0.218422	76	7	11648932	11649260	0.00449915	G01052	-13067	1482569	NA	pentatricopeptide repeat-containing protein mitochondrial-like	No	MULE_na116	DNA/MULE
CHH	0.364435	29	5	17568562	17568710	0.00451017	E01471	-13879	1455736	NA	NA	No	NA	NA
CHH	0.319132	41	5	6342888	6342999	0.0045112	E00822	8244	1451421	NA	kinase superfamily isoform 1	No	hAT_MITE2	DNA/hAT
CHH	0.310875	33	12	17188893	17189017	0.00452338	L00917	-2700	NA	NA	NA	NA	PIF19	DNA/PIF-Harbinger
CHH	-0.197541	83	14	14647064	14647471	0.00453097	N01691	376	1381428	NA	e3 ubiquitin-protein ligase os04g0590900-like	No	Tourist7	DNA/PIF-Harbinger
CHH	-0.338326	31	14	14051474	14051612	0.0045312	N01599	0	1380743	NA	NA	No	pogo_MITE2b	DNA/Tc1-Mariner
CHH	-0.232527	96	6	17577313	17577633	0.00453654	F01805	0	1472148	NA	f-box kelch-repeat protein at3g23880-like	No	NA	NA
CHH	0.463769	20	10	12553376	12553438	0.00454008	J01224	63109	1321206	NA	f-box kelch-repeat protein	No	MULE_MITE1a	DNA/MULE
CHH	0.306668	44	2	5841168	5841348	0.00454559	B00888	13096	1405400	NA	NA	No	LARD4	LTR/Gypsy
CHH	-0.328609	27	11	24081727	24081853	0.00454589	K01456	394	1337446	NA	triacylglycerol lipase 2-like	No	NA	NA
CHH	0.282681	45	10	3348710	3348915	0.00454879	J00596	1489	1316194	NA	1-aminocyclopropane-1-carboxylate oxidase 1-like	No	MULE_na26b	DNA/MULE
CHH	0.0638613	592	9	11419659	11422369	0.00455834	I00573	260	1508418	NA	NA	No	MULE_na3c	DNA/MULE
CHH	0.353595	27	4	9800294	9800394	0.00456419	D01529	-4596	1437314	NA	down syndrome critical region protein 3 homolog	No	Copia1b	LTR/Copia
CHH	-0.444058	36	7	8458153	8458272	0.00456506	G00912	0	NA	NA	NA	NA	NA	NA
CHH	-0.494446	30	13	17359456	17359552	0.00456668	M01177	-378	1361636	NA	dof zinc finger	No	NA	NA
CHH	-0.432745	27	10	17374134	17374265	0.00456921	J01561	-677	1323392	NA	alpha-l-arabinofuranosidase	No	NA	NA
CHH	-0.281535	40	3	3321674	3321868	0.00457638	C00095	3282	1414920	NA	transmembrane protein	No	hAT_na7	DNA/hAT
CHH	-0.275894	51	6	3546105	3546273	0.00457875	F00747	0	1464496	NA	probable methyltransferase pmt11-like	No	NA	NA
CHH	0.318587	32	10	18919638	18919723	0.00461262	J01807	-24	1325372	NA	NA	No	Copia72	LTR/Copia
CHH	0.387523	25	5	15458768	15458842	0.00461496	E01233	-3376	1453912	NA	NA	No	NA	NA
CHH	0.22734	97	4	5720614	5721086	0.00463423	D01142	7209	1434827	NA	serine threonine-protein kinase bck1 slk1 ssp31-like	No	Gypsy2b	LTR/Gypsy
CHH	-0.271739	34	1	10560662	10560816	0.00464087	A01103	-25145	NA	NA	NA	No	Tourist2	DNA/PIF-Harbinger
CHH	0.384217	20	6	18527137	18527210	0.00465545	F01972	-706	NA	NA	NA	NA	Stowaway1e	DNA/Tc1-Mariner
CHH	0.479087	13	4	19741965	19742015	0.00466452	D02353	2251	1443173	NA	NA	No	NA	NA
CHH	0.0428764	1013	13	3687810	3691814	0.00466778	M00227	0	1355099	NA	wall-associated receptor kinase 2-like	No	LARD9	LTR/Gypsy
CHH	-0.0664999	789	12	21479999	21489699	0.00468248	L01098	1340	1345297	NA	transmembrane fragile-x-f-associated protein	No	MULE_na24c	DNA/MULE
CHH	0.341556	27	12	26466841	26466972	0.00468398	L02000	9390	1352736	NA	ribosomal rna methyltransferase 1-like	No	helJ1c	DNA/Helitron
CHH	0.214786	69	5	17377502	17377785	0.00469526	E01433	0	1455425	NA	pentatricopeptide repeat-containing protein at5g24830-like	No	MULE_MITE12b	DNA/MULE
CHH	-0.263066	53	8	2062993	2063156	0.00472086	H00346	0	1487349	NA	NA	No	NA	NA
CHH	-0.37297	35	9	14636126	14636247	0.00472283	I01093	-1199	1512664	NA	exocyst complex component 7-like	No	NA	NA
CHH	-0.258735	58	2	8149473	8149701	0.00472674	B00994	7191	1406058	NA	atp-dependent dna helicase q-like 1-like	No	Copia2	LTR/Copia
CHH	0.327436	30	12	15940603	15940709	0.00473388	L00872	73265	1343788	2	NA	Up	LARD9	LTR/Gypsy
CHH	0.349291	44	7	10317865	10318034	0.00474721	G01012	-5607	1482353	NA	udp-glycosyltransferase 85a2-like	No	Copia10b	LTR/Copia
CHH	-0.271876	59	11	10342603	10342850	0.00476054	K00854	1399	1333182	NA	nad dependent epimerase	No	NA	NA
CHH	0.347899	29	3	2288588	2288656	0.00477112	C00071	13232	1414761	NA	NA	No	NA	NA
CHH	0.334747	25	9	7160524	7160633	0.00477674	I00354	-7497	NA	NA	NA	NA	NA	NA
[truncated: 1,680 more rows]
