# Supplementary material for: Parental experience modifies the Mimulus methylome
Source: BMC Genomics. 2018 Oct 12;19:746. doi: 10.1186/s12864-018-5087-x (PMC6186029; doi:10.1186/s12864-018-5087-x)
Supplement: Supplementary file 5 — Table S4. GO term enrichment of genes that overlap with CG (a) and non-CG DMRs. (XLSX 62 kb) [file 12864_2018_5087_MOESM5_ESM.xlsx]

## Sheet: (A) CG Enrichment 
GO.ID	Term	Annotated	Count	Expected	p-value	Aspect	Genes	Origin input
GO:0009624	response to nematode	44	4	0.21	5.3e-05	P	Migut.B00721, Migut.F00583, Migut.M00411, Migut.M01791	MIGUT.B00721, MIGUT.F00583, MIGUT.M00411, MIGUT.M01791
GO:0020037	heme binding	490	10	2.29	9e-05	F	Migut.A00392, Migut.B00309, Migut.F01156, Migut.G00843, Migut.H00387, Migut.H00596, Migut.J00845, Migut.L01898, Migut.M01545, Migut.N00167	MIGUT.A00392, MIGUT.B00309, MIGUT.F01156, MIGUT.G00843, MIGUT.H00387, MIGUT.H00596, MIGUT.J00845, MIGUT.L01898, MIGUT.M01545, MIGUT.N00167
GO:0010817	regulation of hormone levels	113	5	0.53	0.00019	P	Migut.A00087, Migut.H00596, Migut.H00909, Migut.L01164, Migut.L01898	MIGUT.A00087, MIGUT.H00596, MIGUT.H00909, MIGUT.L01164, MIGUT.L01898
GO:0046906	tetrapyrrole binding	536	10	2.5	0.00019	F	Migut.A00392, Migut.B00309, Migut.F01156, Migut.G00843, Migut.H00387, Migut.H00596, Migut.J00845, Migut.L01898, Migut.M01545, Migut.N00167	MIGUT.A00392, MIGUT.B00309, MIGUT.F01156, MIGUT.G00843, MIGUT.H00387, MIGUT.H00596, MIGUT.J00845, MIGUT.L01898, MIGUT.M01545, MIGUT.N00167
GO:0016491	oxidoreductase activity	1511	17	7.05	0.0005	F	Migut.A00392, Migut.A00829, Migut.B00309, Migut.C01071, Migut.F01156, Migut.G00330, Migut.G00843, Migut.H00387, Migut.H00596, Migut.H01310, Migut.I00169, Migut.J00845, Migut.J01830, Migut.L01898, Migut.M00642, Migut.M01545, Migut.N00167	MIGUT.A00392, MIGUT.A00829, MIGUT.B00309, MIGUT.C01071, MIGUT.F01156, MIGUT.G00330, MIGUT.G00843, MIGUT.H00387, MIGUT.H00596, MIGUT.H01310, MIGUT.I00169, MIGUT.J00845, MIGUT.J01830, MIGUT.L01898, MIGUT.M00642, MIGUT.M01545, MIGUT.N00167
GO:0016705	oxidoreductase activity, acting on paired donors, with incorporation or reduction of molecular oxygen	430	8	2.01	0.00087	F	Migut.G00843, Migut.H00387, Migut.H00596, Migut.J00845, Migut.J01830, Migut.L01898, Migut.M01545, Migut.N00167	MIGUT.G00843, MIGUT.H00387, MIGUT.H00596, MIGUT.J00845, MIGUT.J01830, MIGUT.L01898, MIGUT.M01545, MIGUT.N00167
GO:0009308	amine metabolic process	92	4	0.43	0.00092	P	Migut.A00829, Migut.E01157, Migut.G00330, Migut.L01898	MIGUT.A00829, MIGUT.E01157, MIGUT.G00330, MIGUT.L01898
GO:0055114	oxidation-reduction process	1635	16	7.71	0.00308	P	Migut.A00392, Migut.A00829, Migut.B00309, Migut.C01071, Migut.F01156, Migut.G00330, Migut.G00843, Migut.H00387, Migut.H00596, Migut.H01310, Migut.I00169, Migut.J00845, Migut.L01898, Migut.M00642, Migut.M01545, Migut.N00167	MIGUT.A00392, MIGUT.A00829, MIGUT.B00309, MIGUT.C01071, MIGUT.F01156, MIGUT.G00330, MIGUT.G00843, MIGUT.H00387, MIGUT.H00596, MIGUT.H01310, MIGUT.I00169, MIGUT.J00845, MIGUT.L01898, MIGUT.M00642, MIGUT.M01545, MIGUT.N00167
GO:0042445	hormone metabolic process	64	3	0.3	0.00339	P	Migut.H00596, Migut.L01164, Migut.L01898	MIGUT.H00596, MIGUT.L01164, MIGUT.L01898
GO:0005506	iron ion binding	449	7	2.09	0.00492	F	Migut.G00843, Migut.H00387, Migut.H00596, Migut.J00845, Migut.L01898, Migut.M01545, Migut.N00167	MIGUT.G00843, MIGUT.H00387, MIGUT.H00596, MIGUT.J00845, MIGUT.L01898, MIGUT.M01545, MIGUT.N00167
GO:0046872	metal ion binding	3070	24	14.32	0.00545	F	Migut.A00392, Migut.A00829, Migut.B00309, Migut.B00898, Migut.D01161, Migut.E01157, Migut.F01156, Migut.G00330, Migut.G00843, Migut.H00387, Migut.H00566, Migut.H00596, Migut.I00169, Migut.J00081, Migut.J00248, Migut.J00845, Migut.L01064, Migut.L01898, Migut.M00642, Migut.M01545, Migut.M01851, Migut.N00167, Migut.N00731, Migut.N01811	MIGUT.A00392, MIGUT.A00829, MIGUT.B00309, MIGUT.B00898, MIGUT.D01161, MIGUT.E01157, MIGUT.F01156, MIGUT.G00330, MIGUT.G00843, MIGUT.H00387, MIGUT.H00566, MIGUT.H00596, MIGUT.I00169, MIGUT.J00081, MIGUT.J00248, MIGUT.J00845, MIGUT.L01064, MIGUT.L01898, MIGUT.M00642, MIGUT.M01545, MIGUT.M01851, MIGUT.N00167, MIGUT.N00731, MIGUT.N01811
GO:0043169	cation binding	3086	24	14.39	0.00582	F	Migut.A00392, Migut.A00829, Migut.B00309, Migut.B00898, Migut.D01161, Migut.E01157, Migut.F01156, Migut.G00330, Migut.G00843, Migut.H00387, Migut.H00566, Migut.H00596, Migut.I00169, Migut.J00081, Migut.J00248, Migut.J00845, Migut.L01064, Migut.L01898, Migut.M00642, Migut.M01545, Migut.M01851, Migut.N00167, Migut.N00731, Migut.N01811	MIGUT.A00392, MIGUT.A00829, MIGUT.B00309, MIGUT.B00898, MIGUT.D01161, MIGUT.E01157, MIGUT.F01156, MIGUT.G00330, MIGUT.G00843, MIGUT.H00387, MIGUT.H00566, MIGUT.H00596, MIGUT.I00169, MIGUT.J00081, MIGUT.J00248, MIGUT.J00845, MIGUT.L01064, MIGUT.L01898, MIGUT.M00642, MIGUT.M01545, MIGUT.M01851, MIGUT.N00167, MIGUT.N00731, MIGUT.N01811
GO:0009605	response to external stimulus	651	8	3.07	0.01103	P	Migut.B00721, Migut.F00583, Migut.H00909, Migut.H02513, Migut.L01898, Migut.M00411, Migut.M01791, Migut.N02224	MIGUT.B00721, MIGUT.F00583, MIGUT.H00909, MIGUT.H02513, MIGUT.L01898, MIGUT.M00411, MIGUT.M01791, MIGUT.N02224
GO:0006066	alcohol metabolic process	99	3	0.47	0.01136	P	Migut.E01157, Migut.H00596, Migut.L01164	MIGUT.E01157, MIGUT.H00596, MIGUT.L01164
GO:0009607	response to biotic stimulus	526	7	2.48	0.01156	P	Migut.B00721, Migut.F00583, Migut.H02513, Migut.L00348, Migut.L01898, Migut.M00411, Migut.M01791	MIGUT.B00721, MIGUT.F00583, MIGUT.H02513, MIGUT.L00348, MIGUT.L01898, MIGUT.M00411, MIGUT.M01791
GO:0022804	active transmembrane transporter activity	297	5	1.39	0.01256	F	Migut.H00909, Migut.J01585, Migut.K00689, Migut.M00411, Migut.M01791	MIGUT.H00909, MIGUT.J01585, MIGUT.K00689, MIGUT.M00411, MIGUT.M01791
GO:0004601	peroxidase activity	117	3	0.55	0.01736	F	Migut.A00392, Migut.B00309, Migut.F01156	MIGUT.A00392, MIGUT.B00309, MIGUT.F01156
GO:0004497	monooxygenase activity	328	5	1.53	0.01854	F	Migut.H00387, Migut.H00596, Migut.J00845, Migut.L01898, Migut.M01545	MIGUT.H00387, MIGUT.H00596, MIGUT.J00845, MIGUT.L01898, MIGUT.M01545
GO:0016684	oxidoreductase activity, acting on peroxide as acceptor	121	3	0.56	0.01897	F	Migut.A00392, Migut.B00309, Migut.F01156	MIGUT.A00392, MIGUT.B00309, MIGUT.F01156
GO:0043167	ion binding	5957	37	27.78	0.02079	F	Migut.A00392, Migut.A00829, Migut.B00309, Migut.B00898, Migut.D01161, Migut.E01157, Migut.E01199, Migut.F01089, Migut.F01156, Migut.F01791, Migut.G00330, Migut.G00843, Migut.G01227, Migut.H00387, Migut.H00566, Migut.H00596, Migut.H00909, Migut.H01310, Migut.H01708, Migut.I00169, Migut.J00081, Migut.J00248, Migut.J00845, Migut.K00689, Migut.K00910, Migut.L01064, Migut.L01898, Migut.M00484, Migut.M…	MIGUT.A00392, MIGUT.A00829, MIGUT.B00309, MIGUT.B00898, MIGUT.D01161, MIGUT.E01157, MIGUT.E01199, MIGUT.F01089, MIGUT.F01156, MIGUT.F01791, MIGUT.G00330, MIGUT.G00843, MIGUT.G01227, MIGUT.H00387, MIGUT.H00566, MIGUT.H00596, MIGUT.H00909, MIGUT.H01310, MIGUT.H01708, MIGUT.I00169, MIGUT.J00081, MIGUT.J00248, MIGUT.J00845, MIGUT.K00689, MIGUT.K00910, MIGUT.L01064, MIGUT.L01898, MIGUT.M00484, MIGUT.M…
GO:0043207	response to external biotic stimulus	481	6	2.27	0.02538	P	Migut.B00721, Migut.F00583, Migut.H02513, Migut.L01898, Migut.M00411, Migut.M01791	MIGUT.B00721, MIGUT.F00583, MIGUT.H02513, MIGUT.L01898, MIGUT.M00411, MIGUT.M01791
GO:0051707	response to other organism	481	6	2.27	0.02538	P	Migut.B00721, Migut.F00583, Migut.H02513, Migut.L01898, Migut.M00411, Migut.M01791	MIGUT.B00721, MIGUT.F00583, MIGUT.H02513, MIGUT.L01898, MIGUT.M00411, MIGUT.M01791
GO:0016209	antioxidant activity	140	3	0.65	0.02769	F	Migut.A00392, Migut.B00309, Migut.F01156	MIGUT.A00392, MIGUT.B00309, MIGUT.F01156
GO:1901615	organic hydroxy compound metabolic process	152	3	0.72	0.0349	P	Migut.E01157, Migut.H00596, Migut.L01164	MIGUT.E01157, MIGUT.H00596, MIGUT.L01164
GO:0003824	catalytic activity	7792	44	36.34	0.05184	F	Migut.A00087, Migut.A00392, Migut.A00829, Migut.B00309, Migut.B00635, Migut.B00698, Migut.B01017, Migut.B01664, Migut.C00732, Migut.C01071, Migut.D00662, Migut.D01532, Migut.E01157, Migut.E01199, Migut.F01089, Migut.F01156, Migut.F02075, Migut.G00330, Migut.G00843, Migut.G01227, Migut.H00387, Migut.H00596, Migut.H00909, Migut.H01310, Migut.H01689, Migut.I00169, Migut.J00081, Migut.J00845, Migut.J…	MIGUT.A00087, MIGUT.A00392, MIGUT.A00829, MIGUT.B00309, MIGUT.B00635, MIGUT.B00698, MIGUT.B01017, MIGUT.B01664, MIGUT.C00732, MIGUT.C01071, MIGUT.D00662, MIGUT.D01532, MIGUT.E01157, MIGUT.E01199, MIGUT.F01089, MIGUT.F01156, MIGUT.F02075, MIGUT.G00330, MIGUT.G00843, MIGUT.G01227, MIGUT.H00387, MIGUT.H00596, MIGUT.H00909, MIGUT.H01310, MIGUT.H01689, MIGUT.I00169, MIGUT.J00081, MIGUT.J00845, MIGUT.J…
GO:0015291	secondary active transmembrane transporter activity	181	3	0.84	0.0526	F	Migut.J01585, Migut.M00411, Migut.M01791	MIGUT.J01585, MIGUT.M00411, MIGUT.M01791
GO:0046914	transition metal ion binding	1892	14	8.82	0.05351	F	Migut.A00829, Migut.G00330, Migut.G00843, Migut.H00387, Migut.H00566, Migut.H00596, Migut.J00248, Migut.J00845, Migut.L01064, Migut.L01898, Migut.M01545, Migut.M01851, Migut.N00167, Migut.N00731	MIGUT.A00829, MIGUT.G00330, MIGUT.G00843, MIGUT.H00387, MIGUT.H00566, MIGUT.H00596, MIGUT.J00248, MIGUT.J00845, MIGUT.L01064, MIGUT.L01898, MIGUT.M01545, MIGUT.M01851, MIGUT.N00167, MIGUT.N00731
GO:0050896	response to stimulus	3395	22	16.01	0.05846	P	Migut.A00392, Migut.B00309, Migut.B00721, Migut.E00474, Migut.F00583, Migut.F01156, Migut.F01338, Migut.F01791, Migut.G01227, Migut.H00596, Migut.H00909, Migut.H01708, Migut.H02513, Migut.J01585, Migut.L00348, Migut.L01164, Migut.L01319, Migut.L01898, Migut.M00411, Migut.M01224, Migut.M01791, Migut.N02224	MIGUT.A00392, MIGUT.B00309, MIGUT.B00721, MIGUT.E00474, MIGUT.F00583, MIGUT.F01156, MIGUT.F01338, MIGUT.F01791, MIGUT.G01227, MIGUT.H00596, MIGUT.H00909, MIGUT.H01708, MIGUT.H02513, MIGUT.J01585, MIGUT.L00348, MIGUT.L01164, MIGUT.L01319, MIGUT.L01898, MIGUT.M00411, MIGUT.M01224, MIGUT.M01791, MIGUT.N02224
GO:0051704	multi-organism process	748	7	3.53	0.06127	P	Migut.B00721, Migut.F00583, Migut.H02513, Migut.L01898, Migut.M00411, Migut.M01791, Migut.N02224	MIGUT.B00721, MIGUT.F00583, MIGUT.H02513, MIGUT.L01898, MIGUT.M00411, MIGUT.M01791, MIGUT.N02224
GO:0005215	transporter activity	921	8	4.3	0.06467	F	Migut.B00721, Migut.D01734, Migut.F00583, Migut.H00909, Migut.J01585, Migut.K00689, Migut.M00411, Migut.M01791	MIGUT.B00721, MIGUT.D01734, MIGUT.F00583, MIGUT.H00909, MIGUT.J01585, MIGUT.K00689, MIGUT.M00411, MIGUT.M01791

## Sheet: (B) Non-CG Enrichment
GO.ID	Term	Annotated	Count	Expected	p-value	Aspect	Genes	Origin input
GO:0098599	palmitoyl hydrolase activity	6	4	0.19	1.6e-05	F	Migut.A01146, Migut.A01151, Migut.A01154, Migut.B01545	MIGUT.A01146, MIGUT.A01151, MIGUT.A01154, MIGUT.B01545
GO:0009926	auxin polar transport	42	7	1.38	0.00039	P	Migut.B01565, Migut.D00424, Migut.D01203, Migut.H00584, Migut.J00652, Migut.M00265, Migut.N01501	MIGUT.B01565, MIGUT.D00424, MIGUT.D01203, MIGUT.H00584, MIGUT.J00652, MIGUT.M00265, MIGUT.N01501
GO:2000030	regulation of response to red or far red light	21	5	0.69	0.00049	P	Migut.E00710, Migut.G01004, Migut.L01608, Migut.M00693, Migut.M01878	MIGUT.E00710, MIGUT.G01004, MIGUT.L01608, MIGUT.M00693, MIGUT.M01878
GO:0010100	negative regulation of photomorphogenesis	7	3	0.23	0.00112	P	Migut.G01004, Migut.L01608, Migut.M01878	MIGUT.G01004, MIGUT.L01608, MIGUT.M01878
GO:0015766	disaccharide transport	7	3	0.23	0.00112	P	Migut.A00220, Migut.C00413, Migut.E00003	MIGUT.A00220, MIGUT.C00413, MIGUT.E00003
GO:0015770	sucrose transport	7	3	0.23	0.00112	P	Migut.A00220, Migut.C00413, Migut.E00003	MIGUT.A00220, MIGUT.C00413, MIGUT.E00003
GO:0015772	oligosaccharide transport	7	3	0.23	0.00112	P	Migut.A00220, Migut.C00413, Migut.E00003	MIGUT.A00220, MIGUT.C00413, MIGUT.E00003
GO:0010099	regulation of photomorphogenesis	15	4	0.49	0.00118	P	Migut.G01004, Migut.L01608, Migut.M00693, Migut.M01878	MIGUT.G01004, MIGUT.L01608, MIGUT.M00693, MIGUT.M01878
GO:0009914	hormone transport	51	7	1.68	0.00131	P	Migut.B01565, Migut.D00424, Migut.D01203, Migut.H00584, Migut.J00652, Migut.M00265, Migut.N01501	MIGUT.B01565, MIGUT.D00424, MIGUT.D01203, MIGUT.H00584, MIGUT.J00652, MIGUT.M00265, MIGUT.N01501
GO:0060918	auxin transport	51	7	1.68	0.00131	P	Migut.B01565, Migut.D00424, Migut.D01203, Migut.H00584, Migut.J00652, Migut.M00265, Migut.N01501	MIGUT.B01565, MIGUT.D00424, MIGUT.D01203, MIGUT.H00584, MIGUT.J00652, MIGUT.M00265, MIGUT.N01501
GO:0005515	protein binding	4926	192	159.94	0.0015	F	Migut.A00286, Migut.A00389, Migut.A00535, Migut.A00615, Migut.A00621, Migut.A00775, Migut.A00778, Migut.A01141, Migut.A01200, Migut.B00175, Migut.B00290, Migut.B00306, Migut.B00462, Migut.B00768, Migut.B00776, Migut.B01087, Migut.B01700, Migut.B01884, Migut.B01903, Migut.C00290, Migut.C00329, Migut.C00519, Migut.C00662, Migut.C00763, Migut.C00793, Migut.C00818, Migut.C00898, Migut.C01139, Migut.C…	MIGUT.A00286, MIGUT.A00389, MIGUT.A00535, MIGUT.A00615, MIGUT.A00621, MIGUT.A00775, MIGUT.A00778, MIGUT.A01141, MIGUT.A01200, MIGUT.B00175, MIGUT.B00290, MIGUT.B00306, MIGUT.B00462, MIGUT.B00768, MIGUT.B00776, MIGUT.B01087, MIGUT.B01700, MIGUT.B01884, MIGUT.B01903, MIGUT.C00290, MIGUT.C00329, MIGUT.C00519, MIGUT.C00662, MIGUT.C00763, MIGUT.C00793, MIGUT.C00818, MIGUT.C00898, MIGUT.C01139, MIGUT.C…
GO:0033036	macromolecule localization	452	27	14.85	0.00205	P	Migut.A00587, Migut.B00444, Migut.C00220, Migut.C01258, Migut.D00353, Migut.D00355, Migut.D00836, Migut.E00125, Migut.E00504, Migut.E00710, Migut.E01510, Migut.F01380, Migut.H00793, Migut.H01035, Migut.H01496, Migut.H02005, Migut.I00406, Migut.J00397, Migut.J01079, Migut.N00442, Migut.N01537, Migut.N01620, Migut.N01650, Migut.N01913, Migut.N02280, Migut.N02321, Migut.N03012	MIGUT.A00587, MIGUT.B00444, MIGUT.C00220, MIGUT.C01258, MIGUT.D00353, MIGUT.D00355, MIGUT.D00836, MIGUT.E00125, MIGUT.E00504, MIGUT.E00710, MIGUT.E01510, MIGUT.F01380, MIGUT.H00793, MIGUT.H01035, MIGUT.H01496, MIGUT.H02005, MIGUT.I00406, MIGUT.J00397, MIGUT.J01079, MIGUT.N00442, MIGUT.N01537, MIGUT.N01620, MIGUT.N01650, MIGUT.N01913, MIGUT.N02280, MIGUT.N02321, MIGUT.N03012
GO:0009250	glucan biosynthetic process	75	8	2.46	0.00313	P	Migut.B01197, Migut.D00541, Migut.G00163, Migut.G00447, Migut.H02299, Migut.J01745, Migut.M01143, Migut.N02280	MIGUT.B01197, MIGUT.D00541, MIGUT.G00163, MIGUT.G00447, MIGUT.H02299, MIGUT.J01745, MIGUT.M01143, MIGUT.N02280
GO:0015031	protein transport	290	19	9.53	0.00339	P	Migut.A00587, Migut.B00444, Migut.C00220, Migut.D00353, Migut.D00836, Migut.E01510, Migut.F01380, Migut.H00793, Migut.H01035, Migut.H01496, Migut.H02005, Migut.I00406, Migut.J01079, Migut.N00442, Migut.N01537, Migut.N01620, Migut.N01913, Migut.N02321, Migut.N03012	MIGUT.A00587, MIGUT.B00444, MIGUT.C00220, MIGUT.D00353, MIGUT.D00836, MIGUT.E01510, MIGUT.F01380, MIGUT.H00793, MIGUT.H01035, MIGUT.H01496, MIGUT.H02005, MIGUT.I00406, MIGUT.J01079, MIGUT.N00442, MIGUT.N01537, MIGUT.N01620, MIGUT.N01913, MIGUT.N02321, MIGUT.N03012
GO:0032881	regulation of polysaccharide metabolic process	10	3	0.33	0.00356	P	Migut.B01197, Migut.D01203, Migut.J01745	MIGUT.B01197, MIGUT.D01203, MIGUT.J01745
GO:0010817	regulation of hormone levels	113	10	3.71	0.00403	P	Migut.B01565, Migut.D00424, Migut.D01203, Migut.F00682, Migut.H00584, Migut.I00807, Migut.J00652, Migut.L01164, Migut.M00265, Migut.N01501	MIGUT.B01565, MIGUT.D00424, MIGUT.D01203, MIGUT.F00682, MIGUT.H00584, MIGUT.I00807, MIGUT.J00652, MIGUT.L01164, MIGUT.M00265, MIGUT.N01501
GO:0000148	1,3-beta-D-glucan synthase complex	11	3	0.35	0.0044	C	Migut.D00541, Migut.M01143, Migut.N02280	MIGUT.D00541, MIGUT.M01143, MIGUT.N02280
GO:0045184	establishment of protein localization	297	19	9.76	0.0044	P	Migut.A00587, Migut.B00444, Migut.C00220, Migut.D00353, Migut.D00836, Migut.E01510, Migut.F01380, Migut.H00793, Migut.H01035, Migut.H01496, Migut.H02005, Migut.I00406, Migut.J01079, Migut.N00442, Migut.N01537, Migut.N01620, Migut.N01913, Migut.N02321, Migut.N03012	MIGUT.A00587, MIGUT.B00444, MIGUT.C00220, MIGUT.D00353, MIGUT.D00836, MIGUT.E01510, MIGUT.F01380, MIGUT.H00793, MIGUT.H01035, MIGUT.H01496, MIGUT.H02005, MIGUT.I00406, MIGUT.J01079, MIGUT.N00442, MIGUT.N01537, MIGUT.N01620, MIGUT.N01913, MIGUT.N02321, MIGUT.N03012
GO:0006403	RNA localization	21	4	0.69	0.00441	P	Migut.D00355, Migut.E00504, Migut.E00710, Migut.J00397	MIGUT.D00355, MIGUT.E00504, MIGUT.E00710, MIGUT.J00397
GO:0003843	1,3-beta-D-glucan synthase activity	11	3	0.36	0.0046	F	Migut.D00541, Migut.M01143, Migut.N02280	MIGUT.D00541, MIGUT.M01143, MIGUT.N02280
GO:0009640	photomorphogenesis	48	6	1.58	0.00464	P	Migut.G01004, Migut.H00584, Migut.J00652, Migut.L01608, Migut.M00693, Migut.M01878	MIGUT.G01004, MIGUT.H00584, MIGUT.J00652, MIGUT.L01608, MIGUT.M00693, MIGUT.M01878
GO:0006074	(1->3)-beta-D-glucan metabolic process	11	3	0.36	0.00477	P	Migut.D00541, Migut.M01143, Migut.N02280	MIGUT.D00541, MIGUT.M01143, MIGUT.N02280
GO:0006075	(1->3)-beta-D-glucan biosynthetic process	11	3	0.36	0.00477	P	Migut.D00541, Migut.M01143, Migut.N02280	MIGUT.D00541, MIGUT.M01143, MIGUT.N02280
GO:0044030	regulation of DNA methylation	11	3	0.36	0.00477	P	Migut.A00235, Migut.D00312, Migut.E00376	MIGUT.A00235, MIGUT.D00312, MIGUT.E00376
GO:0051274	beta-glucan biosynthetic process	51	6	1.68	0.00627	P	Migut.B01197, Migut.D00541, Migut.G00447, Migut.H02299, Migut.M01143, Migut.N02280	MIGUT.B01197, MIGUT.D00541, MIGUT.G00447, MIGUT.H02299, MIGUT.M01143, MIGUT.N02280
GO:0009416	response to light stimulus	401	23	13.18	0.00692	P	Migut.A00220, Migut.B01142, Migut.B01197, Migut.B01700, Migut.D00424, Migut.E00226, Migut.E00710, Migut.F00095, Migut.G00277, Migut.G01004, Migut.H00584, Migut.H02522, Migut.I00807, Migut.J00441, Migut.J00652, Migut.J00698, Migut.K00058, Migut.L01608, Migut.M00265, Migut.M00693, Migut.M01093, Migut.M01878, Migut.N00939	MIGUT.A00220, MIGUT.B01142, MIGUT.B01197, MIGUT.B01700, MIGUT.D00424, MIGUT.E00226, MIGUT.E00710, MIGUT.F00095, MIGUT.G00277, MIGUT.G01004, MIGUT.H00584, MIGUT.H02522, MIGUT.I00807, MIGUT.J00441, MIGUT.J00652, MIGUT.J00698, MIGUT.K00058, MIGUT.L01608, MIGUT.M00265, MIGUT.M00693, MIGUT.M01093, MIGUT.M01878, MIGUT.N00939
GO:0005524	ATP binding	2186	91	70.98	0.007	F	Migut.A00109, Migut.A00509, Migut.A00928, Migut.B00031, Migut.B00083, Migut.B00175, Migut.B00290, Migut.B00768, Migut.B00814, Migut.B00906, Migut.B01201, Migut.C01258, Migut.D00086, Migut.D00444, Migut.D00512, Migut.D00906, Migut.D00927, Migut.D01199, Migut.D01984, Migut.D02469, Migut.E00125, Migut.E00325, Migut.E00450, Migut.E01397, Migut.E01546, Migut.E01732, Migut.E01793, Migut.F00117, Migut.F…	MIGUT.A00109, MIGUT.A00509, MIGUT.A00928, MIGUT.B00031, MIGUT.B00083, MIGUT.B00175, MIGUT.B00290, MIGUT.B00768, MIGUT.B00814, MIGUT.B00906, MIGUT.B01201, MIGUT.C01258, MIGUT.D00086, MIGUT.D00444, MIGUT.D00512, MIGUT.D00906, MIGUT.D00927, MIGUT.D01199, MIGUT.D01984, MIGUT.D02469, MIGUT.E00125, MIGUT.E00325, MIGUT.E00450, MIGUT.E01397, MIGUT.E01546, MIGUT.E01732, MIGUT.E01793, MIGUT.F00117, MIGUT.F…
GO:0035251	UDP-glucosyltransferase activity	70	7	2.27	0.0075	F	Migut.C01396, Migut.D00541, Migut.F00274, Migut.G00447, Migut.M00691, Migut.M01143, Migut.N02280	MIGUT.C01396, MIGUT.D00541, MIGUT.F00274, MIGUT.G00447, MIGUT.M00691, MIGUT.M01143, MIGUT.N02280
GO:0015994	chlorophyll metabolic process	53	6	1.74	0.00756	P	Migut.A00220, Migut.A00509, Migut.F02066, Migut.J01745, Migut.K00975, Migut.M00693	MIGUT.A00220, MIGUT.A00509, MIGUT.F02066, MIGUT.J01745, MIGUT.K00975, MIGUT.M00693
GO:0016122	xanthophyll metabolic process	13	3	0.43	0.00788	P	Migut.A00220, Migut.B01565, Migut.F02066	MIGUT.A00220, MIGUT.B01565, MIGUT.F02066
GO:0051188	cofactor biosynthetic process	144	11	4.73	0.00793	P	Migut.A00228, Migut.B01723, Migut.D00009, Migut.G00061, Migut.H01114, Migut.I00130, Migut.J01745, Migut.K00975, Migut.L00987, Migut.M00693, Migut.N00646	MIGUT.A00228, MIGUT.B01723, MIGUT.D00009, MIGUT.G00061, MIGUT.H01114, MIGUT.I00130, MIGUT.J01745, MIGUT.K00975, MIGUT.L00987, MIGUT.M00693, MIGUT.N00646
GO:0046527	glucosyltransferase activity	71	7	2.31	0.0081	F	Migut.C01396, Migut.D00541, Migut.F00274, Migut.G00447, Migut.M00691, Migut.M01143, Migut.N02280	MIGUT.C01396, MIGUT.D00541, MIGUT.F00274, MIGUT.G00447, MIGUT.M00691, MIGUT.M01143, MIGUT.N02280
GO:0035266	meristem growth	39	5	1.28	0.00858	P	Migut.B00768, Migut.E01341, Migut.L00525, Migut.N00586, Migut.N01501	MIGUT.B00768, MIGUT.E01341, MIGUT.L00525, MIGUT.N00586, MIGUT.N01501
GO:0006778	porphyrin-containing compound metabolic process	72	7	2.37	0.00924	P	Migut.A00220, Migut.A00509, Migut.D00009, Migut.F02066, Migut.J01745, Migut.K00975, Migut.M00693	MIGUT.A00220, MIGUT.A00509, MIGUT.D00009, MIGUT.F02066, MIGUT.J01745, MIGUT.K00975, MIGUT.M00693
GO:0009314	response to radiation	417	23	13.7	0.0108	P	Migut.A00220, Migut.B01142, Migut.B01197, Migut.B01700, Migut.D00424, Migut.E00226, Migut.E00710, Migut.F00095, Migut.G00277, Migut.G01004, Migut.H00584, Migut.H02522, Migut.I00807, Migut.J00441, Migut.J00652, Migut.J00698, Migut.K00058, Migut.L01608, Migut.M00265, Migut.M00693, Migut.M01093, Migut.M01878, Migut.N00939	MIGUT.A00220, MIGUT.B01142, MIGUT.B01197, MIGUT.B01700, MIGUT.D00424, MIGUT.E00226, MIGUT.E00710, MIGUT.F00095, MIGUT.G00277, MIGUT.G01004, MIGUT.H00584, MIGUT.H02522, MIGUT.I00807, MIGUT.J00441, MIGUT.J00652, MIGUT.J00698, MIGUT.K00058, MIGUT.L01608, MIGUT.M00265, MIGUT.M00693, MIGUT.M01093, MIGUT.M01878, MIGUT.N00939
GO:0008104	protein localization	325	19	10.68	0.01112	P	Migut.A00587, Migut.B00444, Migut.C00220, Migut.D00353, Migut.D00836, Migut.E01510, Migut.F01380, Migut.H00793, Migut.H01035, Migut.H01496, Migut.H02005, Migut.I00406, Migut.J01079, Migut.N00442, Migut.N01537, Migut.N01620, Migut.N01913, Migut.N02321, Migut.N03012	MIGUT.A00587, MIGUT.B00444, MIGUT.C00220, MIGUT.D00353, MIGUT.D00836, MIGUT.E01510, MIGUT.F01380, MIGUT.H00793, MIGUT.H01035, MIGUT.H01496, MIGUT.H02005, MIGUT.I00406, MIGUT.J01079, MIGUT.N00442, MIGUT.N01537, MIGUT.N01620, MIGUT.N01913, MIGUT.N02321, MIGUT.N03012
GO:0098797	plasma membrane protein complex	28	4	0.89	0.0114	C	Migut.D00541, Migut.M01143, Migut.N01913, Migut.N02280	MIGUT.D00541, MIGUT.M01143, MIGUT.N01913, MIGUT.N02280
GO:0004812	aminoacyl-tRNA ligase activity	59	6	1.92	0.012	F	Migut.B00031, Migut.B00906, Migut.D02469, Migut.E01397, Migut.F00862, Migut.F00930	MIGUT.B00031, MIGUT.B00906, MIGUT.D02469, MIGUT.E01397, MIGUT.F00862, MIGUT.F00930
GO:0016875	ligase activity, forming carbon-oxygen bonds	59	6	1.92	0.012	F	Migut.B00031, Migut.B00906, Migut.D02469, Migut.E01397, Migut.F00862, Migut.F00930	MIGUT.B00031, MIGUT.B00906, MIGUT.D02469, MIGUT.E01397, MIGUT.F00862, MIGUT.F00930
GO:0016876	ligase activity, forming aminoacyl-tRNA and related compounds	59	6	1.92	0.012	F	Migut.B00031, Migut.B00906, Migut.D02469, Migut.E01397, Migut.F00862, Migut.F00930	MIGUT.B00031, MIGUT.B00906, MIGUT.D02469, MIGUT.E01397, MIGUT.F00862, MIGUT.F00930
GO:0071702	organic substance transport	591	30	19.42	0.01209	P	Migut.A00220, Migut.A00587, Migut.B00444, Migut.C00220, Migut.C00413, Migut.C01258, Migut.D00353, Migut.D00836, Migut.E00003, Migut.E00125, Migut.E00504, Migut.E00710, Migut.E01353, Migut.E01510, Migut.F01380, Migut.H00793, Migut.H01035, Migut.H01496, Migut.H02005, Migut.I00406, Migut.J00397, Migut.J01079, Migut.N00442, Migut.N01537, Migut.N01564, Migut.N01620, Migut.N01650, Migut.N01913, Migut.N…	MIGUT.A00220, MIGUT.A00587, MIGUT.B00444, MIGUT.C00220, MIGUT.C00413, MIGUT.C01258, MIGUT.D00353, MIGUT.D00836, MIGUT.E00003, MIGUT.E00125, MIGUT.E00504, MIGUT.E00710, MIGUT.E01353, MIGUT.E01510, MIGUT.F01380, MIGUT.H00793, MIGUT.H01035, MIGUT.H01496, MIGUT.H02005, MIGUT.I00406, MIGUT.J00397, MIGUT.J01079, MIGUT.N00442, MIGUT.N01537, MIGUT.N01564, MIGUT.N01620, MIGUT.N01650, MIGUT.N01913, MIGUT.N…
GO:0008194	UDP-glycosyltransferase activity	134	10	4.35	0.0121	F	Migut.C01396, Migut.D00541, Migut.F00274, Migut.G00163, Migut.G00447, Migut.H00087, Migut.L01838, Migut.M00691, Migut.M01143, Migut.N02280	MIGUT.C01396, MIGUT.D00541, MIGUT.F00274, MIGUT.G00163, MIGUT.G00447, MIGUT.H00087, MIGUT.L01838, MIGUT.M00691, MIGUT.M01143, MIGUT.N02280
GO:0035639	purine ribonucleoside triphosphate binding	2429	98	78.87	0.0121	F	Migut.A00109, Migut.A00509, Migut.A00928, Migut.B00031, Migut.B00083, Migut.B00175, Migut.B00290, Migut.B00768, Migut.B00814, Migut.B00906, Migut.B01201, Migut.C01258, Migut.D00086, Migut.D00444, Migut.D00512, Migut.D00906, Migut.D00927, Migut.D01199, Migut.D01984, Migut.D02004, Migut.D02469, Migut.E00125, Migut.E00325, Migut.E00450, Migut.E01397, Migut.E01546, Migut.E01732, Migut.E01793, Migut.F…	MIGUT.A00109, MIGUT.A00509, MIGUT.A00928, MIGUT.B00031, MIGUT.B00083, MIGUT.B00175, MIGUT.B00290, MIGUT.B00768, MIGUT.B00814, MIGUT.B00906, MIGUT.B01201, MIGUT.C01258, MIGUT.D00086, MIGUT.D00444, MIGUT.D00512, MIGUT.D00906, MIGUT.D00927, MIGUT.D01199, MIGUT.D01984, MIGUT.D02004, MIGUT.D02469, MIGUT.E00125, MIGUT.E00325, MIGUT.E00450, MIGUT.E01397, MIGUT.E01546, MIGUT.E01732, MIGUT.E01793, MIGUT.F…
GO:0071470	cellular response to osmotic stress	28	4	0.92	0.0126	P	Migut.C00368, Migut.D00355, Migut.E00003, Migut.M00754	MIGUT.C00368, MIGUT.D00355, MIGUT.E00003, MIGUT.M00754
GO:0006418	tRNA aminoacylation for protein translation	59	6	1.94	0.0126	P	Migut.B00031, Migut.B00906, Migut.D02469, Migut.E01397, Migut.F00862, Migut.F00930	MIGUT.B00031, MIGUT.B00906, MIGUT.D02469, MIGUT.E01397, MIGUT.F00862, MIGUT.F00930
GO:0040008	regulation of growth	95	8	3.12	0.01282	P	Migut.B00768, Migut.D00204, Migut.D00444, Migut.I00190, Migut.J00441, Migut.L00525, Migut.N00586, Migut.N02280	MIGUT.B00768, MIGUT.D00204, MIGUT.D00444, MIGUT.I00190, MIGUT.J00441, MIGUT.L00525, MIGUT.N00586, MIGUT.N02280
GO:0051186	cofactor metabolic process	264	16	8.67	0.01386	P	Migut.A00220, Migut.A00228, Migut.A00509, Migut.B00475, Migut.B01723, Migut.D00009, Migut.F00525, Migut.F02066, Migut.G00061, Migut.H01114, Migut.I00130, Migut.J01745, Migut.K00975, Migut.L00987, Migut.M00693, Migut.N00646	MIGUT.A00220, MIGUT.A00228, MIGUT.A00509, MIGUT.B00475, MIGUT.B01723, MIGUT.D00009, MIGUT.F00525, MIGUT.F02066, MIGUT.G00061, MIGUT.H01114, MIGUT.I00130, MIGUT.J01745, MIGUT.K00975, MIGUT.L00987, MIGUT.M00693, MIGUT.N00646
GO:0010675	regulation of cellular carbohydrate metabolic process	16	3	0.53	0.01434	P	Migut.B01197, Migut.D01203, Migut.J01745	MIGUT.B01197, MIGUT.D01203, MIGUT.J01745
GO:0006720	isoprenoid metabolic process	117	9	3.84	0.01493	P	Migut.A00220, Migut.A00305, Migut.B00706, Migut.B01565, Migut.F02066, Migut.G00061, Migut.K00895, Migut.M00066, Migut.M00683	MIGUT.A00220, MIGUT.A00305, MIGUT.B00706, MIGUT.B01565, MIGUT.F02066, MIGUT.G00061, MIGUT.K00895, MIGUT.M00066, MIGUT.M00683
GO:0032559	adenyl ribonucleotide binding	2507	100	81.4	0.0152	F	Migut.A00109, Migut.A00509, Migut.A00928, Migut.A01120, Migut.B00031, Migut.B00083, Migut.B00175, Migut.B00290, Migut.B00768, Migut.B00814, Migut.B00906, Migut.B01201, Migut.C01258, Migut.D00086, Migut.D00444, Migut.D00512, Migut.D00906, Migut.D00927, Migut.D01199, Migut.D01537, Migut.D01708, Migut.D01867, Migut.D01949, Migut.D01984, Migut.D02469, Migut.E00125, Migut.E00325, Migut.E00450, Migut.E…	MIGUT.A00109, MIGUT.A00509, MIGUT.A00928, MIGUT.A01120, MIGUT.B00031, MIGUT.B00083, MIGUT.B00175, MIGUT.B00290, MIGUT.B00768, MIGUT.B00814, MIGUT.B00906, MIGUT.B01201, MIGUT.C01258, MIGUT.D00086, MIGUT.D00444, MIGUT.D00512, MIGUT.D00906, MIGUT.D00927, MIGUT.D01199, MIGUT.D01537, MIGUT.D01708, MIGUT.D01867, MIGUT.D01949, MIGUT.D01984, MIGUT.D02469, MIGUT.E00125, MIGUT.E00325, MIGUT.E00450, MIGUT.E…
GO:0030554	adenyl nucleotide binding	2511	100	81.53	0.0158	F	Migut.A00109, Migut.A00509, Migut.A00928, Migut.A01120, Migut.B00031, Migut.B00083, Migut.B00175, Migut.B00290, Migut.B00768, Migut.B00814, Migut.B00906, Migut.B01201, Migut.C01258, Migut.D00086, Migut.D00444, Migut.D00512, Migut.D00906, Migut.D00927, Migut.D01199, Migut.D01537, Migut.D01708, Migut.D01867, Migut.D01949, Migut.D01984, Migut.D02469, Migut.E00125, Migut.E00325, Migut.E00450, Migut.E…	MIGUT.A00109, MIGUT.A00509, MIGUT.A00928, MIGUT.A01120, MIGUT.B00031, MIGUT.B00083, MIGUT.B00175, MIGUT.B00290, MIGUT.B00768, MIGUT.B00814, MIGUT.B00906, MIGUT.B01201, MIGUT.C01258, MIGUT.D00086, MIGUT.D00444, MIGUT.D00512, MIGUT.D00906, MIGUT.D00927, MIGUT.D01199, MIGUT.D01537, MIGUT.D01708, MIGUT.D01867, MIGUT.D01949, MIGUT.D01984, MIGUT.D02469, MIGUT.E00125, MIGUT.E00325, MIGUT.E00450, MIGUT.E…
GO:0033013	tetrapyrrole metabolic process	80	7	2.63	0.01596	P	Migut.A00220, Migut.A00509, Migut.D00009, Migut.F02066, Migut.J01745, Migut.K00975, Migut.M00693	MIGUT.A00220, MIGUT.A00509, MIGUT.D00009, MIGUT.F02066, MIGUT.J01745, MIGUT.K00975, MIGUT.M00693
GO:0006801	superoxide metabolic process	17	3	0.56	0.017	P	Migut.D00593, Migut.F00601, Migut.J01745	MIGUT.D00593, MIGUT.F00601, MIGUT.J01745
GO:0098732	macromolecule deacylation	17	3	0.56	0.017	P	Migut.A01154, Migut.B01545, Migut.C00519	MIGUT.A01154, MIGUT.B01545, MIGUT.C00519
GO:0043038	amino acid activation	63	6	2.07	0.01704	P	Migut.B00031, Migut.B00906, Migut.D02469, Migut.E01397, Migut.F00862, Migut.F00930	MIGUT.B00031, MIGUT.B00906, MIGUT.D02469, MIGUT.E01397, MIGUT.F00862, MIGUT.F00930
GO:0043039	tRNA aminoacylation	63	6	2.07	0.01704	P	Migut.B00031, Migut.B00906, Migut.D02469, Migut.E01397, Migut.F00862, Migut.F00930	MIGUT.B00031, MIGUT.B00906, MIGUT.D02469, MIGUT.E01397, MIGUT.F00862, MIGUT.F00930
GO:0000271	polysaccharide biosynthetic process	122	9	4.01	0.01913	P	Migut.B01197, Migut.D00541, Migut.G00163, Migut.G00447, Migut.H01860, Migut.H02299, Migut.J01745, Migut.M01143, Migut.N02280	MIGUT.B01197, MIGUT.D00541, MIGUT.G00163, MIGUT.G00447, MIGUT.H01860, MIGUT.H02299, MIGUT.J01745, MIGUT.M01143, MIGUT.N02280
GO:0071472	cellular response to salt stress	18	3	0.59	0.01991	P	Migut.C00368, Migut.D00355, Migut.M00754	MIGUT.C00368, MIGUT.D00355, MIGUT.M00754
